# Supplementary material for: Quantitative proteomic analysis of cell envelope preparations under iron starvation stress in Aeromonas hydrophila
Source: BMC Microbiol. 2016 Jul 22;16:161. doi: 10.1186/s12866-016-0769-5 (PMC4957856; doi:10.1186/s12866-016-0769-5)
Supplement: Additional file 1: Table S1. — Identification and quantification results using dimethyl labeling based quantitative proteomics. (XLSX 834 kb) [file 12866_2016_769_MOESM1_ESM.xlsx]

## Sheet: Total identified proteins
Protein IDs	Majority protein IDs	Peptide counts (all)	Peptide counts (razor+unique)	Peptide counts (unique)	Fasta headers	Number of proteins	Peptides	Razor + unique peptides	Unique peptides	Peptides 2_1	Peptides 2_2	Peptides 2_3	Razor + unique peptides 2_1	Razor + unique peptides 2_2	Razor + unique peptides 2_3	Unique peptides 2_1	Unique peptides 2_2	Unique peptides 2_3	Sequence coverage [%]	Unique + razor sequence coverage [%]	Unique sequence coverage [%]	Mol. weight [kDa]	Sequence length	Sequence lengths	Experiment 2_1	Experiment 2_2	Experiment 2_3	PEP	Ratio M/L	Ratio M/L normalized	Ratio M/L variability [%]	Ratio M/L count	Ratio M/L 2_1	Ratio M/L normalized 2_1	Ratio M/L variability [%] 2_1	Ratio M/L count 2_1	Ratio M/L 2_2	Ratio M/L normalized 2_2	Ratio M/L variability [%] 2_2	Ratio M/L count 2_2	Ratio M/L 2_3	Ratio M/L normalized 2_3	Ratio M/L variability [%] 2_3	Ratio M/L count 2_3	Sequence coverage 2_1 [%]	Sequence coverage 2_2 [%]	Sequence coverage 2_3 [%]	Intensity	Intensity L
R4VQV8;K1J7R3;A0KEB7	R4VQV8;K1J7R3;A0KEB7	1;1;1	1;1;1	1;1;1	>tr|R4VQV8|R4VQV8_AERHY Trans-2-enoyl-CoA reductase OS=Aeromonas hydrophila ML09-119 GN=AHML_00240 PE=4 SV=1;>tr|K1J7R3|K1J7R3_AERHY Putative reductase HMPREF1171_03495 OS=Aeromonas hydrophila SSU GN=HMPREF1171_03495 PE=3 SV=1;>tr|A0KEB7|A0KEB7_AERHH Putat	3	1	1	1	1	0	1	1	0	1	1	0	1	3	3	3	42.636	395	395;395;395	1		1	1.71e-05	0.52072	0.50892	NaN	1	NaN	NaN	NaN	0	NaN	NaN	NaN	0	0.52072	0.50892	NaN	1	3	0	3	22351000	4106600
R4VA77;K1K3M3;A0KEB9	R4VA77;K1K3M3;A0KEB9	3;3;3	3;3;3	3;3;3	>tr|R4VA77|R4VA77_AERHY Ferritin OS=Aeromonas hydrophila ML09-119 GN=AHML_00250 PE=4 SV=1;>tr|K1K3M3|K1K3M3_AERHY Uncharacterized protein OS=Aeromonas hydrophila SSU GN=HMPREF1171_03493 PE=4 SV=1;>tr|A0KEB9|A0KEB9_AERHH Ferritin OS=Aeromonas hydrophila sub	3	3	3	3	1	3	1	1	3	1	1	3	1	24.7	24.7	24.7	19.817	174	174;174;209	5	6	4	2.27e-10	0.88722	0.82959	46.39	6	0.69831	0.74952	NaN	1	1.6239	1.8507	15.403	2	0.8381	0.77722	12.588	3	4	24.7	4	464320000	121120000
A0KEC8;R4VA70;K1K3N0	A0KEC8;R4VA70;K1K3N0	1;1;1	1;1;1	1;1;1	>tr|A0KEC8|A0KEC8_AERHH Sensory box/GGDEF family protein, putative OS=Aeromonas hydrophila subsp. hydrophila (strain ATCC 7966 / NCIB 9240) GN=AHA_0044 PE=4 SV=1;>tr|R4VA70|R4VA70_AERHY Uncharacterized protein OS=Aeromonas hydrophila ML09-119 GN=AHML_00200	3	1	1	1	1	0	1	1	0	1	1	0	1	3.7	3.7	3.7	30.009	268	268;287;287	1		1	0.00039884	0.43418	0.41838	0.35789	2	0.4171	0.41732	NaN	1	NaN	NaN	NaN	0	0.45196	0.41944	NaN	1	3.7	0	3.7	91975000	34613000
A0KED0;R4V7E9	A0KED0;R4V7E9	1;1	1;1	1;1	>tr|A0KED0|A0KED0_AERHH Ricin-type beta-trefoil lectin domain, putative OS=Aeromonas hydrophila subsp. hydrophila (strain ATCC 7966 / NCIB 9240) GN=AHA_0028 PE=4 SV=1;>tr|R4V7E9|R4V7E9_AERHY Uncharacterized protein OS=Aeromonas hydrophila ML09-119 GN=AHML_	2	1	1	1	0	1	1	0	1	1	0	1	1	6	6	6	14.997	133	133;164		1	1	0.00048193	1.7452	1.7093	34.078	2	NaN	NaN	NaN	0	1.4032	1.3433	NaN	1	2.1705	2.175	NaN	1	0	6	6	40532000	9170800
K1J7Q3;A0KEE2;R4V7J0	K1J7Q3;A0KEE2;R4V7J0	4;4;3	4;4;3	4;4;3	>tr|K1J7Q3|K1J7Q3_AERHY N5-carboxyaminoimidazole ribonucleotide mutase OS=Aeromonas hydrophila SSU GN=HMPREF1171_03485 PE=3 SV=1;>tr|A0KEE2|A0KEE2_AERHH N5-carboxyaminoimidazole ribonucleotide mutase OS=Aeromonas hydrophila subsp. hydrophila (strain ATCC 7	3	4	4	4	2	3	4	2	3	4	2	3	4	24.3	24.3	24.3	17.719	169	169;169;169	2	5	6	5.45e-16	1.3999	1.576	96.647	11	0.28712	0.34605	229.19	2	1.3207	1.4934	17.775	4	1.5062	1.7047	18.239	5	13	18.9	24.3	1047000000	352670000
R4VAA5;K1J4F1;A0KEE4	R4VAA5;K1J4F1;A0KEE4	2;2;2	2;2;2	2;2;2	>tr|R4VAA5|R4VAA5_AERHY Uncharacterized protein OS=Aeromonas hydrophila ML09-119 GN=AHML_00400 PE=4 SV=1;>tr|K1J4F1|K1J4F1_AERHY Uncharacterized protein OS=Aeromonas hydrophila SSU GN=HMPREF1171_03484 PE=4 SV=1;>tr|A0KEE4|A0KEE4_AERHH Putative uncharacteri	3	2	2	2	1	2	2	1	2	2	1	2	2	16	16	16	11.492	100	100;100;100	1	2	2	6e-07	2.9883	2.7824	19.975	5	3.0661	3.0265	NaN	1	2.3599	2.6231	37.824	2	2.7461	2.69	4.7726	2	8	16	16	207990000	34936000
R4VQY7;A0KEE6;K1JF49	R4VQY7;A0KEE6;K1JF49	17;17;15	17;17;15	17;17;15	>tr|R4VQY7|R4VQY7_AERHY Vitamin B12 transporter BtuB OS=Aeromonas hydrophila ML09-119 GN=btuB PE=3 SV=1;>tr|A0KEE6|A0KEE6_AERHH Vitamin B12 transporter BtuB OS=Aeromonas hydrophila subsp. hydrophila (strain ATCC 7966 / NCIB 9240) GN=btuB PE=3 SV=1;>tr|K1JF	3	17	17	17	8	15	10	8	15	10	8	15	10	34.9	34.9	34.9	66.953	611	611;611;611	9	16	13	6.22e-81	0.6772	0.7714	57.149	37	0.54796	0.68453	17.925	9	0.74358	0.87343	62.372	15	0.68103	0.79059	60.399	13	15.5	29.1	20	4840500000	1602200000
R4VI73;A0KEG3;K1JIJ9	R4VI73;A0KEG3;K1JIJ9	6;6;3	6;6;3	6;6;3	>tr|R4VI73|R4VI73_AERHY Delta-aminolevulinic acid dehydratase OS=Aeromonas hydrophila ML09-119 GN=AHML_00480 PE=3 SV=1;>tr|A0KEG3|A0KEG3_AERHH Delta-aminolevulinic acid dehydratase OS=Aeromonas hydrophila subsp. hydrophila (strain ATCC 7966 / NCIB 9240) GN	3	6	6	6	3	5	3	3	5	3	3	5	3	20.1	20.1	20.1	37.098	339	339;339;339	4	5	6	7.24e-26	0.48382	0.57924	64.599	13	0.38725	0.40197	67.44	4	0.49092	0.59988	58.678	5	0.60115	0.73759	83.333	4	8.6	17.1	10.3	1606200000	611280000
Q5VIZ1;R4VN76;A0KEG4;K1K3G8	Q5VIZ1;R4VN76;A0KEG4;K1K3G8	4;4;4;2	4;4;4;2	2;2;2;0	>tr|Q5VIZ1|Q5VIZ1_AERHY Putative oligopeptidase A OS=Aeromonas hydrophila PE=3 SV=1;>tr|R4VN76|R4VN76_AERHY Oligopeptidase A OS=Aeromonas hydrophila ML09-119 GN=AHML_00485 PE=3 SV=1;>tr|A0KEG4|A0KEG4_AERHH Oligopeptidase A OS=Aeromonas hydrophila subsp. hy	4	4	4	2	3	2	2	3	2	2	2	1	1	7.9	7.9	4.5	75.665	673	673;680;680;680	3	6	5	7.75e-11	1.1378	1.1878	39.753	3	1.1378	1.1878	NaN	1	1.8852	1.889	NaN	1	0.79598	0.85634	NaN	1	6.2	3.6	3.6	230150000	53345000
R4VI80;A0KEG7;K1K3H1	R4VI80;A0KEG7	3;3;1	3;3;1	3;3;1	>tr|R4VI80|R4VI80_AERHY Uncharacterized protein OS=Aeromonas hydrophila ML09-119 GN=AHML_00505 PE=4 SV=1;>tr|A0KEG7|A0KEG7_AERHH Putative uncharacterized protein OS=Aeromonas hydrophila subsp. hydrophila (strain ATCC 7966 / NCIB 9240) GN=AHA_0095 PE=4 SV=1	3	3	3	3	2	3	2	2	3	2	2	3	2	12.9	12.9	12.9	34.558	326	326;329;326	2	4	2	1e-29	0.8506	1.1878	41.968	6	0.8506	0.93066	3.7682	2	0.99635	1.1404	28.471	2	0.76185	0.89255	85.408	2	8.3	12.9	8.3	801600000	202090000
R4VR04;K1J7K5;A0KEG9	R4VR04;K1J7K5;A0KEG9	1;1;1	1;1;1	1;1;1	>tr|R4VR04|R4VR04_AERHY ATP-dependent RNA helicase RhlB OS=Aeromonas hydrophila ML09-119 GN=rhlB PE=3 SV=1;>tr|K1J7K5|K1J7K5_AERHY ATP-dependent RNA helicase RhlB OS=Aeromonas hydrophila SSU GN=rhlB PE=3 SV=1;>sp|A0KEG9|RHLB_AERHH ATP-dependent RNA helicas	3	1	1	1	0	0	1	0	0	1	0	0	1	4	4	4	48.281	429	429;429;429			1	0.00011897	NaN	1.1878	NaN	0	NaN	NaN	NaN	0	NaN	NaN	NaN	0	NaN	NaN	NaN	0	0	0	4	0	0
R4V7K9;K1JF09;A0KEH0	R4V7K9;K1JF09;A0KEH0	5;5;5	5;5;5	5;5;5	>tr|R4V7K9|R4V7K9_AERHY Thioredoxin OS=Aeromonas hydrophila ML09-119 GN=AHML_00520 PE=3 SV=1;>tr|K1JF09|K1JF09_AERHY Thioredoxin OS=Aeromonas hydrophila SSU GN=HMPREF1171_03600 PE=3 SV=1;>tr|A0KEH0|A0KEH0_AERHH Thioredoxin OS=Aeromonas hydrophila subsp. hy	3	5	5	5	5	5	5	5	5	5	5	5	5	54.6	54.6	54.6	11.676	108	108;108;108	12	11	11	1.77e-66	1.0126	1.1878	21.397	29	0.93793	1.3099	28.707	10	1.0542	1.2561	14.554	9	1.0607	1.4102	12.627	10	54.6	54.6	54.6	11837000000	3283200000
R4VAC6;K1JIK4;A0KEH1	R4VAC6;K1JIK4;A0KEH1	8;8;8	8;8;8	8;8;8	>tr|R4VAC6|R4VAC6_AERHY Transcription termination factor Rho OS=Aeromonas hydrophila ML09-119 GN=rho PE=3 SV=1;>tr|K1JIK4|K1JIK4_AERHY Transcription termination factor Rho OS=Aeromonas hydrophila SSU GN=rho PE=3 SV=1;>tr|A0KEH1|A0KEH1_AERHH Transcription t	3	8	8	8	2	6	4	2	6	4	2	6	4	20.2	20.2	20.2	46.988	421	421;421;421	3	6	4	1.57e-23	1.2302	1.1878	32.847	12	0.98764	1.0026	10.891	3	1.4639	1.5702	29.737	5	1.143	1.1553	31.356	4	5.9	14.5	9.5	705060000	182520000
R4VN89;K1J4A7;A0KEH8	R4VN89;K1J4A7;A0KEH8	1;1;1	1;1;1	1;1;1	>tr|R4VN89|R4VN89_AERHY Thiosulfate sulfurtransferase GlpE OS=Aeromonas hydrophila ML09-119 GN=glpE PE=3 SV=1;>tr|K1J4A7|K1J4A7_AERHY Thiosulfate sulfurtransferase GlpE OS=Aeromonas hydrophila SSU GN=glpE PE=3 SV=1;>sp|A0KEH8|GLPE_AERHH Thiosulfate sulfurt	3	1	1	1	0	0	1	0	0	1	0	0	1	14	14	14	11.814	107	107;107;107			1	5.28e-09	1.0626	1.1878	NaN	1	NaN	NaN	NaN	0	NaN	NaN	NaN	0	1.0626	1.139	NaN	1	0	0	14	54166000	14666000
A0KEI5;R4V7M0;K1JIL4	A0KEI5;R4V7M0;K1JIL4	22;22;18	22;22;18	22;22;18	>tr|A0KEI5|A0KEI5_AERHH Leu/Ile/Val-binding protein OS=Aeromonas hydrophila subsp. hydrophila (strain ATCC 7966 / NCIB 9240) GN=AHA_0113 PE=4 SV=1;>tr|R4V7M0|R4V7M0_AERHY Leucine ABC transporter subunit substrate-binding protein LivK OS=Aeromonas hydrophil	3	22	22	22	19	21	18	19	21	18	19	21	18	73	73	73	38.237	367	367;373;373	36	38	32	1.92e-274	0.29196	1.1878	74.898	98	0.29359	0.45247	57.849	32	0.28631	0.41988	85.998	34	0.29378	0.39171	79.397	32	65.1	71.1	68.9	75767000000	26873000000
R4VNB2;A0KEK0;K1JIM7	R4VNB2;A0KEK0;K1JIM7	3;3;3	3;3;3	3;3;3	>tr|R4VNB2|R4VNB2_AERHY Glycyl-tRNA ligase subunit alpha OS=Aeromonas hydrophila ML09-119 GN=glyQ PE=3 SV=1;>sp|A0KEK0|SYGA_AERHH Glycine--tRNA ligase alpha subunit OS=Aeromonas hydrophila subsp. hydrophila (strain ATCC 7966 / NCIB 9240) GN=glyQ PE=3 SV=1;	3	3	3	3	2	2	3	2	2	3	2	2	3	17.3	17.3	17.3	35.289	307	307;307;314	2	2	3	5.51e-12	1.1899	1.1878	87.351	3	3.5906	3.4979	NaN	1	1.1899	1.2587	NaN	1	0.63017	0.61514	NaN	1	13.4	12.1	17.3	135940000	24076000
A0KEK3;R4VAF8;K1J7N8	A0KEK3;R4VAF8;K1J7N8	6;5;4	6;5;4	6;5;4	>tr|A0KEK3|A0KEK3_AERHH Inner membrane lipoprotein YiaD OS=Aeromonas hydrophila subsp. hydrophila (strain ATCC 7966 / NCIB 9240) GN=AHA_0131 PE=3 SV=1;>tr|R4VAF8|R4VAF8_AERHY Outer membrane lipoprotein OS=Aeromonas hydrophila ML09-119 GN=AHML_00700 PE=3 SV	3	6	6	6	4	6	5	4	6	5	4	6	5	40.8	40.8	40.8	21.99	218	218;218;218	11	8	8	1.78e-81	1.0036	1.1878	63.508	24	0.95168	1.1646	85.038	10	1.0081	1.154	32.328	7	0.99906	1.1881	48.011	7	32.1	40.8	36.7	6050400000	1990600000
R4VIC3;A0KEK4	R4VIC3;A0KEK4	1;1	1;1	1;1	>tr|R4VIC3|R4VIC3_AERHY Endoribonuclease L-PSP OS=Aeromonas hydrophila ML09-119 GN=AHML_00705 PE=4 SV=1;>tr|A0KEK4|A0KEK4_AERHH Endoribonuclease L-PSP OS=Aeromonas hydrophila subsp. hydrophila (strain ATCC 7966 / NCIB 9240) GN=AHA_0132 PE=4 SV=1	2	1	1	1	0	1	1	0	1	1	0	1	1	7	7	7	12.64	115	115;115		1	2	1.21e-05	4.2271	1.1878	66.786	3	NaN	NaN	NaN	0	5.38	6.0778	NaN	1	2.5511	2.8564	71.552	2	0	7	7	223370000	25619000
R4V7N9;A0KEK7;K1J4D5	R4V7N9;A0KEK7;K1J4D5	15;15;11	14;14;10	14;14;10	>tr|R4V7N9|R4V7N9_AERHY Sugar ABC transporter periplasmic protein OS=Aeromonas hydrophila ML09-119 GN=AHML_00720 PE=4 SV=1;>tr|A0KEK7|A0KEK7_AERHH ABC-type sugar transport system, periplasmic component OS=Aeromonas hydrophila subsp. hydrophila (strain ATCC	3	15	14	14	11	10	6	10	9	5	10	9	5	43.2	41.7	41.7	46.004	412	412;412;412	13	13	6	9.76e-86	0.62588	1.1878	42.508	24	0.7065	0.84535	37.376	9	0.60353	0.69713	49.851	10	0.58976	0.68832	15.657	5	28.9	32.8	15.3	4065900000	1270200000
R4VNB8;K1JIN4;A0KEL0	R4VNB8;K1JIN4;A0KEL0	8;8;8	8;8;8	8;8;8	>tr|R4VNB8|R4VNB8_AERHY 3-ketoacyl-CoA thiolase OS=Aeromonas hydrophila ML09-119 GN=fadA PE=3 SV=1;>tr|K1JIN4|K1JIN4_AERHY 3-ketoacyl-CoA thiolase OS=Aeromonas hydrophila SSU GN=fadA PE=3 SV=1;>sp|A0KEL0|FADA_AERHH 3-ketoacyl-CoA thiolase OS=Aeromonas hydr	3	8	8	8	3	5	8	3	5	8	3	5	8	22.2	22.2	22.2	40.914	387	387;387;387	5	8	11	1.94e-35	0.54703	1.1878	53.461	23	0.59853	0.65084	34.618	5	0.64234	0.66963	60.945	8	0.53354	0.56906	59.092	10	9.8	14.2	22.2	3804400000	1058700000
A0KEL1;K1K3K6	A0KEL1;K1K3K6	11;8	11;8	1;0	>sp|A0KEL1|FADB_AERHH Fatty acid oxidation complex subunit alpha OS=Aeromonas hydrophila subsp. hydrophila (strain ATCC 7966 / NCIB 9240) GN=fadB PE=3 SV=1;>tr|K1K3K6|K1K3K6_AERHY Fatty acid oxidation complex subunit alpha OS=Aeromonas hydrophila SSU GN=fa	2	11	11	1	5	10	6	5	10	6	1	1	1	17.8	17.8	3.1	76.522	715	715;715	6	13	7	6.72e-51	0.50441	1.1878	55.215	23	0.40647	0.43297	53.692	5	0.52572	0.53522	55.775	12	0.48241	0.56638	55.668	6	8.7	16.8	12	2407200000	779570000
R4VAG5;A0KEL3;K1J7P5	R4VAG5;A0KEL3;K1J7P5	4;4;2	4;4;2	4;4;2	>tr|R4VAG5|R4VAG5_AERHY Xaa-Pro dipeptidase OS=Aeromonas hydrophila ML09-119 GN=pepQ PE=3 SV=1;>sp|A0KEL3|PEPQ_AERHH Xaa-Pro dipeptidase OS=Aeromonas hydrophila subsp. hydrophila (strain ATCC 7966 / NCIB 9240) GN=pepQ PE=3 SV=1;>tr|K1J7P5|K1J7P5_AERHY Xaa-	3	4	4	4	1	3	2	1	3	2	1	3	2	14.5	14.5	14.5	50.048	440	440;440;440	1	3	2	1.77e-11	0.50295	1.1878	14.255	4	0.4209	0.48469	NaN	1	0.50295	0.5381	16.441	2	0.58585	0.62746	NaN	1	2.5	11.4	5.7	274220000	85395000
R4V7Q1;K1J464;A0KEM2	R4V7Q1;K1J464;A0KEM2	3;3;3	3;3;3	3;3;3	>tr|R4V7Q1|R4V7Q1_AERHY Glucose-6-phosphate isomerase OS=Aeromonas hydrophila ML09-119 GN=pgi PE=3 SV=1;>tr|K1J464|K1J464_AERHY Glucose-6-phosphate isomerase OS=Aeromonas hydrophila SSU GN=pgi PE=3 SV=1;>sp|A0KEM2|G6PI_AERHH Glucose-6-phosphate isomerase O	3	3	3	3	1	2	3	1	2	3	1	2	3	4.4	4.4	4.4	61.206	549	549;549;549	1	4	4	1.34e-07	0.79969	1.1878	38.397	8	0.95348	1.0195	NaN	1	0.88372	0.88502	50.543	3	0.69984	0.66688	38.018	4	1.5	3.1	4.4	401680000	118880000
R4VND4;K1JEX0;A0KEM9	R4VND4;K1JEX0;A0KEM9	5;5;5	5;5;5	5;5;5	>tr|R4VND4|R4VND4_AERHY 50S ribosomal protein L28 OS=Aeromonas hydrophila ML09-119 GN=rpmB PE=4 SV=1;>tr|K1JEX0|K1JEX0_AERHY 50S ribosomal protein L28 OS=Aeromonas hydrophila SSU GN=rpmB PE=3 SV=1;>sp|A0KEM9|RL28_AERHH 50S ribosomal protein L28 OS=Aeromona	3	5	5	5	3	4	4	3	4	4	3	4	4	43.6	43.6	43.6	8.8542	78	78;78;78	8	13	17	1.11e-19	0.95674	1.1878	53.14	27	0.8562	0.97397	28.905	7	1.1187	1.3783	71.353	9	0.93952	1.0307	43.012	11	33.3	34.6	34.6	3339600000	1011500000
R4VR64;K1JIG8;A0KEN0	R4VR64;K1JIG8;A0KEN0	3;3;3	3;3;3	3;3;3	>tr|R4VR64|R4VR64_AERHY 50S ribosomal protein L33 OS=Aeromonas hydrophila ML09-119 GN=rpmG PE=4 SV=1;>tr|K1JIG8|K1JIG8_AERHY 50S ribosomal protein L33 OS=Aeromonas hydrophila SSU GN=rpmG PE=3 SV=1;>sp|A0KEN0|RL33_AERHH 50S ribosomal protein L33 OS=Aeromona	3	3	3	3	2	3	3	2	3	3	2	3	3	50.9	50.9	50.9	6.4215	55	55;55;55	6	5	6	1e-20	1.513	1.1878	21.698	17	1.5287	1.5774	25.932	6	1.4695	1.6842	18.57	5	1.5607	1.5994	22.193	6	40	50.9	50.9	2526400000	492780000
R4VNE0;K1JEX4;A0KEN4;B2KYN8	R4VNE0;K1JEX4;A0KEN4;B2KYN8	2;2;2;2	2;2;2;2	2;2;2;2	>tr|R4VNE0|R4VNE0_AERHY Phosphopantetheine adenylyltransferase OS=Aeromonas hydrophila ML09-119 GN=coaD PE=3 SV=1;>tr|K1JEX4|K1JEX4_AERHY Phosphopantetheine adenylyltransferase OS=Aeromonas hydrophila SSU GN=coaD PE=3 SV=1;>sp|A0KEN4|COAD_AERHH Phosphopant	4	2	2	2	1	1	1	1	1	1	1	1	1	14.4	14.4	14.4	17.651	160	160;160;160;215	1	1	1	1.79e-10	0.99361	1.1878	40.65	3	1.7209	2.0067	NaN	1	0.99361	1.1002	NaN	1	0.90496	0.92479	NaN	1	8.1	6.2	6.2	215460000	44742000
R4VR79;A0KEP5;K1JIH8	R4VR79;A0KEP5;K1JIH8	5;5;4	5;5;4	5;5;4	>tr|R4VR79|R4VR79_AERHY Uncharacterized protein OS=Aeromonas hydrophila ML09-119 GN=AHML_00915 PE=4 SV=1;>tr|A0KEP5|A0KEP5_AERHH Putative uncharacterized protein OS=Aeromonas hydrophila subsp. hydrophila (strain ATCC 7966 / NCIB 9240) GN=AHA_0177 PE=4 SV=1	3	5	5	5	3	4	3	3	4	3	3	4	3	49.5	49.5	49.5	12.439	111	111;113;111	5	4	4	1.82e-30	1.711	1.1878	29.15	13	1.8061	2.3851	18.872	5	1.6184	1.7293	7.2122	4	1.8329	1.8711	47.982	4	28.8	35.1	33.3	1630000000	334240000
R4VAJ7;A0KEP7;K1J479	R4VAJ7;A0KEP7;K1J479	6;6;5	6;6;5	5;5;5	>tr|R4VAJ7|R4VAJ7_AERHY Flagellar basal body-associated protein FliL OS=Aeromonas hydrophila ML09-119 GN=AHML_00925 PE=4 SV=1;>tr|A0KEP7|A0KEP7_AERHH Flagellar basal body-associated protein FliL OS=Aeromonas hydrophila subsp. hydrophila (strain ATCC 7966 /	3	6	6	5	4	6	5	4	6	5	4	5	4	34	34	29.9	16.077	144	144;144;144	7	10	7	5.94e-16	0.36035	1.1878	60.105	21	0.38209	0.48859	57.845	6	0.34072	0.49886	64.236	8	0.37629	0.47519	65.922	7	20.1	34	24.3	12210000000	3625100000
R4VII6;K1J489;A0KER3	R4VII6;K1J489;A0KER3	1;1;1	1;1;1	1;1;1	>tr|R4VII6|R4VII6_AERHY Isoprenoid biosynthesis protein OS=Aeromonas hydrophila ML09-119 GN=AHML_01005 PE=4 SV=1;>tr|K1J489|K1J489_AERHY Uncharacterized protein OS=Aeromonas hydrophila SSU GN=HMPREF1171_03698 PE=4 SV=1;>tr|A0KER3|A0KER3_AERHH Sigma cross-r	3	1	1	1	1	1	1	1	1	1	1	1	1	3.7	3.7	3.7	22.614	216	216;216;216	1	1	1	0.0042266	0.35323	1.1878	15.85	3	0.46245	0.47203	NaN	1	0.33507	0.37555	NaN	1	0.35323	0.34812	NaN	1	3.7	3.7	3.7	163730000	61146000
R4VNG8;A0KER4;K1J7I8	R4VNG8;A0KER4;K1J7I8	4;4;4	4;4;4	4;4;4	>tr|R4VNG8|R4VNG8_AERHY DNA polymerase I OS=Aeromonas hydrophila ML09-119 GN=AHML_01010 PE=3 SV=1;>tr|A0KER4|A0KER4_AERHH DNA polymerase I OS=Aeromonas hydrophila subsp. hydrophila (strain ATCC 7966 / NCIB 9240) GN=polA PE=3 SV=1;>tr|K1J7I8|K1J7I8_AERHY DN	3	4	4	4	1	3	4	1	3	4	1	3	4	5	5	5	101.48	917	917;917;918	1	3	5	1.05e-19	0.61774	1.1878	29.878	9	0.33983	0.34006	NaN	1	0.61838	0.68611	2.8508	3	0.59709	0.56039	28.536	5	1.3	3.8	5	1184000000	792320000
R4V7U2;K1JEI8;A0KES6	R4V7U2;K1JEI8;A0KES6	2;2;2	2;2;2	2;2;2	>tr|R4V7U2|R4V7U2_AERHY S-(Hydroxymethyl)glutathione dehydrogenase OS=Aeromonas hydrophila ML09-119 GN=AHML_01070 PE=3 SV=1;>tr|K1JEI8|K1JEI8_AERHY S-(Hydroxymethyl)glutathione dehydrogenase OS=Aeromonas hydrophila SSU GN=HMPREF1171_03711 PE=3 SV=1;>tr|A0K	3	2	2	2	0	0	2	0	0	2	0	0	2	4.8	4.8	4.8	40.165	375	375;375;375			2	0.00015903	0.56817	1.1878	71.953	2	NaN	NaN	NaN	0	NaN	NaN	NaN	0	0.56817	0.61488	71.953	2	0	0	4.8	134230000	62333000
R4V7U7;A0KET1;K1JI17	R4V7U7;A0KET1;K1JI17	25;25;24	25;25;24	24;24;23	>tr|R4V7U7|R4V7U7_AERHY Membrane lipoprotein OS=Aeromonas hydrophila ML09-119 GN=AHML_01095 PE=4 SV=1;>tr|A0KET1|A0KET1_AERHH Membrane lipoprotein OS=Aeromonas hydrophila subsp. hydrophila (strain ATCC 7966 / NCIB 9240) GN=AHA_0219 PE=4 SV=1;>tr|K1JI17|K1J	3	25	25	24	22	23	22	22	23	22	21	22	21	75.4	75.4	73.6	34.994	329	329;367;367	196	172	164	0	0.37898	1.1878	50.991	432	0.36576	0.47712	50.298	162	0.39633	0.48406	50.359	136	0.40476	0.48378	52.502	134	73.3	72.3	69.9	568680000000	191280000000
A0KET9;R4VAN0;K1JEK8	A0KET9;R4VAN0	4;3;1	4;3;1	4;3;1	>tr|A0KET9|A0KET9_AERHH Putative uncharacterized protein OS=Aeromonas hydrophila subsp. hydrophila (strain ATCC 7966 / NCIB 9240) GN=AHA_0227 PE=4 SV=1;>tr|R4VAN0|R4VAN0_AERHY Uncharacterized protein OS=Aeromonas hydrophila ML09-119 GN=AHML_01125 PE=4 SV=1	3	4	4	4	0	2	4	0	2	4	0	2	4	22.9	22.9	22.9	18.358	166	166;178;166		2	4	3.78e-09	0.65893	1.1878	37.232	5	NaN	NaN	NaN	0	0.62001	0.64649	14.972	2	1.254	1.1848	33.408	3	0	10.8	22.9	263520000	60377000
A0KEU2;R4VRC6;K1JEL7;REV__R4VQS1	A0KEU2;R4VRC6;K1JEL7	8;6;4;1	8;6;4;1	8;6;4;1	>tr|A0KEU2|A0KEU2_AERHH Putative uncharacterized protein OS=Aeromonas hydrophila subsp. hydrophila (strain ATCC 7966 / NCIB 9240) GN=AHA_0230 PE=4 SV=1;>tr|R4VRC6|R4VRC6_AERHY Uncharacterized protein OS=Aeromonas hydrophila ML09-119 GN=AHML_01140 PE=4 SV=1	4	8	8	8	5	5	8	5	5	8	5	5	8	33	33	33	24.34	218	218;218;218;222	7	5	9	2.07e-24	0.69878	1.1878	47.786	18	0.66652	0.75027	26.761	6	0.73777	0.89846	59.921	5	0.7218	0.8102	58.601	7	17	17.9	33	3003200000	884810000
R4V7V6;K1JI42;A0KEU3	R4V7V6;K1JI42;A0KEU3	1;1;1	1;1;1	1;1;1	>tr|R4V7V6|R4V7V6_AERHY Uncharacterized protein OS=Aeromonas hydrophila ML09-119 GN=AHML_01145 PE=4 SV=1;>tr|K1JI42|K1JI42_AERHY Uncharacterized protein OS=Aeromonas hydrophila SSU GN=HMPREF1171_03732 PE=4 SV=1;>tr|A0KEU3|A0KEU3_AERHH Putative uncharacteri	3	1	1	1	0	1	0	0	1	0	0	1	0	4.9	4.9	4.9	25.353	224	224;224;245		1		0.0028545	0.020915	1.1878	NaN	1	NaN	NaN	NaN	0	0.020915	0.023675	NaN	1	NaN	NaN	NaN	0	0	4.9	0	136410000	104200000
R4VRF4;K1JEP7;A0KEX0	R4VRF4;K1JEP7;A0KEX0	2;2;2	2;2;2	2;2;2	>tr|R4VRF4|R4VRF4_AERHY Peptide deformylase OS=Aeromonas hydrophila ML09-119 GN=def PE=3 SV=1;>tr|K1JEP7|K1JEP7_AERHY Peptide deformylase OS=Aeromonas hydrophila SSU GN=def PE=3 SV=1;>tr|A0KEX0|A0KEX0_AERHH Peptide deformylase OS=Aeromonas hydrophila subsp	3	2	2	2	1	1	2	1	1	2	1	1	2	10	10	10	19.335	170	170;170;170	2	1	2	9.09e-05	0.81579	1.1878	23.552	4	0.93064	0.99512	NaN	1	0.85995	0.92129	NaN	1	0.69172	0.67743	20.906	2	4.1	4.1	10	123630000	32172000
R4V7X9;A0KEX1	R4V7X9;A0KEX1	1;1	1;1	1;1	>tr|R4V7X9|R4V7X9_AERHY LysM domain-containing protein OS=Aeromonas hydrophila ML09-119 GN=AHML_01270 PE=4 SV=1;>tr|A0KEX1|A0KEX1_AERHH LysM domain protein OS=Aeromonas hydrophila subsp. hydrophila (strain ATCC 7966 / NCIB 9240) GN=AHA_0259 PE=4 SV=1	2	1	1	1	1	1	1	1	1	1	1	1	1	2.2	2.2	2.2	39.968	362	362;362	1	1	1	0.00066397	0.29517	1.1878	10.066	3	0.29517	0.31998	NaN	1	0.34808	0.33084	NaN	1	0.28663	0.27397	NaN	1	2.2	2.2	2.2	54278000	18378000
A0KEX5;K1JER7;R4VRG1	A0KEX5;K1JER7;R4VRG1	2;1;1	2;1;1	2;1;1	>tr|A0KEX5|A0KEX5_AERHH N5-carboxyaminoimidazole ribonucleotide mutase OS=Aeromonas hydrophila subsp. hydrophila (strain ATCC 7966 / NCIB 9240) GN=purE-2 PE=3 SV=1;>tr|K1JER7|K1JER7_AERHY N5-carboxyaminoimidazole ribonucleotide mutase OS=Aeromonas hydrophi	3	2	2	2	2	2	2	2	2	2	2	2	2	14.4	14.4	14.4	17.076	167	167;167;167	2	9	6	1.17e-09	1.0221	1.1878	51.728	11	1.5975	2.101	NaN	1	1.0221	1.1507	49.957	7	0.86051	0.88671	52.113	3	14.4	14.4	14.4	1151500000	338510000
R4V7Y6;A0KEY1;K1JIB5;I6MBV5	R4V7Y6;A0KEY1;K1JIB5;I6MBV5	9;9;8;8	9;9;8;8	9;9;8;8	>tr|R4V7Y6|R4V7Y6_AERHY Cytochrome c4 OS=Aeromonas hydrophila ML09-119 GN=AHML_01320 PE=4 SV=1;>tr|A0KEY1|A0KEY1_AERHH Cytochrome c4 OS=Aeromonas hydrophila subsp. hydrophila (strain ATCC 7966 / NCIB 9240) GN=AHA_0269 PE=3 SV=1;>tr|K1JIB5|K1JIB5_AERHY Unch	4	9	9	9	7	8	7	7	8	7	7	8	7	37.6	37.6	37.6	21.29	205	205;218;205;218	11	12	9	2.29e-40	0.11909	1.1878	84.076	27	0.14347	0.1605	97.525	10	0.1185	0.13481	74.503	9	0.11873	0.14963	67.211	8	28.3	30.2	34.1	11959000000	5168300000
R4VNN9;A0KEY8;K1J424	R4VNN9;A0KEY8;K1J424	9;9;5	9;9;5	9;9;5	>tr|R4VNN9|R4VNN9_AERHY Uncharacterized protein OS=Aeromonas hydrophila ML09-119 GN=AHML_01360 PE=4 SV=1;>tr|A0KEY8|A0KEY8_AERHH Putative uncharacterized protein OS=Aeromonas hydrophila subsp. hydrophila (strain ATCC 7966 / NCIB 9240) GN=AHA_0276 PE=4 SV=1	3	9	9	9	7	5	7	7	5	7	7	5	7	60.6	60.6	60.6	20.773	193	193;193;193	16	12	13	2.9e-93	0.30199	1.1878	56.8	40	0.28611	0.37695	42.264	16	0.35291	0.44523	62.314	12	0.31808	0.43479	69.765	12	45.1	33.7	49.2	11406000000	3658000000
R4VRI0;A0KEY9;K1J798	R4VRI0;A0KEY9;K1J798	16;16;13	16;16;13	16;16;13	>tr|R4VRI0|R4VRI0_AERHY Glutamine synthetase OS=Aeromonas hydrophila ML09-119 GN=AHML_01365 PE=3 SV=1;>tr|A0KEY9|A0KEY9_AERHH Glutamine synthetase OS=Aeromonas hydrophila subsp. hydrophila (strain ATCC 7966 / NCIB 9240) GN=glnA PE=3 SV=1;>tr|K1J798|K1J798_	3	16	16	16	14	12	13	14	12	13	14	12	13	41.4	41.4	41.4	51.757	469	469;469;469	29	23	24	1.41e-88	0.77197	1.1878	37.373	60	0.77922	0.93076	46.138	25	0.80028	0.94059	30.024	18	0.73826	0.8453	30.857	17	35.2	30.5	35.2	8662000000	2464700000
R4V7Z5;A0KEZ0;K1JES8	R4V7Z5;A0KEZ0;K1JES8	11;11;10	11;11;10	11;11;10	>tr|R4V7Z5|R4V7Z5_AERHY GTP-binding protein TypA OS=Aeromonas hydrophila ML09-119 GN=AHML_01370 PE=4 SV=1;>tr|A0KEZ0|A0KEZ0_AERHH GTP-binding protein TypA OS=Aeromonas hydrophila subsp. hydrophila (strain ATCC 7966 / NCIB 9240) GN=typA PE=4 SV=1;>tr|K1JES8	3	11	11	11	7	9	9	7	9	9	7	9	9	22.9	22.9	22.9	66.46	603	603;603;603	8	13	10	3.55e-136	0.95584	1.1878	89.852	24	1.0217	1.1056	32.882	6	0.92483	1.1109	104.19	9	0.91637	1.1137	104.28	9	11.8	15.9	20.2	4511200000	1444900000
R4V807;A0KF05;K1JID4	R4V807;A0KF05;K1JID4	6;6;4	6;6;4	6;6;4	>tr|R4V807|R4V807_AERHY 2,3-bisphosphoglycerate-independent phosphoglycerate mutase OS=Aeromonas hydrophila ML09-119 GN=gpmI PE=3 SV=1;>tr|A0KF05|A0KF05_AERHH 2,3-bisphosphoglycerate-independent phosphoglycerate mutase OS=Aeromonas hydrophila subsp. hydrop	3	6	6	6	3	6	4	3	6	4	3	6	4	14.1	14.1	14.1	55.221	509	509;574;509	4	8	6	8.56e-33	1.3363	1.1878	27.276	17	1.2495	1.3643	27.098	4	1.3489	1.3645	28.366	7	1.3515	1.4493	30.387	6	6.5	14.1	7.5	2385000000	546700000
R4VIS9;A0KF07;K1J437	R4VIS9;A0KF07;K1J437	4;4;3	4;4;3	4;4;3	>tr|R4VIS9|R4VIS9_AERHY Protein-export protein SecB OS=Aeromonas hydrophila ML09-119 GN=secB PE=3 SV=1;>sp|A0KF07|SECB_AERHH Protein-export protein SecB OS=Aeromonas hydrophila subsp. hydrophila (strain ATCC 7966 / NCIB 9240) GN=secB PE=3 SV=1;>tr|K1J437|K	3	4	4	4	4	4	4	4	4	4	4	4	4	30.8	30.8	30.8	17.398	156	156;156;156	4	12	7	1.03e-31	0.94183	1.1878	26.94	17	0.6243	0.83639	44.926	3	1.0112	1.1673	20.205	9	0.91861	1.1846	20.238	5	30.8	30.8	30.8	4200200000	1059300000
R4VNR2;K1J7B7;A0KF08	R4VNR2;K1J7B7;A0KF08	1;1;1	1;1;1	1;1;1	>tr|R4VNR2|R4VNR2_AERHY Glycerol-3-phosphate dehydrogenase [NAD(P)+] OS=Aeromonas hydrophila ML09-119 GN=gpsA PE=3 SV=1;>tr|K1J7B7|K1J7B7_AERHY Glycerol-3-phosphate dehydrogenase [NAD(P)+] OS=Aeromonas hydrophila SSU GN=gpsA PE=3 SV=1;>sp|A0KF08|GPDA_AERHH	3	1	1	1	1	1	1	1	1	1	1	1	1	2.4	2.4	2.4	35.412	334	334;334;334	1	2	2	0.0007717	0.68223	1.1878	28.585	5	0.95258	1.0835	NaN	1	0.68966	0.73949	32.717	2	0.62617	0.62832	14.647	2	2.4	2.4	2.4	149490000	35966000
R4VRK6;K1JEU1;A0KF09	R4VRK6;K1JEU1;A0KF09	2;2;2	2;2;2	2;2;2	>tr|R4VRK6|R4VRK6_AERHY Fe/S biogenesis protein NfuA OS=Aeromonas hydrophila ML09-119 GN=nfuA PE=3 SV=1;>tr|K1JEU1|K1JEU1_AERHY Fe/S biogenesis protein NfuA OS=Aeromonas hydrophila SSU GN=nfuA PE=3 SV=1;>sp|A0KF09|NFUA_AERHH Fe/S biogenesis protein NfuA OS	3	2	2	2	2	1	1	2	1	1	2	1	1	15.6	15.6	15.6	20.988	192	192;192;192	2	1	1	8.06e-18	1.4622	1.1878	16.392	3	1.1347	1.4864	NaN	1	1.6029	1.9996	NaN	1	1.4622	1.9457	NaN	1	15.6	9.9	9.9	935740000	216380000
R4V820;K1JIE3;A0KF20	R4V820;K1JIE3;A0KF20	5;5;5	5;5;5	5;5;5	>tr|R4V820|R4V820_AERHY 30S ribosomal protein S10 OS=Aeromonas hydrophila ML09-119 GN=rpsJ PE=3 SV=1;>tr|K1JIE3|K1JIE3_AERHY 30S ribosomal protein S10 OS=Aeromonas hydrophila SSU GN=rpsJ PE=3 SV=1;>tr|A0KF20|A0KF20_AERHH 30S ribosomal protein S10 OS=Aeromo	3	5	5	5	5	4	4	5	4	4	5	4	4	48.5	48.5	48.5	11.752	103	103;103;134	17	12	9	6.6e-26	1.4968	1.1878	33.814	32	1.5208	1.6364	34.68	17	1.4109	1.6041	32.83	10	1.6349	2.1289	37.772	5	48.5	41.7	41.7	8441100000	2007500000
R4VAW3;A0KF21;K1K394	R4VAW3;A0KF21;K1K394	14;14;13	14;14;13	14;14;13	>tr|R4VAW3|R4VAW3_AERHY 50S ribosomal protein L3 OS=Aeromonas hydrophila ML09-119 GN=rplC PE=3 SV=1;>sp|A0KF21|RL3_AERHH 50S ribosomal protein L3 OS=Aeromonas hydrophila subsp. hydrophila (strain ATCC 7966 / NCIB 9240) GN=rplC PE=3 SV=1;>tr|K1K394|K1K394_A	3	14	14	14	10	14	12	10	14	12	10	14	12	60	60	60	22.422	210	210;210;210	25	30	31	2.9e-96	1.2278	1.1878	35.522	58	1.271	1.6271	42.576	14	1.2288	1.3872	32.095	22	1.222	1.4744	33.52	22	51.9	60	51.4	18080000000	4840100000
R4VIU4;K1J444;A0KF22	R4VIU4;K1J444;A0KF22	8;8;8	8;8;8	8;8;8	>tr|R4VIU4|R4VIU4_AERHY 50S ribosomal protein L4 OS=Aeromonas hydrophila ML09-119 GN=rplD PE=3 SV=1;>tr|K1J444|K1J444_AERHY 50S ribosomal protein L4 OS=Aeromonas hydrophila SSU GN=rplD PE=3 SV=1;>sp|A0KF22|RL4_AERHH 50S ribosomal protein L4 OS=Aeromonas hy	3	8	8	8	7	8	8	7	8	8	7	8	8	42.8	42.8	42.8	22.196	201	201;201;201	10	23	30	3.31e-57	1.0253	1.1878	25.969	49	1.0582	1.3815	26.432	8	1.0798	1.2097	31.676	16	0.99289	1.1251	21.966	25	33.3	42.8	42.8	13139000000	3473600000
R4VNS9;K1J7D0;A0KF23	R4VNS9;K1J7D0;A0KF23	3;3;3	3;3;3	3;3;3	>tr|R4VNS9|R4VNS9_AERHY 50S ribosomal protein L23 OS=Aeromonas hydrophila ML09-119 GN=rplW PE=3 SV=1;>tr|K1J7D0|K1J7D0_AERHY 50S ribosomal protein L23 OS=Aeromonas hydrophila SSU GN=rplW PE=3 SV=1;>sp|A0KF23|RL23_AERHH 50S ribosomal protein L23 OS=Aeromona	3	3	3	3	2	2	2	2	2	2	2	2	2	24	24	24	11.133	100	100;100;100	3	2	3	1.84e-05	1.228	1.1878	39.307	8	0.74118	0.99173	59.317	3	1.0731	1.1976	27.747	2	1.2586	1.5154	19.539	3	17	14	14	1130400000	340110000
R4VRM5;K1JEU9;A0KF24	R4VRM5;K1JEU9;A0KF24	13;13;13	13;13;13	13;13;13	>tr|R4VRM5|R4VRM5_AERHY 50S ribosomal protein L2 OS=Aeromonas hydrophila ML09-119 GN=rplB PE=3 SV=1;>tr|K1JEU9|K1JEU9_AERHY 50S ribosomal protein L2 OS=Aeromonas hydrophila SSU GN=rplB PE=3 SV=1;>sp|A0KF24|RL2_AERHH 50S ribosomal protein L2 OS=Aeromonas hy	3	13	13	13	12	10	10	12	10	10	12	10	10	49.1	49.1	49.1	30.047	273	273;273;273	20	16	17	7.66e-112	1.2434	1.1878	44.96	49	1.2284	1.4741	47.405	18	1.3467	1.5466	47.975	14	1.2459	1.461	41.844	17	45.1	43.6	43.6	14927000000	3988300000
R4V825;K1JIE6;A0KF25	R4V825;K1JIE6;A0KF25	5;5;5	5;5;5	5;5;5	>tr|R4V825|R4V825_AERHY 30S ribosomal protein S19 OS=Aeromonas hydrophila ML09-119 GN=rpsS PE=3 SV=1;>tr|K1JIE6|K1JIE6_AERHY 30S ribosomal protein S19 OS=Aeromonas hydrophila SSU GN=rpsS PE=3 SV=1;>sp|A0KF25|RS19_AERHH 30S ribosomal protein S19 OS=Aeromona	3	5	5	5	4	4	4	4	4	4	4	4	4	48.9	48.9	48.9	10.44	92	92;92;92	20	26	17	1.12e-18	1.1453	1.1878	26.578	49	1.147	1.2141	33.22	17	1.1683	1.3388	20.806	23	1.0107	1.0846	23.707	9	37	32.6	32.6	4390700000	1092400000
R4VAW8;A0KF26;K1K399	R4VAW8;A0KF26;K1K399	6;6;5	6;6;5	6;6;5	>tr|R4VAW8|R4VAW8_AERHY 50S ribosomal protein L22 OS=Aeromonas hydrophila ML09-119 GN=rplV PE=3 SV=1;>sp|A0KF26|RL22_AERHH 50S ribosomal protein L22 OS=Aeromonas hydrophila subsp. hydrophila (strain ATCC 7966 / NCIB 9240) GN=rplV PE=3 SV=1;>tr|K1K399|K1K39	3	6	6	6	5	5	5	5	5	5	5	5	5	56.1	56.1	56.1	12.366	114	114;114;115	11	11	9	2.34e-40	0.91622	1.1878	31.062	29	0.93356	1.1123	20.036	11	0.85674	0.9514	27.158	10	0.95888	1.2567	41.72	8	50	44.7	50.9	4878500000	1309000000
R4VIU8;A0KF27;K1J446	R4VIU8;A0KF27;K1J446	7;7;6	7;7;6	7;7;6	>tr|R4VIU8|R4VIU8_AERHY 30S ribosomal protein S3 OS=Aeromonas hydrophila ML09-119 GN=rpsC PE=3 SV=1;>sp|A0KF27|RS3_AERHH 30S ribosomal protein S3 OS=Aeromonas hydrophila subsp. hydrophila (strain ATCC 7966 / NCIB 9240) GN=rpsC PE=3 SV=1;>tr|K1J446|K1J446_A	3	7	7	7	5	7	5	5	7	5	5	7	5	40.5	40.5	40.5	26.133	237	237;237;237	6	10	6	2.93e-44	1.3752	1.1878	22.104	20	1.4769	1.6748	29.635	6	1.3032	1.4309	22.573	8	1.3218	1.5462	14.223	6	24.9	40.5	29.5	4629100000	1117200000
R4VNT4;K1J7D4;A0KF28;REV__R4VBR0;REV__K1JCP1;REV__A0KIE1	R4VNT4;K1J7D4;A0KF28	5;5;5;1;1;1	5;5;5;1;1;1	5;5;5;1;1;1	>tr|R4VNT4|R4VNT4_AERHY 50S ribosomal protein L16 OS=Aeromonas hydrophila ML09-119 GN=rplP PE=3 SV=1;>tr|K1J7D4|K1J7D4_AERHY 50S ribosomal protein L16 OS=Aeromonas hydrophila SSU GN=rplP PE=3 SV=1;>sp|A0KF28|RL16_AERHH 50S ribosomal protein L16 OS=Aeromona	6	5	5	5	4	5	4	4	5	4	4	5	4	43.8	43.8	43.8	15.382	137	137;137;137;297;297;301	9	8	12	8.43e-105	0.99677	1.1878	65.3	17	0.61926	0.75072	72.396	6	0.96929	1.0678	21.55	5	1.5567	1.8731	53.321	6	39.4	43.8	39.4	3428500000	941910000
R4VRN0;K1JEV2;A0KF29	R4VRN0;K1JEV2;A0KF29	3;3;3	3;3;3	3;3;3	>tr|R4VRN0|R4VRN0_AERHY 50S ribosomal protein L29 OS=Aeromonas hydrophila ML09-119 GN=AHML_01565 PE=4 SV=1;>tr|K1JEV2|K1JEV2_AERHY 50S ribosomal protein L29 OS=Aeromonas hydrophila SSU GN=rpmC PE=3 SV=1;>tr|A0KF29|A0KF29_AERHH 50S ribosomal protein L29 OS=	3	3	3	3	3	3	2	3	3	2	3	3	2	55.6	55.6	55.6	7.2083	63	63;63;64	5	4	3	1.21e-66	0.99876	1.1878	40.565	11	0.99876	1.4744	26.455	5	0.91291	1.1862	51.782	4	0.94859	0.98237	48.306	2	55.6	55.6	33.3	10735000000	2346800000
R4V829;K1JIE8;A0KF30	R4V829;K1JIE8;A0KF30	5;5;5	5;5;5	5;5;5	>tr|R4V829|R4V829_AERHY 30S ribosomal protein S17 OS=Aeromonas hydrophila ML09-119 GN=rpsQ PE=3 SV=1;>tr|K1JIE8|K1JIE8_AERHY 30S ribosomal protein S17 OS=Aeromonas hydrophila SSU GN=rpsQ PE=3 SV=1;>sp|A0KF30|RS17_AERHH 30S ribosomal protein S17 OS=Aeromona	3	5	5	5	5	3	3	5	3	3	5	3	3	54.9	54.9	54.9	9.399	82	82;82;82	13	4	6	2.34e-33	1.0379	1.1878	34.09	17	1.062	1.165	37.941	8	1.1557	1.2308	13.249	4	1.013	0.97634	41.856	5	54.9	32.9	32.9	2541100000	706570000
R4VAX4;K1K3A5;A0KF31	R4VAX4;K1K3A5;A0KF31	9;9;9	9;9;9	9;9;9	>tr|R4VAX4|R4VAX4_AERHY 50S ribosomal protein L14 OS=Aeromonas hydrophila ML09-119 GN=rplN PE=3 SV=1;>tr|K1K3A5|K1K3A5_AERHY 50S ribosomal protein L14 OS=Aeromonas hydrophila SSU GN=rplN PE=3 SV=1;>sp|A0KF31|RL14_AERHH 50S ribosomal protein L14 OS=Aeromona	3	9	9	9	6	8	7	6	8	7	6	8	7	63.1	63.1	63.1	13.403	122	122;122;122	9	9	8	2.52e-32	1.3773	1.1878	45.344	22	1.3296	1.3459	49.362	8	1.2451	1.392	53.77	7	1.5336	1.7277	34.586	7	51.6	57.4	58.2	4054200000	1007500000
R4VIV4;K1J450;A0KF32	R4VIV4;K1J450;A0KF32	8;8;8	8;8;8	8;8;8	>tr|R4VIV4|R4VIV4_AERHY 50S ribosomal protein L24 OS=Aeromonas hydrophila ML09-119 GN=rplX PE=3 SV=1;>tr|K1J450|K1J450_AERHY 50S ribosomal protein L24 OS=Aeromonas hydrophila SSU GN=rplX PE=3 SV=1;>sp|A0KF32|RL24_AERHH 50S ribosomal protein L24 OS=Aeromona	3	8	8	8	5	8	7	5	8	7	5	8	7	63.8	63.8	63.8	11.309	105	105;105;105	11	12	9	4.08e-81	0.9896	1.1878	30.719	27	1.0521	1.4723	35.368	10	0.93486	1.3192	28.99	9	0.99457	1.1985	29.407	8	46.7	63.8	63.8	13887000000	3702600000
R4VNU1;A0KF33;K1J7D8	R4VNU1;A0KF33;K1J7D8	13;13;12	13;13;12	13;13;12	>tr|R4VNU1|R4VNU1_AERHY 50S ribosomal protein L5 OS=Aeromonas hydrophila ML09-119 GN=rplE PE=3 SV=1;>sp|A0KF33|RL5_AERHH 50S ribosomal protein L5 OS=Aeromonas hydrophila subsp. hydrophila (strain ATCC 7966 / NCIB 9240) GN=rplE PE=3 SV=1;>tr|K1J7D8|K1J7D8_A	3	13	13	13	9	9	9	9	9	9	9	9	9	55.9	55.9	55.9	20.256	179	179;179;179	16	14	11	8.28e-88	1.1178	1.1878	27.492	33	1.1207	1.4526	31.654	14	1.0886	1.3083	23.245	9	1.1454	1.4724	26.034	10	46.9	39.7	49.7	10354000000	2470800000
R4VRN5;K1JEV5;A0KF34	R4VRN5;K1JEV5;A0KF34	4;4;4	4;4;4	4;4;4	>tr|R4VRN5|R4VRN5_AERHY 30S ribosomal protein S14 OS=Aeromonas hydrophila ML09-119 GN=rpsN PE=3 SV=1;>tr|K1JEV5|K1JEV5_AERHY 30S ribosomal protein S14 OS=Aeromonas hydrophila SSU GN=rpsN PE=3 SV=1;>sp|A0KF34|RS14_AERHH 30S ribosomal protein S14 OS=Aeromona	3	4	4	4	4	4	3	4	4	3	4	4	3	43.6	43.6	43.6	11.515	101	101;101;101	5	5	4	2.01e-14	1.4185	1.1878	31.68	13	1.324	1.4431	35.239	5	1.4355	1.653	15.687	5	1.3844	1.594	41.896	3	43.6	43.6	30.7	2117800000	495600000
R4V834;K1JIF2;A0KF35	R4V834;K1JIF2;A0KF35	3;3;3	3;3;3	3;3;3	>tr|R4V834|R4V834_AERHY 30S ribosomal protein S8 OS=Aeromonas hydrophila ML09-119 GN=rpsH PE=3 SV=1;>tr|K1JIF2|K1JIF2_AERHY 30S ribosomal protein S8 OS=Aeromonas hydrophila SSU GN=rpsH PE=3 SV=1;>sp|A0KF35|RS8_AERHH 30S ribosomal protein S8 OS=Aeromonas hy	3	3	3	3	3	2	2	3	2	2	3	2	2	21.5	21.5	21.5	14.031	130	130;130;130	3	2	2	5.93e-09	1.5211	1.1878	29.117	7	1.5211	1.4844	28.776	3	1.3617	1.6555	43.411	2	1.3624	1.7577	38.74	2	21.5	16.2	16.2	1899000000	496800000
R4VAY1;K1K3B0;A0KF36	R4VAY1;K1K3B0;A0KF36	7;7;7	7;7;7	7;7;7	>tr|R4VAY1|R4VAY1_AERHY 50S ribosomal protein L6 OS=Aeromonas hydrophila ML09-119 GN=rplF PE=3 SV=1;>tr|K1K3B0|K1K3B0_AERHY 50S ribosomal protein L6 OS=Aeromonas hydrophila SSU GN=rplF PE=3 SV=1;>sp|A0KF36|RL6_AERHH 50S ribosomal protein L6 OS=Aeromonas hy	3	7	7	7	5	5	3	5	5	3	5	5	3	57.6	57.6	57.6	18.522	177	177;177;177	9	12	12	3.4e-36	1.5771	1.1878	40.558	29	1.5627	1.7072	51.666	9	1.666	1.7768	23.712	10	1.9552	2.3281	45.074	10	31.6	48.6	20.9	3314600000	693650000
K1J453;R4VIW0;A0KF37	K1J453;R4VIW0;A0KF37	4;4;4	4;4;4	4;4;4	>tr|K1J453|K1J453_AERHY 50S ribosomal protein L18 OS=Aeromonas hydrophila SSU GN=rplR PE=3 SV=1;>tr|R4VIW0|R4VIW0_AERHY 50S ribosomal protein L18 OS=Aeromonas hydrophila ML09-119 GN=rplR PE=3 SV=1;>sp|A0KF37|RL18_AERHH 50S ribosomal protein L18 OS=Aeromona	3	4	4	4	3	3	4	3	3	4	3	3	4	33	33	33	10.439	100	100;117;117	3	3	4	7.32e-39	1.0289	1.1878	15.077	10	0.90972	1.3033	13.841	3	1.0332	1.3108	12.842	3	1.0756	1.5154	20.141	4	25	24	33	6353700000	1534700000
R4VNU6;A0KF38;K1J7E3;REV__R4VV27;REV__A0KHZ7	R4VNU6;A0KF38;K1J7E3	8;8;7;1;1	8;8;7;1;1	8;8;7;1;1	>tr|R4VNU6|R4VNU6_AERHY 30S ribosomal protein S5 OS=Aeromonas hydrophila ML09-119 GN=rpsE PE=3 SV=1;>sp|A0KF38|RS5_AERHH 30S ribosomal protein S5 OS=Aeromonas hydrophila subsp. hydrophila (strain ATCC 7966 / NCIB 9240) GN=rpsE PE=3 SV=1;>tr|K1J7E3|K1J7E3_A	5	8	8	8	7	7	6	7	7	6	7	7	6	46.4	46.4	46.4	17.38	166	166;166;166;4439;4685	19	23	10	3.46e-46	1.2814	1.1878	32.364	46	1.2877	1.3343	36.278	17	1.2838	1.4398	28.416	19	1.2427	1.4439	34.134	10	42.8	39.8	38.6	5082000000	1265200000
R4VRP0;K1JEV8;A0KF39	R4VRP0;K1JEV8;A0KF39	1;1;1	1;1;1	1;1;1	>tr|R4VRP0|R4VRP0_AERHY 50S ribosomal protein L30 OS=Aeromonas hydrophila ML09-119 GN=AHML_01615 PE=3 SV=1;>tr|K1JEV8|K1JEV8_AERHY 50S ribosomal protein L30 OS=Aeromonas hydrophila SSU GN=rpmD PE=3 SV=1;>sp|A0KF39|RL30_AERHH 50S ribosomal protein L30 OS=Ae	3	1	1	1	1	1	1	1	1	1	1	1	1	18.6	18.6	18.6	6.6107	59	59;59;59	1	2	1	1.81e-05	1.573	1.1878	20.124	3	1.4817	1.6544	NaN	1	1.7498	1.8815	26.451	2	NaN	NaN	NaN	0	18.6	18.6	18.6	316960000	78974000
K1JIF6;A0KF40;R4V840	K1JIF6;A0KF40;R4V840	11;11;9	11;11;9	11;11;9	>tr|K1JIF6|K1JIF6_AERHY 50S ribosomal protein L15 OS=Aeromonas hydrophila SSU GN=rplO PE=3 SV=1;>sp|A0KF40|RL15_AERHH 50S ribosomal protein L15 OS=Aeromonas hydrophila subsp. hydrophila (strain ATCC 7966 / NCIB 9240) GN=rplO PE=3 SV=1;>tr|R4V840|R4V840_AER	3	11	11	11	10	10	10	10	10	10	10	10	10	58.6	58.6	58.6	15.066	145	145;145;90	18	20	13	4.94e-46	1.1645	1.1878	49.118	32	1.3126	1.5437	54.522	11	1.1027	1.2816	47.731	11	1.1704	1.2761	47.011	10	58.6	58.6	56.6	7675900000	2048400000
R4VNV2;K1J456;A0KF42	R4VNV2;K1J456;A0KF42	8;8;8	8;8;8	8;8;8	>tr|R4VNV2|R4VNV2_AERHY 30S ribosomal protein S13 OS=Aeromonas hydrophila ML09-119 GN=rpsM PE=3 SV=1;>tr|K1J456|K1J456_AERHY 30S ribosomal protein S13 OS=Aeromonas hydrophila SSU GN=rpsM PE=3 SV=1;>sp|A0KF42|RS13_AERHH 30S ribosomal protein S13 OS=Aeromona	3	8	8	8	7	8	6	7	8	6	7	8	6	63.6	63.6	63.6	13.2	118	118;118;118	11	13	11	1.75e-26	0.88011	1.1878	86.551	28	0.85958	0.91663	107.26	10	0.88887	1.1026	75.617	10	0.93376	1.2462	54.592	8	51.7	63.6	44.9	5815200000	1899400000
R4VRP7;K1J7E8;A0KF43	R4VRP7;K1J7E8;A0KF43	4;4;4	4;4;4	4;4;4	>tr|R4VRP7|R4VRP7_AERHY 30S ribosomal protein S11 OS=Aeromonas hydrophila ML09-119 GN=rpsK PE=3 SV=1;>tr|K1J7E8|K1J7E8_AERHY 30S ribosomal protein S11 OS=Aeromonas hydrophila SSU GN=rpsK PE=3 SV=1;>sp|A0KF43|RS11_AERHH 30S ribosomal protein S11 OS=Aeromona	3	4	4	4	4	3	3	4	3	3	4	3	3	21.7	21.7	21.7	13.835	129	129;129;129	5	5	6	1.16e-17	1.5736	1.1878	50.035	16	1.1122	1.1151	50.991	5	1.6101	2.0027	25.483	5	1.6322	2.1372	54.119	6	21.7	20.9	20.9	5222300000	1280500000
R4V847;A0KF44;K1JEW1	R4V847;A0KF44;K1JEW1	12;12;11	12;12;11	12;12;11	>tr|R4V847|R4V847_AERHY 30S ribosomal protein S4 OS=Aeromonas hydrophila ML09-119 GN=rpsD PE=3 SV=1;>sp|A0KF44|RS4_AERHH 30S ribosomal protein S4 OS=Aeromonas hydrophila subsp. hydrophila (strain ATCC 7966 / NCIB 9240) GN=rpsD PE=3 SV=1;>tr|K1JEW1|K1JEW1_A	3	12	12	12	8	12	8	8	12	8	8	12	8	46.6	46.6	46.6	23.405	206	206;206;206	13	18	14	3.11e-150	1.0341	1.1878	47.306	44	1.1249	1.4757	33.446	13	0.98382	1.3478	63.458	17	1.0341	1.5219	28.692	14	39.8	46.6	39.3	18894000000	5247300000
R4VAZ3;K1JIF8;A0KF45	R4VAZ3;K1JIF8;A0KF45	14;14;14	14;14;14	14;14;14	>tr|R4VAZ3|R4VAZ3_AERHY DNA-directed RNA polymerase subunit alpha OS=Aeromonas hydrophila ML09-119 GN=rpoA PE=3 SV=1;>tr|K1JIF8|K1JIF8_AERHY DNA-directed RNA polymerase subunit alpha OS=Aeromonas hydrophila SSU GN=rpoA PE=3 SV=1;>sp|A0KF45|RPOA_AERHH DNA-d	3	14	14	14	8	12	12	8	12	12	8	12	12	51.1	51.1	51.1	36.195	329	329;329;329	29	21	17	1.34e-106	1.2769	1.1878	44.189	56	1.2055	1.5575	31.604	23	1.3318	1.5817	54.189	17	1.3055	1.7027	48.456	16	31.3	41.9	44.7	11082000000	2523400000
R4VIW9;K1K3B8;A0KF46	R4VIW9;K1K3B8;A0KF46	3;3;3	3;3;3	3;3;3	>tr|R4VIW9|R4VIW9_AERHY 50S ribosomal protein L17 OS=Aeromonas hydrophila ML09-119 GN=rplQ PE=3 SV=1;>tr|K1K3B8|K1K3B8_AERHY 50S ribosomal protein L17 OS=Aeromonas hydrophila SSU GN=rplQ PE=3 SV=1;>sp|A0KF46|RL17_AERHH 50S ribosomal protein L17 OS=Aeromona	3	3	3	3	2	2	3	2	2	3	2	2	3	31.5	31.5	31.5	14.316	127	127;127;127	2	2	3	1.11e-08	1.2129	1.1878	17.092	6	1.0859	1.5407	15.951	2	1.2343	1.4355	27.146	2	1.1029	1.4618	20.382	2	12.6	25.2	31.5	2629500000	556940000
A0KF54;R4VB06;K1JHZ4	A0KF54;R4VB06	7;6;2	7;6;2	7;6;2	>tr|A0KF54|A0KF54_AERHH Putative uncharacterized protein OS=Aeromonas hydrophila subsp. hydrophila (strain ATCC 7966 / NCIB 9240) GN=AHA_0347 PE=4 SV=1;>tr|R4VB06|R4VB06_AERHY Uncharacterized protein OS=Aeromonas hydrophila ML09-119 GN=AHML_01700 PE=4 SV=1	3	7	7	7	5	6	7	5	6	7	5	6	7	75.5	75.5	75.5	15.505	143	143;143;143	7	7	8	5.12e-31	0.39588	1.1878	30.096	22	0.44496	0.51463	17.266	7	0.35067	0.46444	31.866	7	0.449	0.51994	39.847	8	48.3	52.4	75.5	8541500000	2876200000
R4VIY0;K1K2W8;A0KF55	R4VIY0;K1K2W8;A0KF55	11;11;11	11;11;11	11;11;11	>tr|R4VIY0|R4VIY0_AERHY Protease II OS=Aeromonas hydrophila ML09-119 GN=AHML_01705 PE=4 SV=1;>tr|K1K2W8|K1K2W8_AERHY Uncharacterized protein OS=Aeromonas hydrophila SSU GN=HMPREF1171_03842 PE=4 SV=1;>tr|A0KF55|A0KF55_AERHH Protease II OS=Aeromonas hydrophi	3	11	11	11	8	8	7	8	8	7	8	8	7	16.9	16.9	16.9	81.321	717	717;717;739	10	10	9	7.08e-33	0.71188	1.1878	43.653	22	0.80994	0.91305	42.395	8	0.802	0.85136	52.776	8	0.64335	0.66771	27.971	6	13.7	10.6	9.6	2397500000	702620000
R4VNW8;A0KF56;K1J3Q8	R4VNW8;A0KF56;K1J3Q8	21;21;17	21;21;17	21;21;17	>tr|R4VNW8|R4VNW8_AERHY TRAP transporter solute receptor TAXI family protein OS=Aeromonas hydrophila ML09-119 GN=AHML_01710 PE=4 SV=1;>tr|A0KF56|A0KF56_AERHH Trap transporter solute receptor, taxi family OS=Aeromonas hydrophila subsp. hydrophila (strain AT	3	21	21	21	19	19	18	19	19	18	19	19	18	62.5	62.5	62.5	34.334	323	323;371;323	202	124	148	0	0.52985	1.1878	42.575	354	0.52672	0.66786	37.474	157	0.49965	0.66887	46.806	88	0.56384	0.68853	46.014	109	60.7	57.3	54.8	455990000000	135040000000
R4VIZ4;K1J6W3;A0KF70	R4VIZ4;K1J6W3;A0KF70	3;3;3	3;3;3	3;3;3	>tr|R4VIZ4|R4VIZ4_AERHY Uncharacterized protein OS=Aeromonas hydrophila ML09-119 GN=AHML_01780 PE=4 SV=1;>tr|K1J6W3|K1J6W3_AERHY Uncharacterized protein OS=Aeromonas hydrophila SSU GN=HMPREF1171_03856 PE=4 SV=1;>tr|A0KF70|A0KF70_AERHH Putative uncharacteri	3	3	3	3	3	2	3	3	2	3	3	2	3	24	24	24	10.647	100	100;100;100	4	2	3	6.68e-08	0.27106	1.1878	30.084	7	0.25458	0.31523	18.14	2	0.36048	0.37795	9.206	2	0.19859	0.26118	40.626	3	24	15	24	963890000	405360000
K1JDR0;R4VJ04;A0KF78	K1JDR0;R4VJ04;A0KF78	2;2;2	2;2;2	2;2;2	>tr|K1JDR0|K1JDR0_AERHY Cell division protein ftsY (Fragment) OS=Aeromonas hydrophila SSU GN=HMPREF1171_03866 PE=3 SV=1;>tr|R4VJ04|R4VJ04_AERHY Signal recognition particle receptor FtsY OS=Aeromonas hydrophila ML09-119 GN=ftsY PE=3 SV=1;>tr|A0KF78|A0KF78_A	3	2	2	2	0	1	1	0	1	1	0	1	1	3	3	3	42.644	395	395;402;633		1	1	2.36e-06	0.66976	1.1878	72.405	2	NaN	NaN	NaN	0	1.0394	1.1559	NaN	1	0.43158	0.41517	NaN	1	0	2.8	3	54849000	12566000
R4V885;K1J334;A0KF81;Q9AGF1	R4V885;K1J334;A0KF81;Q9AGF1	2;2;2;1	2;2;2;1	2;2;2;1	>tr|R4V885|R4V885_AERHY RNA polymerase sigma factor OS=Aeromonas hydrophila ML09-119 GN=AHML_01845 PE=3 SV=1;>tr|K1J334|K1J334_AERHY RNA polymerase sigma factor OS=Aeromonas hydrophila SSU GN=HMPREF1171_03869 PE=3 SV=1;>tr|A0KF81|A0KF81_AERHH RNA polymeras	4	2	2	2	2	1	0	2	1	0	2	1	0	6	6	6	31.894	284	284;284;284;284	3	3		0.002408	0.57528	1.1878	37.461	5	0.64959	0.76041	35.946	3	0.49086	0.52829	24.59	2	NaN	NaN	NaN	0	6	2.8	0	1180600000	329370000
R4VB40;K1J6H4;A0KF82	R4VB40;K1J6H4;A0KF82	2;2;2	2;2;2	2;2;2	>tr|R4VB40|R4VB40_AERHY Carbonic anhydrase OS=Aeromonas hydrophila ML09-119 GN=AHML_01850 PE=3 SV=1;>tr|K1J6H4|K1J6H4_AERHY Carbonic anhydrase OS=Aeromonas hydrophila SSU GN=HMPREF1171_03870 PE=3 SV=1;>tr|A0KF82|A0KF82_AERHH Carbonic anhydrase OS=Aeromonas	3	2	2	2	1	1	1	1	1	1	1	1	1	14.6	14.6	14.6	25.244	219	219;219;219	1	1	1	2.56e-08	0.35865	1.1878	0.52578	2	0.32885	0.43247	NaN	1	NaN	NaN	NaN	0	0.39114	0.42926	NaN	1	8.2	6.4	8.2	352770000	109430000
K1K2A7;R4VRV2;A0KF85	K1K2A7;R4VRV2;A0KF85	1;1;1	1;1;1	1;1;1	>tr|K1K2A7|K1K2A7_AERHY Formimidoylglutamase OS=Aeromonas hydrophila SSU GN=hutG PE=3 SV=1;>tr|R4VRV2|R4VRV2_AERHY Formimidoylglutamase OS=Aeromonas hydrophila ML09-119 GN=hutG PE=3 SV=1;>sp|A0KF85|HUTG_AERHH Formimidoylglutamase OS=Aeromonas hydrophila su	3	1	1	1	0	0	1	0	0	1	0	0	1	4.8	4.8	4.8	33.532	312	312;314;314			1	0.00046345	NaN	1.1878	NaN	0	NaN	NaN	NaN	0	NaN	NaN	NaN	0	NaN	NaN	NaN	0	0	0	4.8	18026000	0
R4V890;A0KF86;K1J338	R4V890;A0KF86;K1J338	6;6;4	6;6;4	6;6;4	>tr|R4V890|R4V890_AERHY Urocanate hydratase OS=Aeromonas hydrophila ML09-119 GN=hutU PE=3 SV=1;>tr|A0KF86|A0KF86_AERHH Urocanate hydratase OS=Aeromonas hydrophila subsp. hydrophila (strain ATCC 7966 / NCIB 9240) GN=hutU PE=3 SV=1;>tr|K1J338|K1J338_AERHY Ur	3	6	6	6	1	3	3	1	3	3	1	3	3	14.4	14.4	14.4	62.117	569	569;569;567	1	3	4	4.57e-24	0.16339	1.1878	88.336	5	NaN	NaN	NaN	0	0.16339	0.16938	NaN	1	0.21564	0.24341	99.376	4	1.6	4.9	10	400670000	108960000
R4VB46;K1J6H6;A0KF87	R4VB46;K1J6H6;A0KF87	1;1;1	1;1;1	1;1;1	>tr|R4VB46|R4VB46_AERHY Histidine ammonia-lyase OS=Aeromonas hydrophila ML09-119 GN=hutH PE=3 SV=1;>tr|K1J6H6|K1J6H6_AERHY Histidine ammonia-lyase OS=Aeromonas hydrophila SSU GN=hutH PE=3 SV=1;>tr|A0KF87|A0KF87_AERHH Histidine ammonia-lyase OS=Aeromonas hy	3	1	1	1	1	0	0	1	0	0	1	0	0	2	2	2	54.019	510	510;510;510	1			0.001523	NaN	1.1878	NaN	0	NaN	NaN	NaN	0	NaN	NaN	NaN	0	NaN	NaN	NaN	0	2	0	0	0	0
R4VP26;K1K2D5;A0KFA7	R4VP26;K1K2D5;A0KFA7	7;7;7	7;7;7	7;7;7	>tr|R4VP26|R4VP26_AERHY Rod shape-determining protein MreB OS=Aeromonas hydrophila ML09-119 GN=AHML_01985 PE=4 SV=1;>tr|K1K2D5|K1K2D5_AERHY Rod shape-determining protein mreB OS=Aeromonas hydrophila SSU GN=HMPREF1171_03898 PE=4 SV=1;>tr|A0KFA7|A0KFA7_AERHH	3	7	7	7	6	5	6	6	5	6	6	5	6	28.6	28.6	28.6	37.029	346	346;346;346	10	9	11	2.61e-50	1.1673	1.1878	64.172	25	1.3123	1.2561	80.126	8	1.1626	1.2674	62.31	8	1.0114	1.0813	48.464	9	24	19.7	24.3	1718800000	517030000
A0KFD2;R4VP58;K1K2F7	A0KFD2;R4VP58;K1K2F7	2;1;1	2;1;1	2;1;1	>tr|A0KFD2|A0KFD2_AERHH HAD-superfamily (Subfamily iiib) phosphatase OS=Aeromonas hydrophila subsp. hydrophila (strain ATCC 7966 / NCIB 9240) GN=aphA PE=4 SV=1;>tr|R4VP58|R4VP58_AERHY Class B acid phosphatase OS=Aeromonas hydrophila ML09-119 GN=aphA PE=3 S	3	2	2	2	2	2	1	2	2	1	2	2	1	6.4	6.4	6.4	31.823	297	297;236;297	2	3	1	1.61e-06	1.5722	1.1878	16.517	3	NaN	NaN	NaN	0	1.3959	1.5261	20.324	2	1.5722	1.7572	NaN	1	6.4	6.4	3.4	214930000	54886000
R4VB99;K1JDX1;A0KFD5	R4VB99;K1JDX1;A0KFD5	1;1;1	1;1;1	1;1;1	>tr|R4VB99|R4VB99_AERHY Uncharacterized protein OS=Aeromonas hydrophila ML09-119 GN=AHML_02125 PE=4 SV=1;>tr|K1JDX1|K1JDX1_AERHY Uncharacterized protein OS=Aeromonas hydrophila SSU GN=HMPREF1171_03921 PE=4 SV=1;>tr|A0KFD5|A0KFD5_AERHH Putative uncharacteri	3	1	1	1	1	1	1	1	1	1	1	1	1	3.3	3.3	3.3	29.779	273	273;273;292	1	1	1	0.0019168	24.229	1.1878	18.118	3	24.229	24.575	NaN	1	20.597	23.44	NaN	1	28.564	32.76	NaN	1	3.3	3.3	3.3	282160000	20235000
R4VS55;K1JDZ6;A0KFF0	R4VS55;K1JDZ6;A0KFF0	2;2;2	2;2;2	2;2;2	>tr|R4VS55|R4VS55_AERHY Thiazole synthase OS=Aeromonas hydrophila ML09-119 GN=thiG PE=3 SV=1;>tr|K1JDZ6|K1JDZ6_AERHY Thiazole synthase OS=Aeromonas hydrophila SSU GN=thiG PE=3 SV=1;>tr|A0KFF0|A0KFF0_AERHH Thiazole synthase OS=Aeromonas hydrophila subsp. hy	3	2	2	2	2	0	1	2	0	1	2	0	1	9	9	9	26.374	255	255;255;260	2		1	0.0018942	3.5021	1.1878	28.393	3	4.141	4.4883	34.992	2	NaN	NaN	NaN	0	3.5021	3.5263	NaN	1	9	0	3.1	68452000	9911000
R4VPC4;K1J3C3;A0KFG0	R4VPC4;K1J3C3;A0KFG0	1;1;1	1;1;1	1;1;1	>tr|R4VPC4|R4VPC4_AERHY Uncharacterized protein OS=Aeromonas hydrophila ML09-119 GN=AHML_02335 PE=4 SV=1;>tr|K1J3C3|K1J3C3_AERHY Uncharacterized protein OS=Aeromonas hydrophila SSU GN=HMPREF1171_03949 PE=4 SV=1;>tr|A0KFG0|A0KFG0_AERHH Putative uncharacteri	3	1	1	1	1	1	1	1	1	1	1	1	1	4	4	4	21.776	200	200;206;206	1	1	1	0.00043263	1.0153	1.1878	7.7813	3	0.98689	1.0615	NaN	1	1.0153	1.038	NaN	1	1.055	1.1995	NaN	1	4	4	4	206520000	57853000
K1JHP6;A0KFG8;R4VBG9	K1JHP6;A0KFG8;R4VBG9	36;36;33	36;36;33	36;36;33	>tr|K1JHP6|K1JHP6_AERHY TonB-dependent siderophore receptor OS=Aeromonas hydrophila SSU GN=HMPREF1171_03957 PE=3 SV=1;>tr|A0KFG8|A0KFG8_AERHH TonB-dependent siderophore receptor OS=Aeromonas hydrophila subsp. hydrophila (strain ATCC 7966 / NCIB 9240) GN=AH	3	36	36	36	31	29	29	31	29	29	31	29	29	60.9	60.9	60.9	75.485	680	680;680;680	55	45	46	0	7.9813	1.1878	105.4	112	6.5971	6.7455	115.76	42	9.8601	11.081	95.491	36	9.9785	11.284	95.764	34	55.6	51.9	52.8	21068000000	1823100000
R4VS76;A0KFH6;K1J6Q5	R4VS76;A0KFH6;K1J6Q5	5;5;4	5;5;4	5;5;4	>tr|R4VS76|R4VS76_AERHY Porphobilinogen deaminase OS=Aeromonas hydrophila ML09-119 GN=hemC PE=3 SV=1;>tr|A0KFH6|A0KFH6_AERHH Porphobilinogen deaminase OS=Aeromonas hydrophila subsp. hydrophila (strain ATCC 7966 / NCIB 9240) GN=hemC PE=3 SV=1;>tr|K1J6Q5|K1J	3	5	5	5	4	3	2	4	3	2	4	3	2	16.2	16.2	16.2	33.701	309	309;330;330	4	3	2	9.02e-13	0.64992	1.1878	37.276	7	0.71311	0.841	22.659	2	0.77509	0.8513	43.563	3	0.49639	0.53563	44.606	2	13.9	8.1	5.8	341600000	86271000
R4VPD8;K1J3E5;A0KFI0	R4VPD8;K1J3E5;A0KFI0	1;1;1	1;1;1	1;1;1	>tr|R4VPD8|R4VPD8_AERHY Diaminopimelate decarboxylase OS=Aeromonas hydrophila ML09-119 GN=lysA PE=3 SV=1;>tr|K1J3E5|K1J3E5_AERHY Diaminopimelate decarboxylase OS=Aeromonas hydrophila SSU GN=lysA PE=3 SV=1;>tr|A0KFI0|A0KFI0_AERHH Diaminopimelate decarboxyla	3	1	1	1	1	0	0	1	0	0	1	0	0	2.4	2.4	2.4	45.12	416	416;416;416	1			2.68e-05	0.7622	1.1878	NaN	1	0.7622	0.74667	NaN	1	NaN	NaN	NaN	0	NaN	NaN	NaN	0	2.4	0	0	54077000	13726000
A0KFI5	A0KFI5	1	1	1	>tr|A0KFI5|A0KFI5_AERHH Putative uncharacterized protein OS=Aeromonas hydrophila subsp. hydrophila (strain ATCC 7966 / NCIB 9240) GN=AHA_0478 PE=4 SV=1	1	1	1	1	1	1	1	1	1	1	1	1	1	9.6	9.6	9.6	15.522	136	136	3	2	2	5.75e-08	0.57276	1.1878	15.679	7	0.49764	0.59844	11.346	3	0.66672	0.6855	32.279	2	0.59072	0.60633	0.92559	2	9.6	9.6	9.6	492940000	136310000
R4VJD0;A0KFI9;K1K2M9	R4VJD0;A0KFI9;K1K2M9	6;6;5	6;6;5	6;6;5	>tr|R4VJD0|R4VJD0_AERHY Phosphatase YidA OS=Aeromonas hydrophila ML09-119 GN=AHML_02480 PE=4 SV=1;>tr|A0KFI9|A0KFI9_AERHH Phosphatase YidA OS=Aeromonas hydrophila subsp. hydrophila (strain ATCC 7966 / NCIB 9240) GN=AHA_0482 PE=4 SV=1;>tr|K1K2M9|K1K2M9_AERH	3	6	6	6	2	5	4	2	5	4	2	5	4	24.9	24.9	24.9	28.901	269	269;269;269	2	7	5	8.45e-20	0.91252	1.1878	31.55	13	1.3865	1.4489	50.98	2	0.91604	0.91586	26.412	6	0.82755	0.91192	26.838	5	9.3	19	17.5	913070000	267020000
A0KFK1;R4V8N6;K1JE83	A0KFK1;R4V8N6;K1JE83	25;24;24	25;24;24	25;24;24	>tr|A0KFK1|A0KFK1_AERHH TonB-dependent copper receptor OS=Aeromonas hydrophila subsp. hydrophila (strain ATCC 7966 / NCIB 9240) GN=AHA_0494 PE=3 SV=1;>tr|R4V8N6|R4V8N6_AERHY TonB-dependent copper receptor OS=Aeromonas hydrophila ML09-119 GN=AHML_02545 PE=3	3	25	25	25	20	20	15	20	20	15	20	20	15	44	44	44	72.604	655	655;651;655	33	26	20	2.1e-263	0.48487	1.1878	51.378	66	0.50822	0.60791	53.73	28	0.50726	0.55828	50.24	21	0.45901	0.4889	49.827	17	38.5	33.7	29	10480000000	3208600000
A0KFK2;R4VBJ1;K1JHU3	A0KFK2;R4VBJ1;K1JHU3	12;11;11	12;11;11	12;11;11	>tr|A0KFK2|A0KFK2_AERHH Glycosidase OS=Aeromonas hydrophila subsp. hydrophila (strain ATCC 7966 / NCIB 9240) GN=AHA_0495 PE=4 SV=1;>tr|R4VBJ1|R4VBJ1_AERHY Glycosidase OS=Aeromonas hydrophila ML09-119 GN=AHML_02550 PE=4 SV=1;>tr|K1JHU3|K1JHU3_AERHY Uncharac	3	12	12	12	8	9	9	8	9	9	8	9	9	29.4	29.4	29.4	59.69	557	557;534;538	10	10	11	3.33e-114	2.295	1.1878	29.835	25	2.0112	2.699	24.075	9	2.0811	2.1778	36.429	8	2.4775	2.8906	20.122	8	19.9	21.2	20.3	3505400000	713260000
R4VBJ5;A0KFK7;K1JHU7	R4VBJ5;A0KFK7;K1JHU7	2;2;1	2;2;1	2;2;1	>tr|R4VBJ5|R4VBJ5_AERHY NADP-dependent l-serine/l-allo-threonine dehydrogenase ydfg OS=Aeromonas hydrophila ML09-119 GN=AHML_02575 PE=3 SV=1;>tr|A0KFK7|A0KFK7_AERHH NADP-dependent l-serine/l-allo-threonine dehydrogenase ydfg OS=Aeromonas hydrophila subsp.	3	2	2	2	1	1	2	1	1	2	1	1	2	6.9	6.9	6.9	26.508	248	248;248;248	1	2	4	8.72e-05	0.95552	1.1878	50.757	5	0.8843	1.729	NaN	1	0.70912	1.034	84.2	2	0.98877	1.7331	4.837	2	3.2	3.2	6.9	39209000000	9779700000
A0KFK8;R4VJE4;K1K2Q3	A0KFK8;R4VJE4;K1K2Q3	14;13;11	14;13;11	14;13;11	>tr|A0KFK8|A0KFK8_AERHH Cytosol non-specific dipeptidase OS=Aeromonas hydrophila subsp. hydrophila (strain ATCC 7966 / NCIB 9240) GN=AHA_0501 PE=4 SV=1;>tr|R4VJE4|R4VJE4_AERHY Cytosol non-specific dipeptidase OS=Aeromonas hydrophila ML09-119 GN=AHML_02580	3	14	14	14	10	12	7	10	12	7	10	12	7	27.7	27.7	27.7	59.19	534	534;485;524	14	18	9	1.84e-97	2.3872	1.1878	60.905	31	2.2817	3.1178	82.73	10	2.3954	2.7487	59.476	14	2.5193	2.9228	14.234	7	22.1	25.7	14.6	6980600000	1728300000
A0KFL0;R4VSA1	A0KFL0;R4VSA1	7;6	7;6	7;6	>tr|A0KFL0|A0KFL0_AERHH Putative uncharacterized protein OS=Aeromonas hydrophila subsp. hydrophila (strain ATCC 7966 / NCIB 9240) GN=AHA_0503 PE=4 SV=1;>tr|R4VSA1|R4VSA1_AERHY Uncharacterized protein OS=Aeromonas hydrophila ML09-119 GN=AHML_02590 PE=4 SV=1	2	7	7	7	3	6	6	3	6	6	3	6	6	47.2	47.2	47.2	19.983	193	193;193	4	8	8	5.98e-37	0.43431	1.1878	78.367	18	0.48929	0.67112	37.302	4	0.46074	0.54735	111.24	8	0.38634	0.50045	14.467	6	21.8	36.3	43	3806600000	1123200000
A0KFL7;R4VBK2	A0KFL7;R4VBK2	14;11	14;11	6;4	>tr|A0KFL7|A0KFL7_AERHH Putative uncharacterized protein OS=Aeromonas hydrophila subsp. hydrophila (strain ATCC 7966 / NCIB 9240) GN=AHA_0510 PE=4 SV=1;>tr|R4VBK2|R4VBK2_AERHY Uncharacterized protein OS=Aeromonas hydrophila ML09-119 GN=AHML_02625 PE=4 SV=1	2	14	14	6	12	12	13	12	12	13	5	5	5	55.7	55.7	22.4	25.69	237	237;237	23	20	20	2.06e-108	0.73514	1.1878	22.462	56	0.70985	0.97488	27.806	19	0.75512	1.0562	18.335	18	0.73917	0.99686	20.4	19	49.4	47.7	51.5	30791000000	8808000000
K1J6V2;A0KFM2;Q93FE8;R4V8Q1	K1J6V2;A0KFM2;Q93FE8;R4V8Q1	2;2;1;1	2;2;1;1	2;2;1;1	>tr|K1J6V2|K1J6V2_AERHY Superoxide dismutase OS=Aeromonas hydrophila SSU GN=HMPREF1171_04010 PE=3 SV=1;>tr|A0KFM2|A0KFM2_AERHH Superoxide dismutase OS=Aeromonas hydrophila subsp. hydrophila (strain ATCC 7966 / NCIB 9240) GN=AHA_0515 PE=3 SV=1;>tr|Q93FE8|Q9	4	2	2	2	2	2	0	2	2	0	2	2	0	19.1	19.1	19.1	22.426	204	204;204;204;204	3	2		3.99e-43	9.3907	1.1878	109.03	5	9.3907	12.375	143.83	3	12.45	13.098	62.349	2	NaN	NaN	NaN	0	19.1	19.1	0	1005800000	44105000
R4VSB4;A0KFM6;K1K1K0	R4VSB4;A0KFM6;K1K1K0	7;7;5	7;7;5	7;7;5	>tr|R4VSB4|R4VSB4_AERHY Fimbrial protein OS=Aeromonas hydrophila ML09-119 GN=AHML_02665 PE=4 SV=1;>tr|A0KFM6|A0KFM6_AERHH Fimbrial protein OS=Aeromonas hydrophila subsp. hydrophila (strain ATCC 7966 / NCIB 9240) GN=AHA_0519 PE=4 SV=1;>tr|K1K1K0|K1K1K0_AERH	3	7	7	7	5	5	7	5	5	7	5	5	7	67.2	67.2	67.2	12.582	125	125;180;180	11	11	11	6.78e-94	4.297	1.1878	42.267	30	4.0114	5.868	41.396	10	3.7889	5.0941	31.85	9	4.6943	6.7272	49.68	11	55.2	46.4	67.2	20663000000	3315600000
R4VBK9;A0KFM8	R4VBK9;A0KFM8	1;1	1;1	1;1	>tr|R4VBK9|R4VBK9_AERHY Outer membrane usher protein OS=Aeromonas hydrophila ML09-119 GN=AHML_02675 PE=4 SV=1;>tr|A0KFM8|A0KFM8_AERHH Outer membrane usher protein OS=Aeromonas hydrophila subsp. hydrophila (strain ATCC 7966 / NCIB 9240) GN=AHA_0521 PE=4 SV=	2	1	1	1	1	0	0	1	0	0	1	0	0	2.1	2.1	2.1	90.878	828	828;844	1			8.9e-06	NaN	1.1878	NaN	0	NaN	NaN	NaN	0	NaN	NaN	NaN	0	NaN	NaN	NaN	0	2.1	0	0	0	0
R4VJG1;A0KFM9;K1JD34	R4VJG1;A0KFM9;K1JD34	13;13;10	13;13;10	13;13;10	>tr|R4VJG1|R4VJG1_AERHY Fimbrial chaperone protein OS=Aeromonas hydrophila ML09-119 GN=AHML_02680 PE=3 SV=1;>tr|A0KFM9|A0KFM9_AERHH Fimbrial chaperone protein OS=Aeromonas hydrophila subsp. hydrophila (strain ATCC 7966 / NCIB 9240) GN=AHA_0522 PE=3 SV=1;>t	3	13	13	13	12	12	13	12	12	13	12	12	13	56.4	56.4	56.4	26.924	243	243;243;243	32	19	33	5.21e-83	0.33125	1.1878	75.463	60	0.34317	0.42699	37.16	23	0.31738	0.40794	68.509	15	0.33125	0.4256	106.85	22	54.3	54.3	56.4	20010000000	7035400000
A0KFN1;R4VSB7;K1K1K6	A0KFN1	5;2;1	5;2;1	5;2;1	>tr|A0KFN1|A0KFN1_AERHH Fimbrial protein OS=Aeromonas hydrophila subsp. hydrophila (strain ATCC 7966 / NCIB 9240) GN=AHA_0524 PE=4 SV=1	3	5	5	5	5	5	3	5	5	3	5	5	3	37.7	37.7	37.7	19.415	183	183;183;183	7	5	3	4.11e-22	0.65685	1.1878	130.44	13	0.65226	0.72858	113.69	6	0.71125	0.79794	186.15	4	0.54072	0.61421	89.318	3	37.7	37.7	23.5	4214200000	1491600000
R4VPH7;K1JGP6;A0KFN6	R4VPH7;K1JGP6;A0KFN6	2;2;2	2;2;2	2;2;2	>tr|R4VPH7|R4VPH7_AERHY Dihydroxynaphthoic acid synthetase OS=Aeromonas hydrophila ML09-119 GN=AHML_02710 PE=3 SV=1;>tr|K1JGP6|K1JGP6_AERHY 1,4-Dihydroxy-2-naphthoyl-CoA synthase OS=Aeromonas hydrophila SSU GN=HMPREF1171_04023 PE=3 SV=1;>tr|A0KFN6|A0KFN6_A	3	2	2	2	1	2	2	1	2	2	1	2	2	5.7	5.7	5.7	31.466	282	282;286;286	1	2	2	0.00029308	0.39957	1.1878	34.17	5	0.38032	0.4164	NaN	1	0.35082	0.38268	34.627	2	0.54973	0.60321	35.167	2	3.2	5.7	5.7	418480000	106660000
R4VBM6;K1J5Y3;A0KFP9	R4VBM6;K1J5Y3;A0KFP9	2;2;2	2;2;2	2;2;2	>tr|R4VBM6|R4VBM6_AERHY Uncharacterized protein OS=Aeromonas hydrophila ML09-119 GN=AHML_02775 PE=4 SV=1;>tr|K1J5Y3|K1J5Y3_AERHY Uncharacterized protein OS=Aeromonas hydrophila SSU GN=HMPREF1171_04036 PE=4 SV=1;>tr|A0KFP9|A0KFP9_AERHH Putative uncharacteri	3	2	2	2	1	2	1	1	2	1	1	2	1	21.3	21.3	21.3	10.286	89	89;89;89	4	2	2	8.11e-15	0.55908	1.1878	15.711	7	0.55908	0.5408	10.559	3	0.56467	0.63459	1.3616	2	0.56719	0.64352	31.498	2	13.5	21.3	13.5	851100000	233980000
R4VSE1;K1K1P9;A0KFQ7	R4VSE1;K1K1P9;A0KFQ7	1;1;1	1;1;1	1;1;1	>tr|R4VSE1|R4VSE1_AERHY Mannitol-1-phosphate 5-dehydrogenase OS=Aeromonas hydrophila ML09-119 GN=mtlD PE=3 SV=1;>tr|K1K1P9|K1K1P9_AERHY Mannitol-1-phosphate 5-dehydrogenase OS=Aeromonas hydrophila SSU GN=mtlD PE=3 SV=1;>tr|A0KFQ7|A0KFQ7_AERHH Mannitol-1-ph	3	1	1	1	1	1	1	1	1	1	1	1	1	3.9	3.9	3.9	41.565	381	381;381;422	1	2	2	3.37e-08	14.22	1.1878	56.227	2	NaN	NaN	NaN	0	9.7895	9.2862	NaN	1	20.657	20.567	NaN	1	3.9	3.9	3.9	63926000	815410
A0KFR6;R4VPJ8;K1JGT1;Q44060	A0KFR6;R4VPJ8;K1JGT1	30;29;25;5	30;29;25;5	30;29;25;5	>tr|A0KFR6|A0KFR6_AERHH 2,3-cyclic-nucleotide 2-phosphodiesterase OS=Aeromonas hydrophila subsp. hydrophila (strain ATCC 7966 / NCIB 9240) GN=AHA_0559 PE=3 SV=1;>tr|R4VPJ8|R4VPJ8_AERHY 2,3-cyclic-nucleotide 2-phosphodiesterase OS=Aeromonas hydrophila	4	30	30	30	23	26	26	23	26	26	23	26	26	59.4	59.4	59.4	73.225	663	663;659;659;140	40	36	40	0	1.4112	1.1878	60.609	104	1.4234	1.8497	41.325	38	1.4367	1.9887	55.891	32	1.3933	1.7607	80.786	34	50.8	52.3	54.1	42739000000	9947800000
R4VSE8;K1K1Q5;A0KFR7	R4VSE8;K1K1Q5;A0KFR7	3;3;3	3;3;3	3;3;3	>tr|R4VSE8|R4VSE8_AERHY Surface antigen family protein OS=Aeromonas hydrophila ML09-119 GN=AHML_02865 PE=4 SV=1;>tr|K1K1Q5|K1K1Q5_AERHY Uncharacterized protein OS=Aeromonas hydrophila SSU GN=HMPREF1171_04054 PE=4 SV=1;>tr|A0KFR7|A0KFR7_AERHH Surface antige	3	3	3	3	3	3	3	3	3	3	3	3	3	26.6	26.6	26.6	15.83	158	158;158;158	3	6	8	3.62e-29	1.227	1.1878	31.085	10	0.994	1.3458	25.453	2	1.2907	1.5479	37.055	4	1.3127	1.656	34.739	4	26.6	26.6	26.6	5722300000	1425500000
R4VJJ4;K1JD93;A0KFS0;REV__K1JPT3	R4VJJ4;K1JD93;A0KFS0	3;3;3;1	3;3;3;1	2;2;2;0	>tr|R4VJJ4|R4VJJ4_AERHY Aminopeptidase P OS=Aeromonas hydrophila ML09-119 GN=AHML_02880 PE=4 SV=1;>tr|K1JD93|K1JD93_AERHY Uncharacterized protein OS=Aeromonas hydrophila SSU GN=HMPREF1171_04057 PE=4 SV=1;>tr|A0KFS0|A0KFS0_AERHH Aminopeptidase P OS=Aeromona	4	3	3	2	2	1	2	2	1	2	1	0	1	5.5	5.5	4.5	67.103	600	600;600;600;915	3	3	2	4.17e-24	0.79171	1.1878	38.297	5	1.2646	1.2907	20.063	2	0.77851	0.84757	0.56955	2	0.52861	0.5301	NaN	1	4.3	1	2.2	190570000	52035000
A0KFS2;R4VSF5;K1K1Q7	A0KFS2;R4VSF5;K1K1Q7	24;23;21	24;23;21	24;23;21	>tr|A0KFS2|A0KFS2_AERHH Phosphoenolpyruvate carboxykinase [ATP] OS=Aeromonas hydrophila subsp. hydrophila (strain ATCC 7966 / NCIB 9240) GN=pckA PE=3 SV=1;>tr|R4VSF5|R4VSF5_AERHY Phosphoenolpyruvate carboxykinase [ATP] OS=Aeromonas hydrophila ML09-119 GN=p	3	24	24	24	19	22	22	19	22	22	19	22	22	57.9	57.9	57.9	59.681	541	541;541;541	69	68	59	0	0.71033	1.1878	41.504	147	0.73076	0.83039	36.805	48	0.69614	0.80444	35.831	55	0.70397	0.83434	51.156	44	47.3	52.1	51.9	43996000000	12359000000
K1J2L3;A0KFS3;R4V8U1	K1J2L3;A0KFS3;R4V8U1	2;2;1	2;2;1	2;2;1	>tr|K1J2L3|K1J2L3_AERHY 33 kDa chaperonin OS=Aeromonas hydrophila SSU GN=hslO PE=3 SV=1;>tr|A0KFS3|A0KFS3_AERHH 33 kDa chaperonin OS=Aeromonas hydrophila subsp. hydrophila (strain ATCC 7966 / NCIB 9240) GN=hslO PE=3 SV=1;>tr|R4V8U1|R4V8U1_AERHY 33 kDa chap	3	2	2	2	0	2	2	0	2	2	0	2	2	6.8	6.8	6.8	33.089	294	294;295;294		2	2	3.06e-05	0.92334	1.1878	20.165	4	NaN	NaN	NaN	0	0.92334	1.0615	1.2174	2	1.1708	1.2381	31.333	2	0	6.8	6.8	340710000	86040000
K1JGT5;A0KFS6;R4VPK6;P31780	K1JGT5;A0KFS6;R4VPK6;P31780	2;2;2;1	2;2;2;1	2;2;2;1	>tr|K1JGT5|K1JGT5_AERHY General secretion pathway protein D OS=Aeromonas hydrophila SSU GN=HMPREF1171_04063 PE=3 SV=1;>tr|A0KFS6|A0KFS6_AERHH General secretion pathway protein D OS=Aeromonas hydrophila subsp. hydrophila (strain ATCC 7966 / NCIB 9240) GN=gs	4	2	2	2	0	2	2	0	2	2	0	2	2	2.8	2.8	2.8	72.342	677	677;677;678;678		3	2	2.52e-05	1	1.1878	52.387	5	NaN	NaN	NaN	0	0.94172	0.90577	66.748	3	1.4657	1.4962	41.567	2	0	2.8	2.8	315490000	85939000
P31739;A0KFT2;R4V8U8;K1K1R4	P31739;A0KFT2;R4V8U8;K1K1R4	1;1;1;1	1;1;1;1	1;1;1;1	>sp|P31739|GSPJ_AERHY Type II secretion system protein J OS=Aeromonas hydrophila GN=exeJ PE=3 SV=1;>tr|A0KFT2|A0KFT2_AERHH General secretion pathway protein J OS=Aeromonas hydrophila subsp. hydrophila (strain ATCC 7966 / NCIB 9240) GN=gspJ PE=4 SV=1;>tr|R4	4	1	1	1	1	1	1	1	1	1	1	1	1	7.2	7.2	7.2	23.454	207	207;209;217;231	2	2	2	3.3e-05	0.39465	1.1878	15.346	5	0.45028	0.53154	11.87	2	0.39871	0.50611	NaN	1	0.36756	0.41299	10.8	2	7.2	7.2	7.2	540960000	177570000
R4VJL8;K1K1S5;A0KFU8	R4VJL8;K1K1S5;A0KFU8	1;1;1	1;1;1	1;1;1	>tr|R4VJL8|R4VJL8_AERHY Phosphoenolpyruvate carboxylase OS=Aeromonas hydrophila ML09-119 GN=ppc PE=3 SV=1;>tr|K1K1S5|K1K1S5_AERHY Phosphoenolpyruvate carboxylase OS=Aeromonas hydrophila SSU GN=ppc PE=3 SV=1;>sp|A0KFU8|CAPP_AERHH Phosphoenolpyruvate carboxy	3	1	1	1	0	1	1	0	1	1	0	1	1	0.9	0.9	0.9	99.048	877	877;877;877		1	1	0.00083259	0.43242	1.1878	4.706	2	NaN	NaN	NaN	0	0.38371	0.42702	NaN	1	0.48731	0.4564	NaN	1	0	0.9	0.9	95489000	26734000
K1J2P4;A0KFX4;R4VPQ1	K1J2P4;A0KFX4;R4VPQ1	1;1;1	1;1;1	1;1;1	>tr|K1J2P4|K1J2P4_AERHY Uncharacterized protein OS=Aeromonas hydrophila SSU GN=HMPREF1171_04120 PE=4 SV=1;>tr|A0KFX4|A0KFX4_AERHH Putative Tricorn protease homolog 1 OS=Aeromonas hydrophila subsp. hydrophila (strain ATCC 7966 / NCIB 9240) GN=AHA_0617 PE=4	3	1	1	1	1	0	0	1	0	0	1	0	0	0.9	0.9	0.9	114.69	1048	1048;1053;1056	1			0.0044896	1.9989	1.1878	NaN	1	1.9989	2.3829	NaN	1	NaN	NaN	NaN	0	NaN	NaN	NaN	0	0.9	0	0	8185400	1124500
R4VJP7;K1K1U6;A0KFX7	R4VJP7;K1K1U6;A0KFX7	5;5;5	5;5;5	5;5;5	>tr|R4VJP7|R4VJP7_AERHY Uncharacterized protein OS=Aeromonas hydrophila ML09-119 GN=AHML_03180 PE=4 SV=1;>tr|K1K1U6|K1K1U6_AERHY YjjI family glycine radical enzyme OS=Aeromonas hydrophila SSU GN=HMPREF1171_04124 PE=4 SV=1;>tr|A0KFX7|A0KFX7_AERHH Putative u	3	5	5	5	0	5	2	0	5	2	0	5	2	12.8	12.8	12.8	56.51	508	508;508;508		5	2	1.8e-13	0.56179	1.1878	125.82	3	NaN	NaN	NaN	0	0.57923	0.59697	12.013	2	0.068582	0.067873	NaN	1	0	12.8	3.9	286840000	78237000
R4VSK8;K1J637;A0KFX9	R4VSK8;K1J637;A0KFX9	1;1;1	1;1;1	1;1;1	>tr|R4VSK8|R4VSK8_AERHY Uncharacterized protein OS=Aeromonas hydrophila ML09-119 GN=AHML_03190 PE=4 SV=1;>tr|K1J637|K1J637_AERHY Uncharacterized protein OS=Aeromonas hydrophila SSU GN=HMPREF1171_04126 PE=4 SV=1;>tr|A0KFX9|A0KFX9_AERHH Putative uncharacteri	3	1	1	1	0	1	1	0	1	1	0	1	1	8.4	8.4	8.4	12.402	107	107;107;107		1	1	0.0019112	1.0634	1.1878	39.773	2	NaN	NaN	NaN	0	1.3148	1.4911	NaN	1	0.86013	0.84963	NaN	1	0	8.4	8.4	81527000	18554000
R4VBU6;K1JGY5;A0KFY1	R4VBU6;K1JGY5;A0KFY1	7;7;7	7;7;7	7;7;7	>tr|R4VBU6|R4VBU6_AERHY Aromatic amino acid aminotransferase OS=Aeromonas hydrophila ML09-119 GN=AHML_03205 PE=4 SV=1;>tr|K1JGY5|K1JGY5_AERHY Uncharacterized protein OS=Aeromonas hydrophila SSU GN=HMPREF1171_04128 PE=4 SV=1;>tr|A0KFY1|A0KFY1_AERHH Aromatic	3	7	7	7	5	4	3	5	4	3	5	4	3	25.6	25.6	25.6	43.777	398	398;398;398	6	5	4	3.07e-48	0.95998	1.1878	24.99	10	0.71957	0.86498	24.394	3	0.95998	1.1012	22.419	4	1.0509	1.0236	26.577	3	19.3	13.6	9.8	1339500000	391780000
A0KFY5;R4V8Z3;K1JDD9	A0KFY5;R4V8Z3;K1JDD9	40;37;35	40;37;35	40;37;35	>tr|A0KFY5|A0KFY5_AERHH Pullulanase OS=Aeromonas hydrophila subsp. hydrophila (strain ATCC 7966 / NCIB 9240) GN=AHA_0628 PE=4 SV=1;>tr|R4V8Z3|R4V8Z3_AERHY Pullulanase OS=Aeromonas hydrophila ML09-119 GN=AHML_03225 PE=4 SV=1;>tr|K1JDD9|K1JDD9_AERHY Alpha-1,	3	40	40	40	28	32	34	28	32	34	28	32	34	36.8	36.8	36.8	146.21	1362	1362;1345;1361	46	51	55	0	1.6426	1.1878	45.446	122	1.7041	2.0586	46.754	37	1.6383	1.8932	45.149	42	1.5354	1.829	45.352	43	26.4	30.2	32.1	24125000000	6246700000
A0KFZ5;R4VBW0;K1J647	A0KFZ5;R4VBW0;K1J647	1;1;1	1;1;1	1;1;1	>tr|A0KFZ5|A0KFZ5_AERHH Putative uncharacterized protein OS=Aeromonas hydrophila subsp. hydrophila (strain ATCC 7966 / NCIB 9240) GN=AHA_0638 PE=4 SV=1;>tr|R4VBW0|R4VBW0_AERHY Uncharacterized protein OS=Aeromonas hydrophila ML09-119 GN=AHML_03280 PE=4 SV=1	3	1	1	1	1	0	1	1	0	1	1	0	1	12.5	12.5	12.5	10.486	96	96;97;97	1		1	3.01e-05	2.3613	1.1878	116.23	2	1.1	1.0803	NaN	1	NaN	NaN	NaN	0	5.0686	5.5901	NaN	1	12.5	0	12.5	194590000	33033000
R4VJS5;A0KG01;K1JDE9	R4VJS5;A0KG01	5;5;2	5;5;2	5;5;2	>tr|R4VJS5|R4VJS5_AERHY Glutathione peroxidase OS=Aeromonas hydrophila ML09-119 GN=AHML_03310 PE=3 SV=1;>tr|A0KG01|A0KG01_AERHH Glutathione peroxidase OS=Aeromonas hydrophila subsp. hydrophila (strain ATCC 7966 / NCIB 9240) GN=AHA_0644 PE=3 SV=1	3	5	5	5	3	2	3	3	2	3	3	2	3	36.2	36.2	36.2	19.548	177	177;177;178	5	2	6	6.99e-28	0.49183	1.1878	70.756	11	0.49183	0.50352	80.476	5	NaN	NaN	NaN	0	0.50437	0.51153	68.841	6	22	16.4	24.3	618490000	196900000
R4VJY2;R4VJT1;K1JDN0;K1JDF4;A0KG55;A0KG06	R4VJY2;R4VJT1;K1JDN0;K1JDF4;A0KG55;A0KG06	1;1;1;1;1;1	1;1;1;1;1;1	1;1;1;1;1;1	>tr|R4VJY2|R4VJY2_AERHY Regulatory protein (P-II) for nitrogen assimilation by glutamine synthetase OS=Aeromonas hydrophila ML09-119 GN=AHML_03585 PE=3 SV=1;>tr|R4VJT1|R4VJT1_AERHY Nitrogen regulatory protein P-II OS=Aeromonas hydrophila ML09-119 GN=AHML_0	6	1	1	1	0	1	0	0	1	0	0	1	0	6.2	6.2	6.2	12.553	112	112;112;112;112;112;112		1		0.0050783	1.0222	1.1878	NaN	1	NaN	NaN	NaN	0	1.0222	1.0128	NaN	1	NaN	NaN	NaN	0	0	6.2	0	13081000	2827100
A0KG07;K1JH06;K1JN19;R4VDG1;A0KHE5	A0KG07;K1JH06	25;18;1;1;1	1;1;0;0;0	1;1;0;0;0	>tr|A0KG07|A0KG07_AERHH Iron binding protein FbpA OS=Aeromonas hydrophila subsp. hydrophila (strain ATCC 7966 / NCIB 9240) GN=AHA_0650 PE=4 SV=1;>tr|K1JH06|K1JH06_AERHY Uncharacterized protein OS=Aeromonas hydrophila SSU GN=HMPREF1171_04153 PE=4 SV=1	5	25	1	1	19	21	23	1	1	1	1	1	1	63.9	2.7	2.7	37.185	335	335;335;535;539;539	1	1	1	0	4.1244	1.1878	4.9953	3	3.7842	6.9434	NaN	1	4.1244	7.6598	NaN	1	4.2144	7.1778	NaN	1	57.9	60	63.9	14435000000	2150400000
R4V913;K1J2R2;A0KG09	R4V913;K1J2R2;A0KG09	1;1;1	1;1;1	1;1;1	>tr|R4V913|R4V913_AERHY Iron(III) ABC transporter ATP-binding protein OS=Aeromonas hydrophila ML09-119 GN=AHML_03350 PE=4 SV=1;>tr|K1J2R2|K1J2R2_AERHY Uncharacterized protein OS=Aeromonas hydrophila SSU GN=HMPREF1171_04155 PE=3 SV=1;>tr|A0KG09|A0KG09_AERHH	3	1	1	1	1	1	0	1	1	0	1	1	0	3.5	3.5	3.5	37.704	344	344;344;344	1	1		0.00057414	1.649	1.1878	52.538	2	2.275	2.6675	NaN	1	1.1952	1.2689	NaN	1	NaN	NaN	NaN	0	3.5	3.5	0	14596000	2923200
R4VBX3;A0KG10;K1J657	R4VBX3;A0KG10;K1J657	5;5;4	5;5;4	5;5;4	>tr|R4VBX3|R4VBX3_AERHY TyrA protein OS=Aeromonas hydrophila ML09-119 GN=AHML_03355 PE=4 SV=1;>tr|A0KG10|A0KG10_AERHH TyrA protein OS=Aeromonas hydrophila subsp. hydrophila (strain ATCC 7966 / NCIB 9240) GN=AHA_0653 PE=4 SV=1;>tr|K1J657|K1J657_AERHY Dyp-ty	3	5	5	5	4	4	5	4	4	5	4	4	5	20.3	20.3	20.3	33.18	301	301;301;301	5	5	6	9.36e-37	0.95489	1.1878	25.141	14	0.81594	0.9341	29.566	4	0.9522	1.0537	30.342	4	1.0178	1.0611	23.724	6	14.6	14.6	20.3	1225800000	347060000
R4VSN6;A0KG13;K1K1W6;R4W060;K1JJ79;A0KQG9	R4VSN6;A0KG13;K1K1W6	11;11;10;1;1;1	11;11;10;1;1;1	11;11;10;1;1;1	>tr|R4VSN6|R4VSN6_AERHY Arginine ABC transporter periplasmic substrate-binding protein ArtI OS=Aeromonas hydrophila ML09-119 GN=AHML_03370 PE=3 SV=1;>tr|A0KG13|A0KG13_AERHH Arginine ABC transporter, periplasmic arginine-binding protein ArtI OS=Aeromonas hy	6	11	11	11	9	10	9	9	10	9	9	10	9	53.1	53.1	53.1	27.071	245	245;245;245;122;122;122	18	14	13	7.08e-183	1.4752	1.1878	76.653	40	1.3925	1.5943	89.93	14	1.5663	1.6967	48.178	14	1.4821	1.8293	81.672	12	35.1	53.1	44.9	10943000000	2861000000
K1JH15;R4VPT7;A0KG17;Q2N2P2	K1JH15;R4VPT7;A0KG17;Q2N2P2	1;1;1;1	1;1;1;1	1;1;1;1	>tr|K1JH15|K1JH15_AERHY Uncharacterized protein OS=Aeromonas hydrophila SSU GN=HMPREF1171_04163 PE=4 SV=1;>tr|R4VPT7|R4VPT7_AERHY Sodium-type flagellar motor component OS=Aeromonas hydrophila ML09-119 GN=AHML_03390 PE=4 SV=1;>tr|A0KG17|A0KG17_AERHH Sodium-	4	1	1	1	1	1	0	1	1	0	1	1	0	4.6	4.6	4.6	22.194	197	197;199;303;311	1	1		0.0051888	0.47186	1.1878	46.472	2	0.65196	0.69952	NaN	1	0.34151	0.36256	NaN	1	NaN	NaN	NaN	0	4.6	4.6	0	85674000	22929000
R4VSP0;K1K1W9;A0KG18	R4VSP0;K1K1W9;A0KG18	2;2;2	2;2;2	2;2;2	>tr|R4VSP0|R4VSP0_AERHY Flavohemoprotein OS=Aeromonas hydrophila ML09-119 GN=hmp PE=3 SV=1;>tr|K1K1W9|K1K1W9_AERHY Flavohemoprotein OS=Aeromonas hydrophila SSU GN=hmp PE=3 SV=1;>tr|A0KG18|A0KG18_AERHH Flavohemoprotein OS=Aeromonas hydrophila subsp. hydroph	3	2	2	2	0	1	1	0	1	1	0	1	1	4.5	4.5	4.5	43.836	397	397;397;397		1	1	0.00026799	0.46435	1.1878	NaN	1	NaN	NaN	NaN	0	NaN	NaN	NaN	0	0.46435	0.474	NaN	1	0	2.3	2.3	25654000	10135000
R4VSP5;A0KG23;K1K1X1	R4VSP5;A0KG23;K1K1X1	3;3;2	3;3;2	3;3;2	>tr|R4VSP5|R4VSP5_AERHY 30S ribosomal protein S16 OS=Aeromonas hydrophila ML09-119 GN=rpsP PE=4 SV=1;>sp|A0KG23|RS16_AERHH 30S ribosomal protein S16 OS=Aeromonas hydrophila subsp. hydrophila (strain ATCC 7966 / NCIB 9240) GN=rpsP PE=3 SV=1;>tr|K1K1X1|K1K1X	3	3	3	3	3	3	3	3	3	3	3	3	3	42.7	42.7	42.7	8.9662	82	82;82;82	5	7	4	2.11e-19	1.2092	1.1878	43.487	11	1.1841	1.5548	10.278	2	1.1734	1.5427	38.265	5	1.2266	1.4151	61.529	4	42.7	42.7	42.7	4679300000	1858100000
R4V926;K1J2S2;A0KG24	R4V926;K1J2S2;A0KG24	2;2;2	2;2;2	2;2;2	>tr|R4V926|R4V926_AERHY Ribosome maturation factor RimM OS=Aeromonas hydrophila ML09-119 GN=rimM PE=3 SV=1;>tr|K1J2S2|K1J2S2_AERHY Ribosome maturation factor RimM OS=Aeromonas hydrophila SSU GN=rimM PE=3 SV=1;>sp|A0KG24|RIMM_AERHH Ribosome maturation facto	3	2	2	2	1	2	1	1	2	1	1	2	1	12.7	12.7	12.7	19.284	173	173;173;173	1	2	1	8.05e-07	0.93086	1.1878	50.251	4	0.82427	0.86049	NaN	1	0.65192	0.75263	67.45	2	1.2978	1.4666	NaN	1	6.4	12.7	6.4	426460000	122940000
R4VJV0;A0KG26;K1JDG7	R4VJV0;A0KG26;K1JDG7	7;7;6	7;7;6	7;7;6	>tr|R4VJV0|R4VJV0_AERHY 50S ribosomal protein L19 OS=Aeromonas hydrophila ML09-119 GN=rplS PE=3 SV=1;>sp|A0KG26|RL19_AERHH 50S ribosomal protein L19 OS=Aeromonas hydrophila subsp. hydrophila (strain ATCC 7966 / NCIB 9240) GN=rplS PE=3 SV=1;>tr|K1JDG7|K1JDG	3	7	7	7	5	6	6	5	6	6	5	6	6	57.4	57.4	57.4	13.164	115	115;115;115	17	23	9	3.52e-43	1.1133	1.1878	53.774	46	1.1444	1.3074	51.595	16	0.94528	1.2799	61.198	21	1.2072	1.5017	38.17	9	45.2	47.8	52.2	9765100000	2315200000
R4VBZ1;K1J671;A0KG30	R4VBZ1;K1J671;A0KG30	1;1;1	1;1;1	1;1;1	>tr|R4VBZ1|R4VBZ1_AERHY Phosphoenolpyruvate-protein phosphotransferase OS=Aeromonas hydrophila ML09-119 GN=AHML_03455 PE=3 SV=1;>tr|K1J671|K1J671_AERHY Phosphoenolpyruvate-protein phosphotransferase OS=Aeromonas hydrophila SSU GN=HMPREF1171_04176 PE=3 SV=1	3	1	1	1	0	1	1	0	1	1	0	1	1	1.6	1.6	1.6	83.177	748	748;759;759		1	1	5.12e-05	2.1954	1.1878	152.12	2	NaN	NaN	NaN	0	0.70329	0.73127	NaN	1	6.8532	6.286	NaN	1	0	1.6	1.6	17537000	5642700
R4VPV2;K1JH66;A0KG36;P45786	R4VPV2;K1JH66;A0KG36;P45786	4;4;4;3	4;4;4;3	4;4;4;3	>tr|R4VPV2|R4VPV2_AERHY 30S ribosomal protein S20 OS=Aeromonas hydrophila ML09-119 GN=rpsT PE=3 SV=1;>tr|K1JH66|K1JH66_AERHY 30S ribosomal protein S20 OS=Aeromonas hydrophila SSU GN=rpsT PE=3 SV=1;>sp|A0KG36|RS20_AERHH 30S ribosomal protein S20 OS=Aeromona	4	4	4	4	4	2	1	4	2	1	4	2	1	37.9	37.9	37.9	9.5302	87	87;87;87;72	4	2	1	9.31e-11	0.98099	1.1878	19.204	7	0.88652	1.0326	24.807	4	0.87315	1.0583	9.9001	2	1.0228	1.2007	NaN	1	37.9	18.4	6.9	943260000	279390000
R4VC00;A0KG39;K1J6B8	R4VC00;A0KG39;K1J6B8	14;14;9	14;14;9	14;14;9	>tr|R4VC00|R4VC00_AERHY Isoleucine--tRNA ligase OS=Aeromonas hydrophila ML09-119 GN=ileS PE=3 SV=1;>sp|A0KG39|SYI_AERHH Isoleucine--tRNA ligase OS=Aeromonas hydrophila subsp. hydrophila (strain ATCC 7966 / NCIB 9240) GN=ileS PE=3 SV=1;>tr|K1J6B8|K1J6B8_AER	3	14	14	14	9	8	10	9	8	10	9	8	10	15.7	15.7	15.7	106.15	953	953;953;953	12	11	10	1.96e-50	0.99445	1.1878	53.71	25	0.86311	0.9586	53.195	8	1.1582	1.2489	45.541	9	0.95771	1.0668	66.725	8	10.8	9	11.2	1523300000	394600000
R4VST5;K1K252;B1PWE7;A0KG57;B2ZP93	R4VST5;K1K252;B1PWE7;A0KG57;B2ZP93	5;5;5;5;3	5;5;5;5;3	5;5;5;5;3	>tr|R4VST5|R4VST5_AERHY S-ribosylhomocysteine lyase OS=Aeromonas hydrophila ML09-119 GN=luxS PE=3 SV=1;>tr|K1K252|K1K252_AERHY S-ribosylhomocysteine lyase OS=Aeromonas hydrophila SSU GN=luxS PE=3 SV=1;>tr|B1PWE7|B1PWE7_AERHY S-ribosylhomocysteine lyase OS=	5	5	5	5	2	3	2	2	3	2	2	3	2	39.6	39.6	39.6	18.777	169	169;169;169;169;169	2	5	4	3.41e-16	1.2551	1.1878	34.305	8	1.0689	1.1221	43.358	2	1.4002	1.4693	33.272	4	1.0232	1.0164	39.114	2	12.4	27.2	21.9	304660000	63620000
R4VC16;A0KG59;K1J6D6;B2L1Z1	R4VC16;A0KG59;K1J6D6;B2L1Z1	2;2;1;1	2;2;1;1	2;2;1;1	>tr|R4VC16|R4VC16_AERHY Ribonuclease R OS=Aeromonas hydrophila ML09-119 GN=rnr PE=3 SV=1;>tr|A0KG59|A0KG59_AERHH Ribonuclease R OS=Aeromonas hydrophila subsp. hydrophila (strain ATCC 7966 / NCIB 9240) GN=rnr PE=3 SV=1;>tr|K1J6D6|K1J6D6_AERHY Ribonuclease R	4	2	2	2	1	2	1	1	2	1	1	2	1	2.4	2.4	2.4	90.574	797	797;799;797;797	1	2	1	4.61e-08	0.78549	1.1878	54.609	3	1.1503	1.1439	NaN	1	0.78549	0.83862	NaN	1	0.37924	0.3955	NaN	1	1.4	2.4	1.4	147360000	32536000
R4VJY8;A0KG60;K1JH86	R4VJY8;A0KG60;K1JH86	2;2;1	2;2;1	2;2;1	>tr|R4VJY8|R4VJY8_AERHY 23S rRNA (guanosine-2-O-)-methyltransferase RlmB OS=Aeromonas hydrophila ML09-119 GN=rlmB PE=3 SV=1;>tr|A0KG60|A0KG60_AERHH 23S rRNA (guanosine-2-O-)-methyltransferase RlmB OS=Aeromonas hydrophila subsp. hydrophila (strain ATCC 79	3	2	2	2	1	0	1	1	0	1	1	0	1	10	10	10	26.875	249	249;249;249	1		1	1.95e-07	2.1248	1.1878	NaN	1	NaN	NaN	NaN	0	NaN	NaN	NaN	0	2.1248	2.1045	NaN	1	3.2	0	6.8	44181000	8882100
R4VSU7;K1J304;A0KG67	R4VSU7;K1J304;A0KG67	7;7;7	7;7;7	7;7;7	>tr|R4VSU7|R4VSU7_AERHY 30S ribosomal protein S6 OS=Aeromonas hydrophila ML09-119 GN=rpsF PE=3 SV=1;>tr|K1J304|K1J304_AERHY 30S ribosomal protein S6 OS=Aeromonas hydrophila SSU GN=rpsF PE=3 SV=1;>sp|A0KG67|RS6_AERHH 30S ribosomal protein S6 OS=Aeromonas hy	3	7	7	7	3	6	5	3	6	5	3	6	5	74.2	74.2	74.2	14.976	128	128;128;128	7	8	6	3.06e-88	1.0584	1.1878	52.585	16	1.1082	1.4059	38.255	6	1.0608	1.4664	61.057	5	1.0311	1.3716	67.772	5	24.2	65.6	47.7	10933000000	2470500000
R4V965;K1J6F0;A0KG68	R4V965;K1J6F0;A0KG68	3;3;3	3;3;3	3;3;3	>tr|R4V965|R4V965_AERHY 30S ribosomal protein S18 OS=Aeromonas hydrophila ML09-119 GN=rpsR PE=3 SV=1;>tr|K1J6F0|K1J6F0_AERHY 30S ribosomal protein S18 OS=Aeromonas hydrophila SSU GN=rpsR PE=3 SV=1;>sp|A0KG68|RS18_AERHH 30S ribosomal protein S18 OS=Aeromona	3	3	3	3	2	1	2	2	1	2	2	1	2	35.5	35.5	35.5	9.0995	76	76;76;76	5	1	3	5.58e-09	1.5707	1.1878	47.218	7	1.1797	1.1902	54.444	4	1.5707	1.6045	NaN	1	1.6753	1.6417	44.724	2	25	10.5	27.6	284450000	66137000
R4VC23;A0KG69;K1JDP2	R4VC23;A0KG69;K1JDP2	8;8;6	8;8;6	8;8;6	>tr|R4VC23|R4VC23_AERHY 50S ribosomal protein L9 OS=Aeromonas hydrophila ML09-119 GN=rplI PE=3 SV=1;>sp|A0KG69|RL9_AERHH 50S ribosomal protein L9 OS=Aeromonas hydrophila subsp. hydrophila (strain ATCC 7966 / NCIB 9240) GN=rplI PE=3 SV=1;>tr|K1JDP2|K1JDP2_A	3	8	8	8	6	8	7	6	8	7	6	8	7	48	48	48	15.375	148	148;148;148	9	16	17	3.38e-36	1.3973	1.1878	43.03	32	1.4083	1.8859	44.512	6	1.8394	2.1177	44.294	13	1.275	1.7207	39.92	13	37.8	48	43.9	8125200000	1804900000
R4VPY9;A0KG71;K1K270	R4VPY9;A0KG71	6;6;1	6;6;1	6;6;1	>tr|R4VPY9|R4VPY9_AERHY Uncharacterized protein OS=Aeromonas hydrophila ML09-119 GN=AHML_03665 PE=4 SV=1;>tr|A0KG71|A0KG71_AERHH Putative uncharacterized protein OS=Aeromonas hydrophila subsp. hydrophila (strain ATCC 7966 / NCIB 9240) GN=AHA_0714 PE=4 SV=1	3	6	6	6	2	5	5	2	5	5	2	5	5	41.3	41.3	41.3	11.693	104	104;105;115	3	8	9	5.28e-27	0.47617	1.1878	89.402	19	1.483	2.1439	162.77	2	0.47299	0.54104	87.145	8	0.47146	0.59538	79.295	9	21.2	41.3	41.3	8601100000	2031800000
R4VC26;K1JHA4;A0KG74	R4VC26;K1JHA4;A0KG74	1;1;1	1;1;1	1;1;1	>tr|R4VC26|R4VC26_AERHY Quinone oxidoreductase OS=Aeromonas hydrophila ML09-119 GN=AHML_03680 PE=4 SV=1;>tr|K1JHA4|K1JHA4_AERHY Uncharacterized protein OS=Aeromonas hydrophila SSU GN=HMPREF1171_04278 PE=4 SV=1;>tr|A0KG74|A0KG74_AERHH Quinone oxidoreductase	3	1	1	1	0	0	1	0	0	1	0	0	1	5.9	5.9	5.9	33.18	321	321;324;325			1	5.55e-22	NaN	1.1878	NaN	0	NaN	NaN	NaN	0	NaN	NaN	NaN	0	NaN	NaN	NaN	0	0	0	5.9	0	0
R4VSW0;A0KG77;K1J6F7	R4VSW0;A0KG77;K1J6F7	2;2;1	2;2;1	2;2;1	>tr|R4VSW0|R4VSW0_AERHY Glutamate--cysteine ligase OS=Aeromonas hydrophila ML09-119 GN=AHML_03695 PE=3 SV=1;>tr|A0KG77|A0KG77_AERHH Glutamate--cysteine ligase OS=Aeromonas hydrophila subsp. hydrophila (strain ATCC 7966 / NCIB 9240) GN=gshA PE=3 SV=1;>tr|K1	3	2	2	2	0	1	2	0	1	2	0	1	2	4.6	4.6	4.6	59.268	521	521;529;532		2	2	3.35e-05	1.9308	1.1878	55.816	4	NaN	NaN	NaN	0	2.1964	2.3967	8.0675	2	1.1064	1.1061	57.466	2	0	1.9	4.6	127950000	28404000
R4V973;A0KG78	R4V973;A0KG78	7;7	7;7	7;7	>tr|R4V973|R4V973_AERHY Uncharacterized protein OS=Aeromonas hydrophila ML09-119 GN=AHML_03700 PE=4 SV=1;>tr|A0KG78|A0KG78_AERHH Putative uncharacterized protein OS=Aeromonas hydrophila subsp. hydrophila (strain ATCC 7966 / NCIB 9240) GN=AHA_0721 PE=4 SV=1	2	7	7	7	4	6	6	4	6	6	4	6	6	19.8	19.8	19.8	44.497	404	404;404	4	9	6	1.97e-21	1.3671	1.1878	49.381	14	1.4475	1.6643	27.653	3	0.99152	1.0922	68.051	6	1.3506	1.5558	25.138	5	11.9	18.1	18.1	2130200000	497260000
R4VSX1;K1J321;A0KG87	R4VSX1;K1J321;A0KG87	3;3;3	3;3;3	3;3;3	>tr|R4VSX1|R4VSX1_AERHY Peptide chain release factor 3 OS=Aeromonas hydrophila ML09-119 GN=prfC PE=3 SV=1;>tr|K1J321|K1J321_AERHY Peptide chain release factor 3 OS=Aeromonas hydrophila SSU GN=prfC PE=3 SV=1;>tr|A0KG87|A0KG87_AERHH Peptide chain release fac	3	3	3	3	1	2	1	1	2	1	1	2	1	5.1	5.1	5.1	59.273	528	528;528;528	1	2	1	1.85e-13	1.7113	1.1878	73.339	4	0.7497	0.77045	NaN	1	1.7113	1.8875	52.029	2	3.143	3.9522	NaN	1	1.3	3.8	2.5	372460000	76389000
A0KG95	A0KG95	8	8	1	>tr|A0KG95|A0KG95_AERHH Putative agmatine deiminase OS=Aeromonas hydrophila subsp. hydrophila (strain ATCC 7966 / NCIB 9240) GN=aguA PE=3 SV=1	1	8	8	1	6	5	4	6	5	4	1	0	1	27.9	27.9	4.1	40.165	365	365	9	5	4	1.89e-30	1.2409	1.1878	60.539	17	0.9941	1.2302	46.379	8	1.2124	1.4814	96.094	5	1.4191	1.4471	16.435	4	22.2	17.3	12.3	2124800000	528970000
R4VSZ4;K1K1J3;A0KGA5	R4VSZ4;K1K1J3;A0KGA5	1;1;1	1;1;1	1;1;1	>tr|R4VSZ4|R4VSZ4_AERHY Carbonic anhydrase OS=Aeromonas hydrophila ML09-119 GN=AHML_03845 PE=4 SV=1;>tr|K1K1J3|K1K1J3_AERHY Uncharacterized protein OS=Aeromonas hydrophila SSU GN=HMPREF1171_04313 PE=4 SV=1;>tr|A0KGA5|A0KGA5_AERHH Carbonic anhydrase OS=Aero	3	1	1	1	1	1	1	1	1	1	1	1	1	6.5	6.5	6.5	20.028	186	186;186;186	1	1	1	8.44e-05	1.0696	1.1878	2.2226	3	1.0696	1.0895	NaN	1	1.0553	1.1365	NaN	1	1.1827	1.0996	NaN	1	6.5	6.5	6.5	144210000	34361000
A0KGA6;K1J2E9	A0KGA6;K1J2E9	11;6	11;6	1;1	>tr|A0KGA6|A0KGA6_AERHH Ribonuclease T2 family OS=Aeromonas hydrophila subsp. hydrophila (strain ATCC 7966 / NCIB 9240) GN=AHA_0749 PE=3 SV=1;>tr|K1J2E9|K1J2E9_AERHY Ribonuclease OS=Aeromonas hydrophila SSU GN=HMPREF1171_04314 PE=3 SV=1	2	11	11	1	10	10	8	10	10	8	1	1	1	58.7	58.7	11.7	23.398	206	206;215	20	14	13	3.58e-164	0.58809	1.1878	60.098	38	0.60598	0.68027	59.981	16	0.62882	0.71735	64.646	13	0.5732	0.71034	58.365	9	58.7	53.9	46.6	5198000000	1395600000
R4VQ44;A0KGB4;K1K1C8	R4VQ44;A0KGB4;K1K1C8	21;21;16	21;21;16	21;21;16	>tr|R4VQ44|R4VQ44_AERHY Glutamine/glutamate ABC transporter periplasmic glutamine/glutamate-binding protein OS=Aeromonas hydrophila ML09-119 GN=AHML_03890 PE=4 SV=1;>tr|A0KGB4|A0KGB4_AERHH Glutamine/glutamate ABC transporter, periplasmic glutamine/glutamat	3	21	21	21	17	18	14	17	18	14	17	18	14	71.6	71.6	71.6	30.691	278	278;278;278	28	28	21	5.31e-220	1.9624	1.1878	109.24	64	1.9717	2.6172	81.023	24	2.0257	2.5111	101.07	24	1.8946	2.3935	153.24	16	62.9	62.6	54.7	44871000000	18773000000
R4VQ50;A0KGB9;K1K1D2;Q06903	R4VQ50;A0KGB9;K1K1D2;Q06903	6;6;5;3	6;6;5;3	6;6;5;3	>tr|R4VQ50|R4VQ50_AERHY Prolyl endopeptidase OS=Aeromonas hydrophila ML09-119 GN=AHML_03915 PE=4 SV=1;>tr|A0KGB9|A0KGB9_AERHH Prolyl endopeptidase OS=Aeromonas hydrophila subsp. hydrophila (strain ATCC 7966 / NCIB 9240) GN=AHA_0767 PE=4 SV=1;>tr|K1K1D2|K1K	4	6	6	6	4	4	4	4	4	4	4	4	4	8.8	8.8	8.8	79.08	715	715;715;715;690	4	4	5	3.46e-27	0.82777	1.1878	17.693	9	0.82777	0.97805	13.408	3	0.83241	0.88833	27.814	3	0.70496	0.84377	11.544	3	6.3	5.7	6.7	887140000	303970000
A0KGC8	A0KGC8	11	1	1	>tr|A0KGC8|A0KGC8_AERHH Bifunctional PutA protein: proline dehydrogenase/delta-1-pyrroline-5-carboxylate dehydrogenase OS=Aeromonas hydrophila subsp. hydrophila (strain ATCC 7966 / NCIB 9240) GN=AHA_0776 PE=3 SV=1	1	11	1	1	6	5	7	0	1	1	0	1	1	12.3	1.3	1.3	114.49	1054	1054		1	1	4.25e-148	NaN	1.1878	NaN	0	NaN	NaN	NaN	0	NaN	NaN	NaN	0	NaN	NaN	NaN	0	7.4	6.9	6.5	0	0
A0KGD3;K1JGH8;R4VK64	A0KGD3;K1JGH8;R4VK64	13;12;12	13;12;12	13;12;12	>sp|A0KGD3|PGK_AERHH Phosphoglycerate kinase OS=Aeromonas hydrophila subsp. hydrophila (strain ATCC 7966 / NCIB 9240) GN=pgk PE=3 SV=1;>tr|K1JGH8|K1JGH8_AERHY Phosphoglycerate kinase OS=Aeromonas hydrophila SSU GN=pgk PE=3 SV=1;>tr|R4VK64|R4VK64_AERHY Phos	3	13	13	13	10	12	10	10	12	10	10	12	10	33.3	33.3	33.3	40.442	387	387;387;387	14	20	19	7.1e-55	0.72277	1.1878	36.485	43	0.69261	0.8025	47.149	12	0.72277	0.83104	38.246	15	0.73907	0.86283	25.527	16	26.9	32.6	24.8	10158000000	2960500000
A0KGD4;R4VQ68;K1K1F1	A0KGD4;R4VQ68;K1K1F1	13;9;8	13;9;8	13;9;8	>tr|A0KGD4|A0KGD4_AERHH Fructose-bisphosphate aldolase, class II OS=Aeromonas hydrophila subsp. hydrophila (strain ATCC 7966 / NCIB 9240) GN=fbaA PE=4 SV=1;>tr|R4VQ68|R4VQ68_AERHY Fructose-bisphosphate aldolase OS=Aeromonas hydrophila ML09-119 GN=AHML_0399	3	13	13	13	11	12	11	11	12	11	11	12	11	45.4	45.4	45.4	38.897	359	359;359;359	25	24	30	3.23e-96	0.69496	1.1878	40.398	69	0.71731	0.91377	51.939	21	0.70628	0.87827	38.334	20	0.64424	0.75115	25.659	28	39.3	45.4	33.4	17846000000	5128800000
K1J5N7;R4VQ74;A0KGD9	K1J5N7;R4VQ74;A0KGD9	2;2;2	2;2;2	2;2;2	>tr|K1J5N7|K1J5N7_AERHY Uncharacterized protein OS=Aeromonas hydrophila SSU GN=HMPREF1171_04350 PE=4 SV=1;>tr|R4VQ74|R4VQ74_AERHY Uncharacterized protein OS=Aeromonas hydrophila ML09-119 GN=AHML_04015 PE=4 SV=1;>tr|A0KGD9|A0KGD9_AERHH Putative uncharacteri	3	2	2	2	0	2	1	0	2	1	0	2	1	14.3	14.3	14.3	12.846	112	112;113;122		5	1	0.00080096	0.86213	1.1878	215.68	3	NaN	NaN	NaN	0	0.86213	0.89561	215.68	3	NaN	NaN	NaN	0	0	14.3	5.4	1667700000	1489300000
R4VC99;K1K1G4;A0KGE2	R4VC99;K1K1G4;A0KGE2	1;1;1	1;1;1	1;1;1	>tr|R4VC99|R4VC99_AERHY Chain A, Ygfz protein OS=Aeromonas hydrophila ML09-119 GN=AHML_04030 PE=3 SV=1;>tr|K1K1G4|K1K1G4_AERHY Folate-binding protein YgfZ OS=Aeromonas hydrophila SSU GN=HMPREF1171_04353 PE=3 SV=1;>tr|A0KGE2|A0KGE2_AERHH Chain A, Ygfz Prote	3	1	1	1	1	1	1	1	1	1	1	1	1	3.7	3.7	3.7	32.785	301	301;301;301	1	1	3	0.00011711	0.75882	1.1878	12.329	3	0.8828	0.95694	NaN	1	0.75882	0.82621	NaN	1	0.73204	0.74904	NaN	1	3.7	3.7	3.7	101550000	22919000
R4VK79;K1J209;A0KGE8	R4VK79;K1J209;A0KGE8	5;5;5	5;5;5	5;5;5	>tr|R4VK79|R4VK79_AERHY Sigma-E factor regulatory protein RseB OS=Aeromonas hydrophila ML09-119 GN=AHML_04060 PE=4 SV=1;>tr|K1J209|K1J209_AERHY Uncharacterized protein OS=Aeromonas hydrophila SSU GN=HMPREF1171_04360 PE=4 SV=1;>tr|A0KGE8|A0KGE8_AERHH Sigma-	3	5	5	5	4	3	4	4	3	4	4	3	4	16	16	16	36.358	326	326;326;354	5	4	4	4.42e-13	0.81237	1.1878	47.969	13	0.81054	0.89668	29.187	5	1.0269	1.1697	73.657	4	0.75619	0.913	29.479	4	12.3	9.8	12.9	1769400000	509790000
R4VT42;K1JCK7;A0KGF0	R4VT42;K1JCK7;A0KGF0	3;3;3	3;3;3	3;3;3	>tr|R4VT42|R4VT42_AERHY Elongation factor 4 OS=Aeromonas hydrophila ML09-119 GN=lepA PE=3 SV=1;>tr|K1JCK7|K1JCK7_AERHY Elongation factor 4 OS=Aeromonas hydrophila SSU GN=lepA PE=3 SV=1;>sp|A0KGF0|LEPA_AERHH Elongation factor 4 OS=Aeromonas hydrophila subsp	3	3	3	3	0	2	1	0	2	1	0	2	1	5.4	5.4	5.4	65.997	597	597;597;597		2	1	8.07e-06	0.7125	1.1878	NaN	1	NaN	NaN	NaN	0	NaN	NaN	NaN	0	0.7125	0.93862	NaN	1	0	3.5	1.8	239270000	19534000
R4VCA9;K1K159;A0KGF2	R4VCA9;K1K159;A0KGF2	2;2;2	2;2;2	2;2;2	>tr|R4VCA9|R4VCA9_AERHY Ribonuclease 3 OS=Aeromonas hydrophila ML09-119 GN=rnc PE=3 SV=1;>tr|K1K159|K1K159_AERHY Ribonuclease 3 OS=Aeromonas hydrophila SSU GN=rnc PE=3 SV=1;>tr|A0KGF2|A0KGF2_AERHH Ribonuclease 3 OS=Aeromonas hydrophila subsp. hydrophila (s	3	2	2	2	1	1	0	1	1	0	1	1	0	9.9	9.9	9.9	24.815	223	223;223;223	1	1		0.0015306	1.516	1.1878	NaN	1	1.516	1.7245	NaN	1	NaN	NaN	NaN	0	NaN	NaN	NaN	0	5.8	4	0	17272000	2277200
R4VT48;K1JCL2;A0KGF5	R4VT48;K1JCL2;A0KGF5	3;3;3	3;3;3	3;3;3	>tr|R4VT48|R4VT48_AERHY Pyridoxine 5-phosphate synthase OS=Aeromonas hydrophila ML09-119 GN=pdxJ PE=3 SV=1;>tr|K1JCL2|K1JCL2_AERHY Pyridoxine 5-phosphate synthase OS=Aeromonas hydrophila SSU GN=pdxJ PE=3 SV=1;>tr|A0KGF5|A0KGF5_AERHH Pyridoxine 5-phospha	3	3	3	3	2	1	2	2	1	2	2	1	2	18	18	18	26.447	245	245;245;245	2	1	2	4.67e-26	0.68905	1.1878	110.45	5	0.66401	0.79184	19.529	2	0.71228	0.82288	NaN	1	2.3425	2.5753	179.09	2	13.5	5.3	9.8	477580000	143910000
R4VCD2;A0KGH2;K1K182;Q8GE64	R4VCD2;A0KGH2;K1K182;Q8GE64	19;19;14;13	19;19;14;13	18;18;13;12	>tr|R4VCD2|R4VCD2_AERHY CTP synthase OS=Aeromonas hydrophila ML09-119 GN=pyrG PE=3 SV=1;>sp|A0KGH2|PYRG_AERHH CTP synthase OS=Aeromonas hydrophila subsp. hydrophila (strain ATCC 7966 / NCIB 9240) GN=pyrG PE=3 SV=1;>tr|K1K182|K1K182_AERHY CTP synthase OS=Ae	4	19	19	18	12	13	14	12	13	14	11	12	13	35.4	35.4	34.3	59.98	545	545;545;545;498	14	19	16	4.49e-143	0.81486	1.1878	53.434	42	0.92165	1.0962	79.846	13	0.7853	0.99691	26.443	15	0.75801	0.87515	44.97	14	22.9	25.7	27	6403600000	1691000000
R4VKA2;A0KGH3;Q8GE63;K1J238	R4VKA2;A0KGH3;Q8GE63;K1J238	15;15;14;14	15;15;14;14	15;15;14;14	>tr|R4VKA2|R4VKA2_AERHY Enolase OS=Aeromonas hydrophila ML09-119 GN=eno PE=3 SV=1;>sp|A0KGH3|ENO_AERHH Enolase OS=Aeromonas hydrophila subsp. hydrophila (strain ATCC 7966 / NCIB 9240) GN=eno PE=3 SV=1;>sp|Q8GE63|ENO_AERHY Enolase OS=Aeromonas hydrophila GN	4	15	15	15	9	14	12	9	14	12	9	14	12	44.8	44.8	44.8	45.719	433	433;433;433;433	14	20	17	3.92e-287	0.93415	1.1878	64.413	45	0.90563	1.1843	51.451	13	0.98066	1.1969	93.344	17	0.93415	1.1531	24.744	15	28.2	41.1	36.7	16748000000	4710400000
R4V9G2;K1JG96;A0KGI1	R4V9G2;K1JG96;A0KGI1	1;1;1	1;1;1	1;1;1	>tr|R4V9G2|R4V9G2_AERHY Lipoprotein NlpD OS=Aeromonas hydrophila ML09-119 GN=AHML_04225 PE=4 SV=1;>tr|K1JG96|K1JG96_AERHY Uncharacterized protein OS=Aeromonas hydrophila SSU GN=HMPREF1171_04393 PE=4 SV=1;>tr|A0KGI1|A0KGI1_AERHH Lipoprotein NlpD OS=Aeromona	3	1	1	1	0	1	1	0	1	1	0	1	1	3	3	3	35.313	334	334;351;370		1	1	0.0039344	12.278	1.1878	7.9532	2	NaN	NaN	NaN	0	13.021	12.84	NaN	1	11.578	11.474	NaN	1	0	3	3	41174000	2947700
R4VQC7;K1J5F4;A0KGI4	R4VQC7;K1J5F4;A0KGI4	3;3;3	3;3;3	3;3;3	>tr|R4VQC7|R4VQC7_AERHY 30S ribosomal protein S21 OS=Aeromonas hydrophila ML09-119 GN=rpsU PE=3 SV=1;>tr|K1J5F4|K1J5F4_AERHY 30S ribosomal protein S21 OS=Aeromonas hydrophila SSU GN=rpsU PE=3 SV=1;>sp|A0KGI4|RS21_AERHH 30S ribosomal protein S21 OS=Aeromona	3	3	3	3	3	1	0	3	1	0	3	1	0	42.3	42.3	42.3	8.4729	71	71;71;71	5	1		3.3e-09	1.2714	1.1878	66.688	5	1.4528	1.4465	76.736	4	1.2714	1.5575	NaN	1	NaN	NaN	NaN	0	42.3	14.1	0	869190000	193620000
R4VT83;K1JCP2;A0KGI5	R4VT83;K1JCP2;A0KGI5	3;3;3	3;3;3	3;3;3	>tr|R4VT83|R4VT83_AERHY GatB/YqeY domain-containing protein OS=Aeromonas hydrophila ML09-119 GN=AHML_04245 PE=4 SV=1;>tr|K1JCP2|K1JCP2_AERHY Uncharacterized protein OS=Aeromonas hydrophila SSU GN=HMPREF1171_04397 PE=4 SV=1;>tr|A0KGI5|A0KGI5_AERHH GatB/YqeY	3	3	3	3	2	1	2	2	1	2	2	1	2	17.7	17.7	17.7	16.055	147	147;147;147	2	1	2	3.24e-06	1.162	1.1878	74.977	5	0.59219	0.609	88.356	2	1.5995	1.7412	NaN	1	1.5817	1.438	64.908	2	12.9	5.4	10.2	235120000	96024000
R4V9H4;A0KGJ0;K1J5F9	R4V9H4;A0KGJ0;K1J5F9	9;9;8	9;9;8	9;9;8	>tr|R4V9H4|R4V9H4_AERHY Uncharacterized protein OS=Aeromonas hydrophila ML09-119 GN=AHML_04275 PE=4 SV=1;>tr|A0KGJ0|A0KGJ0_AERHH Putative uncharacterized protein OS=Aeromonas hydrophila subsp. hydrophila (strain ATCC 7966 / NCIB 9240) GN=AHA_0839 PE=4 SV=1	3	9	9	9	8	8	9	8	8	9	8	8	9	50.8	50.8	50.8	13.959	124	124;124;124	15	21	25	0	0.11189	1.1878	100.11	54	0.091515	0.17505	110.97	14	0.1383	0.26269	90.708	19	0.097939	0.16071	104.15	21	46	46	50.8	120870000000	43902000000
R4VCF8;A0KGJ1;K1JCP8	R4VCF8;A0KGJ1;K1JCP8	7;7;6	7;7;6	7;7;6	>tr|R4VCF8|R4VCF8_AERHY Phosphoribosylamine--glycine ligase OS=Aeromonas hydrophila ML09-119 GN=purD PE=3 SV=1;>tr|A0KGJ1|A0KGJ1_AERHH Phosphoribosylamine--glycine ligase OS=Aeromonas hydrophila subsp. hydrophila (strain ATCC 7966 / NCIB 9240) GN=purD PE=3	3	7	7	7	4	5	6	4	5	6	4	5	6	18.2	18.2	18.2	45.336	429	429;429;429	4	10	9	2.39e-35	0.99451	1.1878	67.051	19	1.1743	1.2375	67.706	4	0.66586	0.72956	70.64	8	0.59139	0.67269	64.418	7	11.2	14.9	16.6	2359800000	929360000
R4VKC2;A0KGJ2;K1JGB2	R4VKC2;A0KGJ2;K1JGB2	9;9;8	9;9;8	9;9;8	>tr|R4VKC2|R4VKC2_AERHY Bifunctional purine biosynthesis protein PurH OS=Aeromonas hydrophila ML09-119 GN=purH PE=3 SV=1;>sp|A0KGJ2|PUR9_AERHH Bifunctional purine biosynthesis protein PurH OS=Aeromonas hydrophila subsp. hydrophila (strain ATCC 7966 / NCIB	3	9	9	9	6	7	7	6	7	7	6	7	7	21.9	21.9	21.9	56.913	530	530;530;530	8	7	10	4.12e-37	0.87064	1.1878	52.702	20	1.0374	1.0709	34.017	7	0.82114	0.89391	63.062	6	0.74867	0.76797	61.101	7	18.5	14.9	17.9	2076900000	566210000
A0KGK5;F2X2X2;K1JGC9;K8DWI0;Q5YL27	A0KGK5;F2X2X2;K1JGC9;K8DWI0	11;11;9;6;3	11;11;9;6;3	2;2;2;0;0	>tr|A0KGK5|A0KGK5_AERHH Outer membrane porin protein OS=Aeromonas hydrophila subsp. hydrophila (strain ATCC 7966 / NCIB 9240) GN=AHA_0854 PE=4 SV=1;>tr|F2X2X2|F2X2X2_AERHY Outer membrane protein OS=Aeromonas hydrophila GN=omp38 PE=4 SV=1;>tr|K1JGC9|K1JGC9_	5	11	11	2	8	11	6	8	11	6	1	2	0	28.3	28.3	7.8	38.704	357	357;363;364;342;90	23	18	9	8.98e-51	1.9757	1.1878	34.351	38	1.8574	2.0166	34.365	18	1.9769	2.1444	37.458	14	2.1688	2.2425	31.029	6	24.6	28.3	16.2	4213300000	909360000
R4VQF5;A0KGK7;K1J282	R4VQF5;A0KGK7;K1J282	13;13;12	13;13;12	13;13;12	>tr|R4VQF5|R4VQF5_AERHY Aspartate ammonia-lyase OS=Aeromonas hydrophila ML09-119 GN=aspA PE=4 SV=1;>tr|A0KGK7|A0KGK7_AERHH Aspartate ammonia-lyase OS=Aeromonas hydrophila subsp. hydrophila (strain ATCC 7966 / NCIB 9240) GN=aspA PE=4 SV=1;>tr|K1J282|K1J282_	3	13	13	13	8	9	11	8	9	11	8	9	11	27.1	27.1	27.1	52.338	480	480;480;480	11	16	16	7.59e-60	0.44657	1.1878	55.072	40	0.44826	0.52857	28.542	10	0.405	0.46101	76.151	14	0.46148	0.50101	47.55	16	18.1	22.5	25.8	4390800000	1449000000
R4VCH9;K1JGD6;A0KGL0	R4VCH9;K1JGD6;A0KGL0	4;4;4	4;4;4	4;4;4	>tr|R4VCH9|R4VCH9_AERHY 10 kDa chaperonin OS=Aeromonas hydrophila ML09-119 GN=groES PE=3 SV=1;>tr|K1JGD6|K1JGD6_AERHY 10 kDa chaperonin OS=Aeromonas hydrophila SSU GN=groS PE=3 SV=1;>sp|A0KGL0|CH10_AERHH 10 kDa chaperonin OS=Aeromonas hydrophila subsp. hyd	3	4	4	4	4	4	4	4	4	4	4	4	4	42.3	42.3	42.3	10.327	97	97;97;97	7	8	9	3.76e-46	0.53976	1.1878	41.137	21	0.52795	0.77738	46.482	6	0.53105	0.73104	25.865	7	0.5484	0.68807	50.89	8	42.3	42.3	42.3	11983000000	3784200000
R4VKE4;A0KGL1;K1K1B7;E1APG5;E1APG3;E1APG4;E1APG6;I1W6G0;I1W6F4;I1W6F6;I1W6F5;I1W6F7;I1W6G3;I1W6G1;I1W6F0;I1W6E9;I1W6G4;I1W6F1;I1W6G5;Q93QI8;Q5BQB1;J9QNA7;G4XZ56;G4XZ55;C4ME50;C4ME49;C4ME48;R9WR30;R9WPT0;I6SAH9	R4VKE4;A0KGL1;K1K1B7	18;18;14;6;6;6;5;5;5;5;5;5;5;5;5;5;5;5;5;4;4;4;4;4;4;4;4;3;3;3	18;18;14;6;6;6;5;5;5;5;5;5;5;5;5;5;5;5;5;4;4;4;4;4;4;4;4;3;3;3	18;18;14;6;6;6;5;5;5;5;5;5;5;5;5;5;5;5;5;4;4;4;4;4;4;4;4;3;3;3	>tr|R4VKE4|R4VKE4_AERHY 60 kDa chaperonin OS=Aeromonas hydrophila ML09-119 GN=groEL PE=3 SV=1;>sp|A0KGL1|CH60_AERHH 60 kDa chaperonin OS=Aeromonas hydrophila subsp. hydrophila (strain ATCC 7966 / NCIB 9240) GN=groL PE=3 SV=1;>tr|K1K1B7|K1K1B7_AERHY 60 kDa	30	18	18	18	16	15	16	16	15	16	16	15	16	38.1	38.1	38.1	57.18	544	544;544;544;177;177;178;178;231;231;232;233;235;236;236;236;236;238;238;239;185;185;185;185;185;185;185;185;170;170;185	29	16	26	1.49e-120	0.57969	1.1878	35.835	64	0.59291	0.71799	37.947	26	0.56471	0.81148	25.335	15	0.57573	0.71003	40.179	23	32	31.8	35.1	24255000000	7419300000
A0KGL2;R4VQG0;K1J288	A0KGL2;R4VQG0	5;5;2	5;5;2	5;5;2	>tr|A0KGL2|A0KGL2_AERHH Oxidoreductase molybdopterin binding domain, putative OS=Aeromonas hydrophila subsp. hydrophila (strain ATCC 7966 / NCIB 9240) GN=AHA_0861 PE=4 SV=1;>tr|R4VQG0|R4VQG0_AERHY Uncharacterized protein OS=Aeromonas hydrophila ML09-119 GN	3	5	5	5	4	4	4	4	4	4	4	4	4	55.6	55.6	55.6	16.914	151	151;165;165	7	7	6	4.64e-88	0.52752	1.1878	64.661	17	0.52752	0.65656	61.12	5	0.53434	0.6693	71.535	6	0.62502	0.89254	66.394	6	47	40.4	47	5712200000	1697700000
R4VQG6;K1JHW9;A0KGL6	R4VQG6;K1JHW9;A0KGL6	5;5;5	5;5;5	5;5;5	>tr|R4VQG6|R4VQG6_AERHY Pullulanase OS=Aeromonas hydrophila ML09-119 GN=AHML_04415 PE=4 SV=1;>tr|K1JHW9|K1JHW9_AERHY Uncharacterized protein OS=Aeromonas hydrophila SSU GN=HMPREF1171_02676 PE=4 SV=1;>tr|A0KGL6|A0KGL6_AERHH Putative pullulanase OS=Aeromonas	3	5	5	5	4	4	5	4	4	5	4	4	5	36.4	36.4	36.4	15.264	143	143;149;150	20	14	13	4.88e-70	0.81295	1.1878	23.023	40	0.81955	1.016	15.983	18	0.80587	0.8944	33.576	10	0.81127	0.8825	22.489	12	35.7	36.4	36.4	6510000000	1831100000
R4VCI9;K1K735;A0KGL9	R4VCI9;K1K735;A0KGL9	2;2;2	2;2;2	2;2;2	>tr|R4VCI9|R4VCI9_AERHY PhoH family protein OS=Aeromonas hydrophila ML09-119 GN=AHML_04430 PE=4 SV=1;>tr|K1K735|K1K735_AERHY Uncharacterized protein OS=Aeromonas hydrophila SSU GN=HMPREF1171_02673 PE=4 SV=1;>tr|A0KGL9|A0KGL9_AERHH PhoH family protein OS=Ae	3	2	2	2	1	1	1	1	1	1	1	1	1	4.2	4.2	4.2	50.983	456	456;456;456	1	1	1	1.13e-05	0.38769	1.1878	83.687	3	0.13197	0.13487	NaN	1	0.38769	0.41473	NaN	1	0.74114	0.69269	NaN	1	1.8	2.4	2.4	120210000	58694000
A0KGM5;R4VCJ3;K1K729	A0KGM5;R4VCJ3;K1K729	1;1;1	1;1;1	1;1;1	>tr|A0KGM5|A0KGM5_AERHH Putative uncharacterized protein OS=Aeromonas hydrophila subsp. hydrophila (strain ATCC 7966 / NCIB 9240) GN=AHA_0878 PE=4 SV=1;>tr|R4VCJ3|R4VCJ3_AERHY Uncharacterized protein OS=Aeromonas hydrophila ML09-119 GN=AHML_04455 PE=4 SV=1	3	1	1	1	1	0	0	1	0	0	1	0	0	2.6	2.6	2.6	34.05	308	308;309;309	1			0.0031772	2.2858	1.1878	NaN	1	2.2858	2.3505	NaN	1	NaN	NaN	NaN	0	NaN	NaN	NaN	0	2.6	0	0	85187000	16944000
R4VQH8;K1JHW2;A0KGM7	R4VQH8;K1JHW2;A0KGM7	3;3;3	3;3;3	3;3;3	>tr|R4VQH8|R4VQH8_AERHY 3-isopropylmalate dehydratase large subunit OS=Aeromonas hydrophila ML09-119 GN=leuC PE=3 SV=1;>tr|K1JHW2|K1JHW2_AERHY 3-isopropylmalate dehydratase large subunit OS=Aeromonas hydrophila SSU GN=leuC PE=3 SV=1;>sp|A0KGM7|LEUC_AERHH 3	3	3	3	3	2	1	1	2	1	1	2	1	1	6.7	6.7	6.7	49.841	465	465;465;465	2	2	1	1.73e-08	0.25873	1.1878	21.764	3	0.29345	0.31245	NaN	1	0.23518	0.22622	15.88	2	NaN	NaN	NaN	0	4.5	1.7	2.2	64346000	19336000
R4VTD1;K1JB32;A0KGM8	R4VTD1;K1JB32;A0KGM8	3;3;3	3;3;3	3;3;3	>tr|R4VTD1|R4VTD1_AERHY 3-isopropylmalate dehydrogenase OS=Aeromonas hydrophila ML09-119 GN=leuB PE=3 SV=1;>tr|K1JB32|K1JB32_AERHY 3-isopropylmalate dehydrogenase OS=Aeromonas hydrophila SSU GN=leuB PE=3 SV=1;>tr|A0KGM8|A0KGM8_AERHH 3-isopropylmalate dehyd	3	3	3	3	0	3	1	0	3	1	0	3	1	6.6	6.6	6.6	38.892	361	361;361;361		4	1	2.85e-07	0.3429	1.1878	57.102	4	NaN	NaN	NaN	0	0.30525	0.29773	68.847	3	0.3852	0.35683	NaN	1	0	6.6	2.5	127750000	40227000
R4VCK1;K1K717;A0KGN6	R4VCK1;K1K717;A0KGN6	4;4;4	4;4;4	4;4;4	>tr|R4VCK1|R4VCK1_AERHY Acetolactate synthase 3 regulatory subunit OS=Aeromonas hydrophila ML09-119 GN=ilvH PE=4 SV=1;>tr|K1K717|K1K717_AERHY Acetolactate synthase isozyme 3 small subunit OS=Aeromonas hydrophila SSU GN=HMPREF1171_02658 PE=4 SV=1;>tr|A0KGN6	3	4	4	4	0	3	2	0	3	2	0	3	2	28	28	28	18.066	164	164;164;164		4	2	6.36e-06	0.64184	1.1878	45.021	5	NaN	NaN	NaN	0	0.6599	0.76506	13.97	3	0.38045	0.37258	51.081	2	0	20.7	11.6	109550000	40167000
R4VKG8;A0KGN7;K1JLJ0	R4VKG8;A0KGN7;K1JLJ0	5;5;4	5;5;4	5;5;4	>tr|R4VKG8|R4VKG8_AERHY Phosphate acetyltransferase OS=Aeromonas hydrophila ML09-119 GN=AHML_04510 PE=3 SV=1;>tr|A0KGN7|A0KGN7_AERHH Phosphate acetyltransferase OS=Aeromonas hydrophila subsp. hydrophila (strain ATCC 7966 / NCIB 9240) GN=AHA_0890 PE=3 SV=1;	3	5	5	5	2	2	2	2	2	2	2	2	2	7	7	7	77.663	717	717;717;712	3	3	2	1.15e-11	1.5802	1.1878	27.668	6	2.0119	2.1362	34.409	3	1.761	1.8308	NaN	1	1.3212	1.368	3.1955	2	2.1	3.2	3.8	431170000	110500000
R4VQJ1;A0KGN8;K1JHV3	R4VQJ1;A0KGN8;K1JHV3	10;10;8	10;10;8	9;9;7	>tr|R4VQJ1|R4VQJ1_AERHY Acetate kinase OS=Aeromonas hydrophila ML09-119 GN=ackA PE=3 SV=1;>tr|A0KGN8|A0KGN8_AERHH Acetate kinase OS=Aeromonas hydrophila subsp. hydrophila (strain ATCC 7966 / NCIB 9240) GN=ackA-1 PE=3 SV=1;>tr|K1JHV3|K1JHV3_AERHY Acetate ki	3	10	10	9	7	7	6	7	7	6	6	6	5	32	32	30	43.137	400	400;400;400	11	11	11	2.18e-74	1.5509	1.1878	57.339	22	1.4037	1.5205	66.689	5	1.5451	1.7041	43.227	9	1.7323	2.1594	70.316	8	21.2	22	17.8	3297900000	1014600000
R4VCK8;K1K713;A0KGP1	R4VCK8;K1K713;A0KGP1	2;2;2	2;2;2	2;2;2	>tr|R4VCK8|R4VCK8_AERHY Peroxiredoxin bcp OS=Aeromonas hydrophila ML09-119 GN=AHML_04530 PE=4 SV=1;>tr|K1K713|K1K713_AERHY Uncharacterized protein OS=Aeromonas hydrophila SSU GN=HMPREF1171_02653 PE=4 SV=1;>tr|A0KGP1|A0KGP1_AERHH Putative peroxiredoxin bcp	3	2	2	2	1	2	1	1	2	1	1	2	1	24.7	24.7	24.7	17.185	154	154;154;154	2	2	1	4.99e-15	0.71195	1.1878	12.961	4	0.6666	0.69025	NaN	1	0.76516	0.89305	6.784	2	0.69953	0.78305	NaN	1	9.1	24.7	9.1	361760000	99736000
R4VTE8;A0KGP4;K1JB21	R4VTE8;A0KGP4;K1JB21	12;12;10	12;12;10	12;12;10	>tr|R4VTE8|R4VTE8_AERHY Outer membrane protein assembly factor BamC OS=Aeromonas hydrophila ML09-119 GN=bamC PE=3 SV=1;>tr|A0KGP4|A0KGP4_AERHH Outer membrane protein assembly factor BamC OS=Aeromonas hydrophila subsp. hydrophila (strain ATCC 7966 / NCIB 92	3	12	12	12	9	9	10	9	9	10	9	9	10	40.1	40.1	40.1	40.574	364	364;374;341	15	15	13	7.56e-133	1.2736	1.1878	53.222	36	1.359	1.8267	72.066	10	1.2366	1.3735	40.85	14	1.3245	1.5255	50.917	12	31	24.7	35.7	7780100000	1885200000
R4V9P0;K1J7D5;A0KGQ0	R4V9P0;K1J7D5;A0KGQ0	1;1;1	1;1;1	1;1;1	>tr|R4V9P0|R4V9P0_AERHY Uncharacterized protein OS=Aeromonas hydrophila ML09-119 GN=AHML_04575 PE=4 SV=1;>tr|K1J7D5|K1J7D5_AERHY Uncharacterized protein OS=Aeromonas hydrophila SSU GN=HMPREF1171_02644 PE=4 SV=1;>tr|A0KGQ0|A0KGQ0_AERHH Putative uncharacteri	3	1	1	1	1	1	1	1	1	1	1	1	1	5.2	5.2	5.2	25.452	232	232;232;232	1	1	1	8.88e-05	0.64515	1.1878	NaN	1	0.64515	0.69508	NaN	1	NaN	NaN	NaN	0	NaN	NaN	NaN	0	5.2	5.2	5.2	41452000	17389000
R4VCL7;K1K706;A0KGQ1	R4VCL7;K1K706;A0KGQ1	9;9;9	9;9;9	9;9;9	>tr|R4VCL7|R4VCL7_AERHY Uncharacterized protein OS=Aeromonas hydrophila ML09-119 GN=AHML_04580 PE=4 SV=1;>tr|K1K706|K1K706_AERHY Uncharacterized protein OS=Aeromonas hydrophila SSU GN=HMPREF1171_02643 PE=4 SV=1;>tr|A0KGQ1|A0KGQ1_AERHH Putative uncharacteri	3	9	9	9	8	6	7	8	6	7	8	6	7	34.6	34.6	34.6	36.995	332	332;332;332	8	8	9	5.14e-67	2.6223	1.1878	32.741	24	2.4062	3.0559	26.208	8	2.6415	2.9716	39.909	8	2.6707	3.0436	31.898	8	29.2	19.6	27.1	4737100000	932250000
R4VKJ3;A0KGR3;K1JHS9	R4VKJ3;A0KGR3;K1JHS9	2;2;1	2;2;1	2;2;1	>tr|R4VKJ3|R4VKJ3_AERHY Uncharacterized protein OS=Aeromonas hydrophila ML09-119 GN=AHML_04635 PE=4 SV=1;>tr|A0KGR3|A0KGR3_AERHH Putative uncharacterized protein OS=Aeromonas hydrophila subsp. hydrophila (strain ATCC 7966 / NCIB 9240) GN=AHA_0916 PE=4 SV=1	3	2	2	2	1	2	2	1	2	2	1	2	2	14.6	14.6	14.6	17.348	151	151;256;151	1	3	2	2.32e-06	0.11266	1.1878	131.38	3	NaN	NaN	NaN	0	0.33578	0.36711	164.71	2	0.11266	0.12807	NaN	1	6.6	14.6	14.6	227600000	53376000
R4VCQ4;K1JLG7;A0KGR7	R4VCQ4;K1JLG7;A0KGR7	1;1;1	1;1;1	1;1;1	>tr|R4VCQ4|R4VCQ4_AERHY Uncharacterized protein OS=Aeromonas hydrophila ML09-119 GN=AHML_04655 PE=4 SV=1;>tr|K1JLG7|K1JLG7_AERHY YjeE family ATPase OS=Aeromonas hydrophila SSU GN=HMPREF1171_02627 PE=4 SV=1;>tr|A0KGR7|A0KGR7_AERHH Putative uncharacterized p	3	1	1	1	1	1	0	1	1	0	1	1	0	7	7	7	17.373	157	157;157;157	1	1		0.00012757	1.0003	1.1878	21.724	2	0.86624	0.93215	NaN	1	1.155	1.2674	NaN	1	NaN	NaN	NaN	0	7	7	0	99037000	22147000
R4V9T6;A0KGS1;K1JLG3	R4V9T6;A0KGS1;K1JLG3	4;4;3	4;4;3	4;4;3	>tr|R4V9T6|R4V9T6_AERHY Protein hfq OS=Aeromonas hydrophila ML09-119 GN=hfq PE=3 SV=1;>sp|A0KGS1|HFQ_AERHH Protein hfq OS=Aeromonas hydrophila subsp. hydrophila (strain ATCC 7966 / NCIB 9240) GN=hfq PE=3 SV=1;>tr|K1JLG3|K1JLG3_AERHY Protein hfq OS=Aeromona	3	4	4	4	3	2	4	3	2	4	3	2	4	60.9	60.9	60.9	9.5638	87	87;87;87	4	4	5	1.88e-22	0.79329	1.1878	44.773	11	0.79329	0.80963	30.164	3	0.95855	1.0465	45.456	4	1.134	1.2256	59.619	4	46	34.5	60.9	1066800000	279860000
R4V9U1;K1JLG0;A0KGS6	R4V9U1;K1JLG0;A0KGS6	2;2;2	2;2;2	2;2;2	>tr|R4V9U1|R4V9U1_AERHY Octaprenyl-diphosphate synthase OS=Aeromonas hydrophila ML09-119 GN=AHML_04700 PE=3 SV=1;>tr|K1JLG0|K1JLG0_AERHY Uncharacterized protein OS=Aeromonas hydrophila SSU GN=HMPREF1171_02617 PE=3 SV=1;>tr|A0KGS6|A0KGS6_AERHH Octaprenyl-di	3	2	2	2	1	1	2	1	1	2	1	1	2	7.1	7.1	7.1	35.703	323	323;323;323	1	2	2	3.14e-07	0.74272	1.1878	14.891	2	NaN	NaN	NaN	0	0.72432	0.70281	NaN	1	0.76159	0.86756	NaN	1	3.7	3.4	7.1	160600000	46969000
R4VCR8;K1JHR5;A0KGS7	R4VCR8;K1JHR5;A0KGS7	5;5;5	5;5;5	5;5;5	>tr|R4VCR8|R4VCR8_AERHY 50S ribosomal protein L21 OS=Aeromonas hydrophila ML09-119 GN=rplU PE=3 SV=1;>tr|K1JHR5|K1JHR5_AERHY 50S ribosomal protein L21 OS=Aeromonas hydrophila SSU GN=rplU PE=3 SV=1;>sp|A0KGS7|RL21_AERHH 50S ribosomal protein L21 OS=Aeromona	3	5	5	5	4	4	4	4	4	4	4	4	4	43.7	43.7	43.7	11.399	103	103;103;103	5	7	7	1.85e-18	1.1651	1.1878	14.874	19	1.1845	1.704	4.5927	5	1.072	1.3419	15.376	7	1.0716	1.3415	12.443	7	36.9	35.9	35.9	8966800000	2397500000
R4VKL6;A0KGS8;K1JAZ5	R4VKL6;A0KGS8	4;4;1	4;4;1	4;4;1	>tr|R4VKL6|R4VKL6_AERHY 50S ribosomal protein L27 OS=Aeromonas hydrophila ML09-119 GN=rpmA PE=4 SV=1;>sp|A0KGS8|RL27_AERHH 50S ribosomal protein L27 OS=Aeromonas hydrophila subsp. hydrophila (strain ATCC 7966 / NCIB 9240) GN=rpmA PE=3 SV=1	3	4	4	4	4	4	4	4	4	4	4	4	4	42.4	42.4	42.4	9.0513	85	85;85;85	6	7	7	1.82e-14	1.1049	1.1878	34.038	16	0.91177	1.0226	18.572	3	0.93434	1.1523	37.176	7	1.2889	1.4552	34.738	6	42.4	42.4	42.4	2069800000	732280000
R4VQR0;K1J7A1;A0KGS9	R4VQR0;K1J7A1;A0KGS9	3;3;3	3;3;3	3;3;3	>tr|R4VQR0|R4VQR0_AERHY GTPase obg OS=Aeromonas hydrophila ML09-119 GN=obgE PE=3 SV=1;>tr|K1J7A1|K1J7A1_AERHY GTPase obg OS=Aeromonas hydrophila SSU GN=obg PE=3 SV=1;>sp|A0KGS9|OBG_AERHH GTPase obg OS=Aeromonas hydrophila subsp. hydrophila (strain ATCC 796	3	3	3	3	1	3	0	1	3	0	1	3	0	9.2	9.2	9.2	43.892	400	400;400;400	1	3		9.1e-12	0.49762	1.1878	91.84	2	NaN	NaN	NaN	0	0.49762	0.5334	91.84	2	NaN	NaN	NaN	0	4.2	9.2	0	81804000	38461000
R4V9V3;A0KGU0;K1JHQ3	R4V9V3;A0KGU0;K1JHQ3	25;25;22	25;25;22	25;25;22	>tr|R4V9V3|R4V9V3_AERHY Chaperone SurA OS=Aeromonas hydrophila ML09-119 GN=surA PE=3 SV=1;>tr|A0KGU0|A0KGU0_AERHH Chaperone SurA OS=Aeromonas hydrophila subsp. hydrophila (strain ATCC 7966 / NCIB 9240) GN=surA PE=3 SV=1;>tr|K1JHQ3|K1JHQ3_AERHY Chaperone Su	3	25	25	25	23	23	22	23	23	22	23	23	22	56.2	56.2	56.2	48.079	432	432;432;432	47	52	43	0	1.0907	1.1878	36.737	123	1.0542	1.3312	30.902	45	1.1065	1.504	37.942	46	1.0918	1.4154	41.36	32	52.8	53	44.7	49489000000	13251000000
R4VCT5;A0KGU1;K1JAY2	R4VCT5;A0KGU1;K1JAY2	5;5;4	5;5;4	5;5;4	>tr|R4VCT5|R4VCT5_AERHY LPS-assembly protein LptD OS=Aeromonas hydrophila ML09-119 GN=lptD PE=3 SV=1;>sp|A0KGU1|LPTD_AERHH LPS-assembly protein LptD OS=Aeromonas hydrophila subsp. hydrophila (strain ATCC 7966 / NCIB 9240) GN=lptD PE=3 SV=1;>tr|K1JAY2|K1JAY	3	5	5	5	3	3	3	3	3	3	3	3	3	9.5	9.5	9.5	92.062	810	810;810;810	3	3	3	2.85e-13	3.9121	1.1878	75.171	8	3.5735	4.2236	58.492	2	2.316	2.1833	122.58	3	5.2814	5.5703	49.621	3	3.8	2.8	6.4	575610000	47608000
A0KGU9;R4VCY6;K1JHP4	A0KGU9;R4VCY6;K1JHP4	6;6;5	6;6;5	6;6;5	>tr|A0KGU9|A0KGU9_AERHH MTA/SAH nucleosidase OS=Aeromonas hydrophila subsp. hydrophila (strain ATCC 7966 / NCIB 9240) GN=mtnN-1 PE=4 SV=1;>tr|R4VCY6|R4VCY6_AERHY MTA/SAH nucleosidase OS=Aeromonas hydrophila ML09-119 GN=AHML_05105 PE=4 SV=1;>tr|K1JHP4|K1JHP	3	6	6	6	5	6	5	5	6	5	5	6	5	26.5	26.5	26.5	28.018	257	257;278;278	8	9	9	2.85e-31	0.40926	1.1878	49.291	24	0.36457	0.39942	48.82	8	0.37442	0.42694	54.632	9	0.47708	0.52954	49.934	7	21	26.5	21	4140500000	1287700000
R4VA02;K1JLD9;A0KGW3	R4VA02;K1JLD9;A0KGW3	5;5;5	5;5;5	5;5;5	>tr|R4VA02|R4VA02_AERHY HuvX protein OS=Aeromonas hydrophila ML09-119 GN=AHML_05175 PE=4 SV=1;>tr|K1JLD9|K1JLD9_AERHY Uncharacterized protein OS=Aeromonas hydrophila SSU GN=HMPREF1171_02582 PE=4 SV=1;>tr|A0KGW3|A0KGW3_AERHH HuvX protein OS=Aeromonas hydrop	3	5	5	5	2	5	4	2	5	4	2	5	4	28.2	28.2	28.2	18.966	170	170;170;170	3	5	4	9.35e-13	3.6984	1.1878	223.1	6	80.484	89.982	54.435	2	0.51157	0.71094	NaN	1	3.279	3.1007	98.861	3	10	28.2	22.9	1279700000	693350000
R4VD00;K1JHN6;A0KGW4	R4VD00;K1JHN6;A0KGW4	3;3;3	3;3;3	3;3;3	>tr|R4VD00|R4VD00_AERHY HutZ protein OS=Aeromonas hydrophila ML09-119 GN=AHML_05180 PE=4 SV=1;>tr|K1JHN6|K1JHN6_AERHY Uncharacterized protein OS=Aeromonas hydrophila SSU GN=HMPREF1171_02581 PE=4 SV=1;>tr|A0KGW4|A0KGW4_AERHH HutZ protein OS=Aeromonas hydrop	3	3	3	3	3	3	3	3	3	3	3	3	3	16.2	16.2	16.2	20.884	185	185;185;185	3	3	3	1.02e-12	23.794	1.1878	58.503	9	25.448	30.471	72.842	3	23.396	22.502	71.253	3	24.479	27.944	42.697	3	16.2	16.2	16.2	757340000	37168000
A0KGW7;R4VTR7;K1K6T8	A0KGW7;R4VTR7;K1K6T8	6;5;4	6;5;4	6;5;4	>tr|A0KGW7|A0KGW7_AERHH Hypothetical iron-regulated protein OS=Aeromonas hydrophila subsp. hydrophila (strain ATCC 7966 / NCIB 9240) GN=AHA_0971 PE=4 SV=1;>tr|R4VTR7|R4VTR7_AERHY Uncharacterized protein OS=Aeromonas hydrophila ML09-119 GN=AHML_05195 PE=4 S	3	6	6	6	5	4	3	5	4	3	5	4	3	25.5	25.5	25.5	34.981	322	322;322;327	6	7	4	2.16e-21	5.7666	1.1878	138.93	11	2.2875	2.4683	200.67	3	5.7666	5.5726	138.33	5	6.1113	5.922	132.03	3	21.4	18.6	11.8	581440000	75447000
A0KGW8	A0KGW8	38	1	0	>tr|A0KGW8|A0KGW8_AERHH Putative outer-membrane heme receptor OS=Aeromonas hydrophila subsp. hydrophila (strain ATCC 7966 / NCIB 9240) GN=hgpB PE=3 SV=1	1	38	1	0	33	36	33	1	1	1	0	0	0	64.1	2.3	0	76.719	697	697	22	7	7	0	9.7706	1.1878	97.951	20	6.2767	6.5198	83.773	14	14.539	17.019	39.338	2	19.142	21.268	116.26	4	58.5	61.3	58.8	2409000000	114200000
R4VA08;A0KGX3;K1JHM9;Q0ZKB1;Q9LB35;C5H438;Q9F9Q8	R4VA08;A0KGX3;K1JHM9;Q0ZKB1	16;16;15;10;2;2;1	16;16;15;10;2;2;1	15;15;14;9;2;2;0	>tr|R4VA08|R4VA08_AERHY Chitinase OS=Aeromonas hydrophila ML09-119 GN=AHML_05225 PE=3 SV=1;>tr|A0KGX3|A0KGX3_AERHH Chitinase A OS=Aeromonas hydrophila subsp. hydrophila (strain ATCC 7966 / NCIB 9240) GN=AHA_0977 PE=3 SV=1;>tr|K1JHM9|K1JHM9_AERHY Chitinase	7	16	16	15	10	13	9	10	13	9	10	12	9	24.6	24.6	23.5	92.775	869	869;869;869;457;71;87;865	11	18	10	5.31e-118	6.4085	1.1878	54.283	26	6.7993	8.1874	43.753	8	6.3119	7.1348	70.54	12	6.4516	6.8292	28.649	6	13.7	21.4	15.3	3629200000	514610000
A0KGX4;Q0ZKB0;K1JAV9;R4VD07	A0KGX4;Q0ZKB0;K1JAV9;R4VD07	5;4;4;3	5;4;4;3	5;4;4;3	>tr|A0KGX4|A0KGX4_AERHH Putative metalloprotease OS=Aeromonas hydrophila subsp. hydrophila (strain ATCC 7966 / NCIB 9240) GN=AHA_0978 PE=4 SV=1;>tr|Q0ZKB0|Q0ZKB0_AERHY ToxR-regulated lipoprotein OS=Aeromonas hydrophila GN=tagA PE=4 SV=1;>tr|K1JAV9|K1JAV9_A	4	5	5	5	1	4	4	1	4	4	1	4	4	8.3	8.3	8.3	85.212	792	792;792;792;792	1	4	4	2.65e-27	2.69	1.1878	49.775	8	2.9214	2.8865	NaN	1	3.1989	3.39	75.709	3	2.2998	2.4548	42.789	4	1.1	5.7	6.8	468640000	104590000
R4VKT2;Q0ZKA9;K1J772;K9N1I6;A0KGX5	R4VKT2;Q0ZKA9;K1J772;K9N1I6;A0KGX5	1;1;1;1;1	1;1;1;1;1	1;1;1;1;1	>tr|R4VKT2|R4VKT2_AERHY Basic endochitinase OS=Aeromonas hydrophila ML09-119 GN=AHML_05235 PE=4 SV=1;>tr|Q0ZKA9|Q0ZKA9_AERHY Basic endochitinase OS=Aeromonas hydrophila PE=4 SV=1;>tr|K1J772|K1J772_AERHY Uncharacterized protein OS=Aeromonas hydrophila SSU G	5	1	1	1	1	1	1	1	1	1	1	1	1	1.4	1.4	1.4	67.958	633	633;640;640;699;699	2	1	2	0.00024105	4.0803	1.1878	170.75	4	4.7649	4.8404	77.18	2	0.20752	0.20358	NaN	1	5.992	6.7861	NaN	1	1.4	1.4	1.4	271010000	77929000
R4VTS3;K1JLC7;A0KGX7	R4VTS3;K1JLC7;A0KGX7	6;6;6	6;6;6	6;6;6	>tr|R4VTS3|R4VTS3_AERHY DNA-binding transcriptional dual regulator Crp OS=Aeromonas hydrophila ML09-119 GN=AHML_05245 PE=4 SV=1;>tr|K1JLC7|K1JLC7_AERHY Catabolite activator OS=Aeromonas hydrophila SSU GN=HMPREF1171_02567 PE=4 SV=1;>tr|A0KGX7|A0KGX7_AERHH C	3	6	6	6	1	4	4	1	4	4	1	4	4	31.6	31.6	31.6	23.768	212	212;212;212	1	4	4	1.81e-19	0.62071	1.1878	44.194	8	0.58025	0.63385	NaN	1	0.73015	0.83308	41.456	4	0.61956	0.58125	63.722	3	5.7	21.7	20.3	422180000	143490000
R4VA13;A0KGX8;K1JHM4	R4VA13;A0KGX8;K1JHM4	3;3;2	3;3;2	3;3;2	>tr|R4VA13|R4VA13_AERHY Uncharacterized protein OS=Aeromonas hydrophila ML09-119 GN=AHML_05250 PE=4 SV=1;>tr|A0KGX8|A0KGX8_AERHH Chain A, Structural Genomics OS=Aeromonas hydrophila subsp. hydrophila (strain ATCC 7966 / NCIB 9240) GN=AHA_0982 PE=4 SV=1;>tr	3	3	3	3	0	3	2	0	3	2	0	3	2	26.1	26.1	26.1	14.428	134	134;199;134		3	2	1.94e-10	1.5728	1.1878	40.759	4	NaN	NaN	NaN	0	1.5728	1.6166	25.16	2	1.8985	2.2523	57.016	2	0	26.1	16.4	592090000	118900000
R4VD11;K1JAV4;A0KGX9	R4VD11;K1JAV4;A0KGX9	4;4;4	4;4;4	4;4;4	>tr|R4VD11|R4VD11_AERHY Uncharacterized protein OS=Aeromonas hydrophila ML09-119 GN=AHML_05255 PE=4 SV=1;>tr|K1JAV4|K1JAV4_AERHY Uncharacterized protein OS=Aeromonas hydrophila SSU GN=HMPREF1171_02565 PE=4 SV=1;>tr|A0KGX9|A0KGX9_AERHH Putative uncharacteri	3	4	4	4	3	2	1	3	2	1	3	2	1	37.8	37.8	37.8	10.943	98	98;98;98	4	2	1	7.74e-31	1.0948	1.1878	40.588	4	1.5956	2.2726	NaN	1	1.076	1.2184	31.271	2	0.86221	0.97761	NaN	1	30.6	20.4	7.1	1036300000	234660000
R4VKT6;A0KGY0;K1J768	R4VKT6;A0KGY0	3;3;1	3;3;1	3;3;1	>tr|R4VKT6|R4VKT6_AERHY Lipoprotein OS=Aeromonas hydrophila ML09-119 GN=AHML_05260 PE=4 SV=1;>tr|A0KGY0|A0KGY0_AERHH Putative lipoprotein OS=Aeromonas hydrophila subsp. hydrophila (strain ATCC 7966 / NCIB 9240) GN=AHA_0984 PE=4 SV=1	3	3	3	3	2	3	3	2	3	3	2	3	3	15.3	15.3	15.3	18.499	176	176;176;177	2	5	5	8.44e-21	0.79555	1.1878	48.08	11	0.92758	1.0461	76.883	2	0.80081	0.94559	53.08	4	0.76105	0.8614	45.956	5	11.4	15.3	15.3	1259000000	323550000
R4VQZ8;A0KGY6;K1K6R9	R4VQZ8;A0KGY6;K1K6R9	5;5;4	5;5;4	5;5;4	>tr|R4VQZ8|R4VQZ8_AERHY Bifunctional polymyxin resistance protein ArnA OS=Aeromonas hydrophila ML09-119 GN=arnA PE=3 SV=1;>sp|A0KGY6|ARNA_AERHH Bifunctional polymyxin resistance protein ArnA OS=Aeromonas hydrophila subsp. hydrophila (strain ATCC 7966 / NCI	3	5	5	5	4	1	2	4	1	2	4	1	2	9.2	9.2	9.2	74.239	663	663;663;663	4	1	2	6.86e-18	1.2132	1.1878	38.832	4	1.1925	1.293	65.76	2	1.1198	1.3737	NaN	1	1.3145	1.5371	NaN	1	6	2	5.1	336930000	68987000
R4VKV0;K1JAU2;A0KGZ5	R4VKV0;K1JAU2;A0KGZ5	1;1;1	1;1;1	1;1;1	>tr|R4VKV0|R4VKV0_AERHY Uncharacterized protein OS=Aeromonas hydrophila ML09-119 GN=AHML_05335 PE=4 SV=1;>tr|K1JAU2|K1JAU2_AERHY Uncharacterized protein OS=Aeromonas hydrophila SSU GN=HMPREF1171_02550 PE=4 SV=1;>tr|A0KGZ5|A0KGZ5_AERHH Putative uncharacteri	3	1	1	1	1	0	0	1	0	0	1	0	0	17.6	17.6	17.6	7.6969	68	68;68;68	1			0.00015097	NaN	1.1878	NaN	0	NaN	NaN	NaN	0	NaN	NaN	NaN	0	NaN	NaN	NaN	0	17.6	0	0	0	0
R4VR08;O07046;K1J757;A0KGZ6	R4VR08;O07046;K1J757;A0KGZ6	3;3;3;3	3;3;3;3	3;3;3;3	>tr|R4VR08|R4VR08_AERHY Peptidyl-prolyl cis-trans isomerase OS=Aeromonas hydrophila ML09-119 GN=AHML_05340 PE=4 SV=1;>sp|O07046|SLYD_AERHY FKBP-type peptidyl-prolyl cis-trans isomerase SlyD OS=Aeromonas hydrophila GN=slyD PE=3 SV=1;>tr|K1J757|K1J757_AERHY	4	3	3	3	2	2	2	2	2	2	2	2	2	18	18	18	22.168	211	211;212;212;212	7	5	7	2.76e-12	1.0772	1.1878	38.806	11	1.0117	1.0822	59.748	5	1.0901	1.1505	8.2239	2	1.0932	1.3828	8.9426	4	13.3	10.9	10.9	1325300000	348310000
O08437;K1JHK3;A0KGZ9;R4VD23	O08437;K1JHK3;A0KGZ9;R4VD23	5;5;5;5	5;5;5;5	5;5;5;5	>sp|O08437|FKBA_AERHY FKBP-type peptidyl-prolyl cis-trans isomerase FkpA OS=Aeromonas hydrophila GN=fkpA PE=3 SV=1;>tr|K1JHK3|K1JHK3_AERHY Peptidyl-prolyl cis-trans isomerase OS=Aeromonas hydrophila SSU GN=HMPREF1171_02546 PE=4 SV=1;>tr|A0KGZ9|A0KGZ9_AERHH	4	5	5	5	4	2	2	4	2	2	4	2	2	18.7	18.7	18.7	28.685	268	268;268;268;272	5	2	2	4.43e-31	2.6003	1.1878	24.471	9	2.7131	2.8685	23.579	5	2.173	2.0751	5.0398	2	2.2556	2.2374	32.775	2	16	7.1	9	630800000	184200000
R4VD26;A0KH04	R4VD26;A0KH04	19;19	19;19	4;4	>tr|R4VD26|R4VD26_AERHY 5-nucleotidase OS=Aeromonas hydrophila ML09-119 GN=AHML_05380 PE=3 SV=1;>tr|A0KH04|A0KH04_AERHH 5-nucleotidase/2,3-cyclic phosphodiesterase OS=Aeromonas hydrophila subsp. hydrophila (strain ATCC 7966 / NCIB 9240) GN=AHA_1008 PE=	2	19	19	4	18	16	16	18	16	16	4	4	4	38.1	38.1	10.1	66.469	612	612;612	39	39	37	5.02e-260	0.77924	1.1878	59.329	104	0.77281	1.0254	62.646	36	0.75977	1.0096	65.885	35	0.81755	1.1917	44.971	33	36.8	30.6	33.2	48056000000	14916000000
R4VTV5;A0KH13;K1J747	R4VTV5;A0KH13;K1J747	1;1;1	1;1;1	1;1;1	>tr|R4VTV5|R4VTV5_AERHY Protease OS=Aeromonas hydrophila ML09-119 GN=AHML_05420 PE=4 SV=1;>tr|A0KH13|A0KH13_AERHH Peptidase, U32 family OS=Aeromonas hydrophila subsp. hydrophila (strain ATCC 7966 / NCIB 9240) GN=yegQ PE=4 SV=1;>tr|K1J747|K1J747_AERHY Uncha	3	1	1	1	0	0	1	0	0	1	0	0	1	2.6	2.6	2.6	51.552	453	453;453;454			1	7.63e-19	NaN	1.1878	NaN	0	NaN	NaN	NaN	0	NaN	NaN	NaN	0	NaN	NaN	NaN	0	0	0	2.6	0	0
K1JI40;A0KH40;R4VKY4	K1JI40;A0KH40	3;3;1	3;3;1	3;3;1	>tr|K1JI40|K1JI40_AERHY Uncharacterized protein OS=Aeromonas hydrophila SSU GN=HMPREF1171_02445 PE=4 SV=1;>tr|A0KH40|A0KH40_AERHH Thermostable carboxypeptidase 1 OS=Aeromonas hydrophila subsp. hydrophila (strain ATCC 7966 / NCIB 9240) GN=AHA_1048 PE=4 SV=1	3	3	3	3	1	3	2	1	3	2	1	3	2	7.1	7.1	7.1	55.327	492	492;524;492	2	3	3	1.19e-16	0.84675	1.1878	24.479	6	0.68163	0.70843	19.51	2	0.92739	0.94953	17.917	2	0.79707	0.73981	35.982	2	2	7.1	4.3	187990000	51549000
R4VA66;A0KH43;K1K7B7	R4VA66;A0KH43;K1K7B7	7;7;5	7;7;5	7;7;5	>tr|R4VA66|R4VA66_AERHY GumN protein OS=Aeromonas hydrophila ML09-119 GN=AHML_05550 PE=4 SV=1;>tr|A0KH43|A0KH43_AERHH GumN protein OS=Aeromonas hydrophila subsp. hydrophila (strain ATCC 7966 / NCIB 9240) GN=AHA_1051 PE=4 SV=1;>tr|K1K7B7|K1K7B7_AERHY Unchar	3	7	7	7	5	5	5	5	5	5	5	5	5	29	29	29	33.499	297	297;297;297	5	8	8	4.55e-19	0.80741	1.1878	36.893	18	0.80741	1.0599	32.982	4	0.80552	0.96413	39.927	6	0.80148	0.92506	33.158	8	21.9	14.8	24.9	4189900000	1208200000
R4VR45;A0KH45;K1JBB9	R4VR45;A0KH45;K1JBB9	10;10;8	10;10;8	10;10;8	>tr|R4VR45|R4VR45_AERHY Outermembrane porin OS=Aeromonas hydrophila ML09-119 GN=AHML_05565 PE=4 SV=1;>tr|A0KH45|A0KH45_AERHH Putative outermembrane porin OS=Aeromonas hydrophila subsp. hydrophila (strain ATCC 7966 / NCIB 9240) GN=AHA_1053 PE=4 SV=1;>tr|K1J	3	10	10	10	7	7	7	7	7	7	7	7	7	23.9	23.9	23.9	52.957	481	481;481;481	9	10	8	1.26e-61	3.0109	1.1878	63.301	15	9.5758	12.728	NaN	1	2.6556	3.4186	61.597	7	3.0109	4.0335	60.919	7	19.1	18.5	13.1	3436500000	652460000
R4VDA7;K1JLP2;A0KH85	R4VDA7;K1JLP2;A0KH85	1;1;1	1;1;1	1;1;1	>tr|R4VDA7|R4VDA7_AERHY Hydrolase OS=Aeromonas hydrophila ML09-119 GN=AHML_05855 PE=4 SV=1;>tr|K1JLP2|K1JLP2_AERHY HAD hydrolase, family IA OS=Aeromonas hydrophila SSU GN=HMPREF1171_02431 PE=4 SV=1;>tr|A0KH85|A0KH85_AERHH Hydrolase OS=Aeromonas hydrophila	3	1	1	1	0	0	1	0	0	1	0	0	1	5	5	5	21.937	199	199;199;199			1	0.0010835	0.57497	1.1878	NaN	1	NaN	NaN	NaN	0	NaN	NaN	NaN	0	0.57497	0.53346	NaN	1	0	0	5	11197000	4166100
R4VAC7;A0KH89;K1K7A1	R4VAC7;A0KH89;K1K7A1	12;12;11	12;12;11	12;12;11	>tr|R4VAC7|R4VAC7_AERHY Uncharacterized protein OS=Aeromonas hydrophila ML09-119 GN=AHML_05875 PE=4 SV=1;>tr|A0KH89|A0KH89_AERHH Putative uncharacterized protein OS=Aeromonas hydrophila subsp. hydrophila (strain ATCC 7966 / NCIB 9240) GN=AHA_1098 PE=4 SV=1	3	12	12	12	11	11	9	11	11	9	11	11	9	59.8	59.8	59.8	22.542	209	209;209;209	25	22	16	2.1e-54	3.0639	1.1878	38.157	60	3.0785	3.5904	41.077	23	3.197	3.9226	30.761	21	2.8413	3.5385	43.76	16	56.9	56	47.4	11010000000	1987200000
R4VL60;A0KHA5;K1JHZ8	R4VL60;A0KHA5;K1JHZ8	15;15;14	15;15;14	15;15;14	>tr|R4VL60|R4VL60_AERHY Outer membrane protein OS=Aeromonas hydrophila ML09-119 GN=AHML_05960 PE=4 SV=1;>tr|A0KHA5|A0KHA5_AERHH Outer membrane protein OS=Aeromonas hydrophila subsp. hydrophila (strain ATCC 7966 / NCIB 9240) GN=AHA_1114 PE=4 SV=1;>tr|K1JHZ8	3	15	15	15	13	14	12	13	14	12	13	14	12	64.3	64.3	64.3	27.33	249	249;249;249	26	26	21	1.2e-277	0.69123	1.1878	73.486	63	0.60963	0.86363	85.926	22	0.72023	0.96555	55.11	23	0.70102	0.9485	80.029	18	57.4	59.4	43.8	28264000000	8097900000
A0KHB2	A0KHB2	10	10	10	>tr|A0KHB2|A0KHB2_AERHH Putative uncharacterized protein OS=Aeromonas hydrophila subsp. hydrophila (strain ATCC 7966 / NCIB 9240) GN=AHA_1122 PE=4 SV=1	1	10	10	10	7	6	6	7	6	6	7	6	6	43.5	43.5	43.5	26.644	232	232	14	11	8	8.6e-78	0.46822	1.1878	48.223	25	0.47805	0.55631	52.369	9	0.42899	0.50826	63.109	8	0.44794	0.52879	26.947	8	37.5	25.4	28.4	3793900000	1282400000
A0KHB3	A0KHB3	5	5	5	>tr|A0KHB3|A0KHB3_AERHH Putative uncharacterized protein OS=Aeromonas hydrophila subsp. hydrophila (strain ATCC 7966 / NCIB 9240) GN=AHA_1123 PE=4 SV=1	1	5	5	5	3	3	3	3	3	3	3	3	3	33.5	33.5	33.5	26.044	233	233	3	6	4	4.81e-46	0.82282	1.1878	32.868	8	0.71781	0.72256	27.063	2	0.98435	1.1078	39.409	4	0.7119	0.82027	11.642	2	24	22.3	19.7	818000000	250180000
R4VU76;K1J922;A0KHB9	R4VU76;K1J922;A0KHB9	5;5;5	5;5;5	5;5;5	>tr|R4VU76|R4VU76_AERHY Nucleotide-binding protein OS=Aeromonas hydrophila ML09-119 GN=AHML_06020 PE=4 SV=1;>tr|K1J922|K1J922_AERHY UPF0234 protein HMPREF1171_02391 OS=Aeromonas hydrophila SSU GN=HMPREF1171_02391 PE=3 SV=1;>sp|A0KHB9|Y1129_AERHH UPF0234 pr	3	5	5	5	3	4	3	3	4	3	3	4	3	35.6	35.6	35.6	18.167	160	160;160;160	8	8	5	5.5e-23	1.049	1.1878	55.982	15	1.1549	1.1202	93.334	4	1.3099	1.2618	30.981	7	0.71643	0.80172	43.996	4	28.1	35	19.4	950460000	207740000
R4VAF7;A0KHC0;K1K8V0	R4VAF7;A0KHC0;K1K8V0	12;12;11	12;12;11	12;12;11	>tr|R4VAF7|R4VAF7_AERHY Outer membrane protein OS=Aeromonas hydrophila ML09-119 GN=AHML_06025 PE=4 SV=1;>tr|A0KHC0|A0KHC0_AERHH Outer membrane protein OS=Aeromonas hydrophila subsp. hydrophila (strain ATCC 7966 / NCIB 9240) GN=AHA_1130 PE=4 SV=1;>tr|K1K8V0	3	12	12	12	9	10	10	9	10	10	9	10	10	49.3	49.3	49.3	32.061	280	280;280;280	61	37	45	3.17e-136	3.1949	1.1878	41.221	133	3.3807	4.4135	31.834	59	2.9733	3.6097	54.994	34	3.1296	3.6593	38.218	40	36.1	37.5	44.3	96442000000	16212000000
R4VRD2;K1JD08;A0KHC2	R4VRD2;K1JD08;A0KHC2	11;11;11	11;11;11	11;11;11	>tr|R4VRD2|R4VRD2_AERHY Peptidyl-prolyl cis-trans isomerase OS=Aeromonas hydrophila ML09-119 GN=AHML_06040 PE=3 SV=1;>tr|K1JD08|K1JD08_AERHY Peptidyl-prolyl cis-trans isomerase OS=Aeromonas hydrophila SSU GN=HMPREF1171_02387 PE=3 SV=1;>tr|A0KHC2|A0KHC2_AER	3	11	11	11	10	11	11	10	11	11	10	11	11	66.7	66.7	66.7	20.026	183	183;183;183	42	40	37	3.85e-216	0.65305	1.1878	51.811	104	0.67172	0.86369	51.146	39	0.60501	0.74243	44.747	34	0.70636	0.9202	58.505	31	62.8	66.7	66.7	62934000000	19323000000
R4VU81;A0KHC3;K1J918	R4VU81;A0KHC3;K1J918	5;5;4	5;5;4	5;5;4	>tr|R4VU81|R4VU81_AERHY Uncharacterized protein OS=Aeromonas hydrophila ML09-119 GN=AHML_06045 PE=4 SV=1;>tr|A0KHC3|A0KHC3_AERHH Putative uncharacterized protein OS=Aeromonas hydrophila subsp. hydrophila (strain ATCC 7966 / NCIB 9240) GN=AHA_1133 PE=4 SV=1	3	5	5	5	3	4	4	3	4	4	3	4	4	26.3	26.3	26.3	20.545	190	190;190;191	5	6	7	3.71e-41	1.405	1.1878	21.604	15	1.5872	2.0547	22.843	5	1.3131	1.5912	27.324	4	1.414	1.6362	18.116	6	18.9	23.2	22.1	4236000000	1010900000
R4VL75;A0KHC6;K1JJG3	R4VL75;A0KHC6	5;5;2	5;5;2	5;5;2	>tr|R4VL75|R4VL75_AERHY Na(+)-translocating NADH-quinone reductase subunit A OS=Aeromonas hydrophila ML09-119 GN=nqrA PE=3 SV=1;>tr|A0KHC6|A0KHC6_AERHH Na(+)-translocating NADH-quinone reductase subunit A OS=Aeromonas hydrophila subsp. hydrophila (strain A	3	5	5	5	1	5	4	1	5	4	1	5	4	12.8	12.8	12.8	48.604	447	447;447;447	2	5	4	7.14e-21	3.3181	1.1878	46.082	10	3.2578	3.2788	NaN	1	3.3796	3.8536	64.891	5	3.2926	3.3358	24.728	4	2.2	12.8	9.4	682240000	160680000
R4VU88;A0KHC8	R4VU88;A0KHC8	4;4	4;4	4;4	>tr|R4VU88|R4VU88_AERHY Na(+)-translocating NADH-quinone reductase subunit C OS=Aeromonas hydrophila ML09-119 GN=nqrC PE=3 SV=1;>tr|A0KHC8|A0KHC8_AERHH Na(+)-translocating NADH-quinone reductase subunit C OS=Aeromonas hydrophila subsp. hydrophila (strain A	2	4	4	4	2	3	2	2	3	2	2	3	2	26	26	26	27.835	262	262;262	2	3	2	5.32e-20	1.0522	1.1878	12.72	6	1.0928	1.2316	22.901	2	1.1368	1.3487	1.867	2	0.98917	1.1634	7.6751	2	11.8	17.2	9.5	749990000	189860000
R4VRF7;K1JCX9;A0KHE2	R4VRF7;K1JCX9;A0KHE2	2;2;2	2;2;2	2;2;2	>tr|R4VRF7|R4VRF7_AERHY Isocitrate dehydrogenase OS=Aeromonas hydrophila ML09-119 GN=AHML_06140 PE=4 SV=1;>tr|K1JCX9|K1JCX9_AERHY Isopropylmalate/isohomocitrate dehydrogenase OS=Aeromonas hydrophila SSU GN=HMPREF1171_02367 PE=3 SV=1;>tr|A0KHE2|A0KHE2_AERHH	3	2	2	2	2	2	1	2	2	1	2	2	1	6	6	6	36.178	335	335;335;335	2	3	2	0.00032606	0.80705	1.1878	25.665	4	0.67685	0.73023	38.085	2	0.95374	0.94121	NaN	1	0.74463	0.70964	NaN	1	6	6	2.1	79090000	21273000
R4VAI1;A0KHE4;K1K8S6	R4VAI1;A0KHE4;K1K8S6	4;4;2	4;4;2	4;4;2	>tr|R4VAI1|R4VAI1_AERHY Lysine decarboxylase family protein OS=Aeromonas hydrophila ML09-119 GN=AHML_06150 PE=4 SV=1;>tr|A0KHE4|A0KHE4_AERHH Lysine decarboxylase family protein OS=Aeromonas hydrophila subsp. hydrophila (strain ATCC 7966 / NCIB 9240) GN=AHA	3	4	4	4	1	3	1	1	3	1	1	3	1	13.5	13.5	13.5	50.203	451	451;451;451	2	3	1	6.46e-16	0.60611	1.1878	17.462	5	0.7418	0.7363	NaN	1	0.60611	0.61561	23.393	3	0.59554	0.66627	NaN	1	3.8	9.8	2.7	374010000	134860000
A0KHF6;R4VRH1;K1JCV5;R4HEQ2;Q3S2I6	A0KHF6;R4VRH1	27;24;2;2;1	27;24;2;2;1	19;16;1;1;1	>sp|A0KHF6|LAMB_AERHH Maltoporin OS=Aeromonas hydrophila subsp. hydrophila (strain ATCC 7966 / NCIB 9240) GN=lamB PE=3 SV=2;>tr|R4VRH1|R4VRH1_AERHY Maltoporin OS=Aeromonas hydrophila ML09-119 GN=lamB PE=3 SV=1	5	27	27	19	21	25	21	21	25	21	16	17	16	73.6	73.6	57	48.489	440	440;438;424;426;426	70	68	58	0	2.308	1.1878	47.464	167	2.3209	3.2551	48.614	59	2.2642	3.3298	50.121	58	2.3055	3.1775	43.367	50	55.7	63.2	62.5	392250000000	66606000000
R4VLA6;K1JJD6;A0KHG0	R4VLA6;K1JJD6;A0KHG0	7;7;7	7;7;7	7;7;7	>tr|R4VLA6|R4VLA6_AERHY 2,3,4,5-tetrahydropyridine-2,6-dicarboxylate N-succinyltransferase OS=Aeromonas hydrophila ML09-119 GN=dapD PE=3 SV=1;>tr|K1JJD6|K1JJD6_AERHY 2,3,4,5-tetrahydropyridine-2,6-dicarboxylate N-succinyltransferase OS=Aeromonas hydrophila	3	7	7	7	5	5	3	5	5	3	5	5	3	26.5	26.5	26.5	29.419	275	275;275;275	8	8	3	5.49e-27	0.81564	1.1878	31.082	14	0.74636	0.89285	18.628	6	0.82527	1.0898	38.724	5	0.93252	0.9444	38.39	3	18.2	18.9	12.4	2230100000	646490000
R4VUD0;K1J8X8;A0KHG2	R4VUD0;K1J8X8;A0KHG2	2;2;2	2;2;2	2;2;2	>tr|R4VUD0|R4VUD0_AERHY Methionine aminopeptidase OS=Aeromonas hydrophila ML09-119 GN=AHML_06245 PE=3 SV=1;>tr|K1J8X8|K1J8X8_AERHY Methionine aminopeptidase OS=Aeromonas hydrophila SSU GN=HMPREF1171_02346 PE=3 SV=1;>tr|A0KHG2|A0KHG2_AERHH Methionine aminop	3	2	2	2	1	1	2	1	1	2	1	1	2	9.5	9.5	9.5	28.965	262	262;262;262	1	1	2	1.86e-20	1.0544	1.1878	89.162	4	1.6947	1.9485	NaN	1	0.656	0.75122	NaN	1	0.70584	0.70149	127.81	2	6.9	6.9	9.5	337660000	85265000
R4VAJ9;K1K8Q5;A0KHG3	R4VAJ9;K1K8Q5;A0KHG3	12;12;12	12;12;12	12;12;12	>tr|R4VAJ9|R4VAJ9_AERHY 30S ribosomal protein S2 OS=Aeromonas hydrophila ML09-119 GN=rpsB PE=3 SV=1;>tr|K1K8Q5|K1K8Q5_AERHY 30S ribosomal protein S2 OS=Aeromonas hydrophila SSU GN=rpsB PE=3 SV=1;>sp|A0KHG3|RS2_AERHH 30S ribosomal protein S2 OS=Aeromonas hy	3	12	12	12	8	10	8	8	10	8	8	10	8	61.6	61.6	61.6	26.998	242	242;242;242	12	21	19	9.81e-59	1.1687	1.1878	43.19	40	1.1791	1.3034	27.732	11	0.99263	1.1745	24.212	15	1.1802	1.4751	64.274	14	33.5	58.7	37.6	6877200000	1766400000
R4VLB1;K1JJD2;A0KHG5	R4VLB1;K1JJD2;A0KHG5	3;3;3	3;3;3	3;3;3	>tr|R4VLB1|R4VLB1_AERHY Uridylate kinase OS=Aeromonas hydrophila ML09-119 GN=pyrH PE=3 SV=1;>tr|K1JJD2|K1JJD2_AERHY Uridylate kinase OS=Aeromonas hydrophila SSU GN=pyrH PE=3 SV=1;>sp|A0KHG5|PYRH_AERHH Uridylate kinase OS=Aeromonas hydrophila subsp. hydroph	3	3	3	3	1	2	2	1	2	2	1	2	2	15.6	15.6	15.6	26.287	244	244;244;244	1	2	2	3.38e-11	0.73622	1.1878	25.966	5	0.73622	1.0269	NaN	1	0.65564	0.75086	38.213	2	0.60791	0.7438	20.676	2	4.5	11.1	11.1	1136500000	360980000
A0KHG6;R4VRI3;K1JCU0	A0KHG6;R4VRI3;K1JCU0	7;6;6	7;6;6	7;6;6	>sp|A0KHG6|RRF_AERHH Ribosome-recycling factor OS=Aeromonas hydrophila subsp. hydrophila (strain ATCC 7966 / NCIB 9240) GN=frr PE=3 SV=1;>tr|R4VRI3|R4VRI3_AERHY Ribosome-recycling factor OS=Aeromonas hydrophila ML09-119 GN=frr PE=3 SV=1;>tr|K1JCU0|K1JCU0_A	3	7	7	7	6	7	4	6	7	4	6	7	4	36.8	36.8	36.8	20.724	185	185;185;185	7	7	5	1.88e-30	0.95315	1.1878	86.904	19	1.4628	1.8037	90.221	7	0.95277	1.0887	110.03	7	0.88647	1.0841	59.741	5	30.8	36.8	26.5	4333200000	1193700000
R4VRI9;A0KHH1;K1JCT4	R4VRI9;A0KHH1;K1JCT4	33;33;29	33;33;29	33;33;29	>tr|R4VRI9|R4VRI9_AERHY Outer membrane protein assembly factor BamA OS=Aeromonas hydrophila ML09-119 GN=bamA PE=3 SV=1;>tr|A0KHH1|A0KHH1_AERHH Outer membrane protein assembly factor BamA OS=Aeromonas hydrophila subsp. hydrophila (strain ATCC 7966 / NCIB 92	3	33	33	33	23	29	23	23	29	23	23	29	23	49.8	49.8	49.8	88.943	799	799;807;807	46	43	35	5.12e-246	1.3179	1.1878	36.644	104	1.287	1.5034	30.16	37	1.3426	1.5631	39.388	38	1.2341	1.507	40.403	29	34.2	46.9	35.3	29613000000	9946800000
R4VUE3;A0KHH2;K1J8W6	R4VUE3;A0KHH2;K1J8W6	12;12;9	12;12;9	12;12;9	>tr|R4VUE3|R4VUE3_AERHY Outer membrane protein OmpH OS=Aeromonas hydrophila ML09-119 GN=AHML_06295 PE=3 SV=1;>tr|A0KHH2|A0KHH2_AERHH Outer membrane protein OS=Aeromonas hydrophila subsp. hydrophila (strain ATCC 7966 / NCIB 9240) GN=AHA_1182 PE=3 SV=1;>tr|K	3	12	12	12	10	10	10	10	10	10	10	10	10	55.8	55.8	55.8	17.566	156	156;170;177	55	50	44	2.71e-102	0.56202	1.1878	61.309	110	0.58098	0.81295	62.231	44	0.51835	0.66996	53.335	33	0.63534	0.7621	66.241	33	53.2	46.8	49.4	112710000000	35107000000
R4VDI4;A0KHH4	R4VDI4;A0KHH4	1;1	1;1	1;1	>tr|R4VDI4|R4VDI4_AERHY 3-hydroxyacyl-[acyl-carrier-protein] dehydratase FabZ OS=Aeromonas hydrophila ML09-119 GN=fabZ PE=3 SV=1;>sp|A0KHH4|FABZ_AERHH 3-hydroxyacyl-[acyl-carrier-protein] dehydratase FabZ OS=Aeromonas hydrophila subsp. hydrophila (strain A	2	1	1	1	0	0	1	0	0	1	0	0	1	9.2	9.2	9.2	17.152	153	153;153			1	6.91e-09	2.3163	1.1878	NaN	1	NaN	NaN	NaN	0	NaN	NaN	NaN	0	2.3163	2.6646	NaN	1	0	0	9.2	99202000	17696000
R4VLC1;K1JJC6;A0KHH5	R4VLC1;K1JJC6;A0KHH5	3;3;3	3;3;3	3;3;3	>tr|R4VLC1|R4VLC1_AERHY UDP-N-acetylglucosamine acyltransferase OS=Aeromonas hydrophila ML09-119 GN=AHML_06310 PE=3 SV=1;>tr|K1JJC6|K1JJC6_AERHY Acyl-[acyl-carrier-protein]--UDP-N-acetylglucosamine O-acyltransferase OS=Aeromonas hydrophila SSU GN=lpxA PE=3	3	3	3	3	2	2	3	2	2	3	2	2	3	9.5	9.5	9.5	28.366	263	263;263;263	3	2	3	3.03e-12	1.0157	1.1878	24.986	5	1.0606	1.1612	9.7423	2	1.0401	1.0088	NaN	1	0.7019	0.75657	22.887	2	9.5	9.5	9.5	364810000	86430000
A0KHH9;R4VDI9;K1JMY4	A0KHH9;R4VDI9;K1JMY4	8;7;7	8;7;7	8;7;7	>tr|A0KHH9|A0KHH9_AERHH Acetyl-coenzyme A carboxylase carboxyl transferase subunit alpha OS=Aeromonas hydrophila subsp. hydrophila (strain ATCC 7966 / NCIB 9240) GN=accA PE=3 SV=1;>tr|R4VDI9|R4VDI9_AERHY Acetyl-CoA carboxylase, carboxyl transferase subunit	3	8	8	8	1	7	4	1	7	4	1	7	4	31.7	31.7	31.7	36.723	328	328;316;316	1	10	5	5.99e-31	1.1415	1.1878	37.649	14	NaN	NaN	NaN	0	1.1621	1.3544	39.115	9	1.1092	1.2185	39.067	5	2.4	26.2	18.6	1138800000	296750000
R4VUG7;A0KHJ5;K1JCR1	R4VUG7;A0KHJ5;K1JCR1	3;3;2	3;3;2	3;3;2	>tr|R4VUG7|R4VUG7_AERHY Uncharacterized protein OS=Aeromonas hydrophila ML09-119 GN=AHML_06395 PE=4 SV=1;>tr|A0KHJ5|A0KHJ5_AERHH Putative exported protein OS=Aeromonas hydrophila subsp. hydrophila (strain ATCC 7966 / NCIB 9240) GN=AHA_1205 PE=1 SV=1;>tr|K1	3	3	3	3	2	3	3	2	3	3	2	3	3	31.7	31.7	31.7	15.444	145	145;145;145	8	10	11	5.88e-82	0.60817	1.1878	33.301	17	0.56471	0.80816	43.27	4	0.61128	0.835	38.231	6	0.62639	0.77078	28.075	7	23.4	31.7	31.7	6515000000	2079200000
D5LUP4;A0KHJ6;R4VAM4;K1J8U6	D5LUP4;A0KHJ6;R4VAM4;K1J8U6	10;10;9;5	10;10;9;5	10;10;9;5	>tr|D5LUP4|D5LUP4_AERHY PepO OS=Aeromonas hydrophila GN=pepO PE=4 SV=1;>tr|A0KHJ6|A0KHJ6_AERHH Peptidase, M13 family OS=Aeromonas hydrophila subsp. hydrophila (strain ATCC 7966 / NCIB 9240) GN=AHA_1206 PE=4 SV=1;>tr|R4VAM4|R4VAM4_AERHY M13 family peptidase	4	10	10	10	5	8	8	5	8	8	5	8	8	19.5	19.5	19.5	75.276	676	676;681;676;676	7	12	11	5.97e-77	1.2569	1.1878	44.678	25	1.2398	1.4131	25.454	5	1.4111	1.6098	44.306	11	1.2569	1.4057	56.192	9	12.6	16.1	14.8	4403100000	1539300000
A0KHK5;R4VUH8	A0KHK5;R4VUH8	12;10	12;10	3;3	>tr|A0KHK5|A0KHK5_AERHH Alpha-amylase OS=Aeromonas hydrophila subsp. hydrophila (strain ATCC 7966 / NCIB 9240) GN=AHA_1215 PE=4 SV=1;>tr|R4VUH8|R4VUH8_AERHY Alpha-amylase OS=Aeromonas hydrophila ML09-119 GN=malS PE=4 SV=1	2	12	12	3	9	11	10	9	11	10	3	3	2	21.2	21.2	5	77.654	702	702;702	15	19	13	1.09e-58	1.0386	1.1878	30.015	40	1.0057	1.0903	35.114	13	1.1494	1.2996	30.987	15	0.97599	1.1953	24.484	12	16.5	18.5	17	5949900000	1612900000
K1JMV9;R4VLF1;A0KHK8	K1JMV9;R4VLF1;A0KHK8	1;1;1	1;1;1	1;1;1	>tr|K1JMV9|K1JMV9_AERHY Uncharacterized protein OS=Aeromonas hydrophila SSU GN=HMPREF1171_02304 PE=4 SV=1;>tr|R4VLF1|R4VLF1_AERHY Bactoprenol glucosyl transferase OS=Aeromonas hydrophila ML09-119 GN=AHML_06460 PE=4 SV=1;>tr|A0KHK8|A0KHK8_AERHH Bactoprenol	3	1	1	1	1	1	1	1	1	1	1	1	1	3.4	3.4	3.4	39.392	352	352;353;353	1	1	1	2.46e-05	2.256	1.1878	23.69	3	1.8897	1.8411	NaN	1	2.627	2.9566	NaN	1	2.256	2.3117	NaN	1	3.4	3.4	3.4	99962000	20089000
A0KHL1;R4VUI3;K1JCN6	A0KHL1;R4VUI3;K1JCN6	4;4;2	4;4;2	4;4;2	>tr|A0KHL1|A0KHL1_AERHH Probable amino acid ABC transporter, periplasmic-binding protein, putative OS=Aeromonas hydrophila subsp. hydrophila (strain ATCC 7966 / NCIB 9240) GN=AHA_1221 PE=4 SV=1;>tr|R4VUI3|R4VUI3_AERHY Amino acid ABC transporter substrate-b	3	4	4	4	3	2	3	3	2	3	3	2	3	20	20	20	26.206	230	230;256;256	7	5	5	2.4e-27	0.67246	1.1878	29.348	8	0.86181	0.88044	34.466	3	0.74291	0.82595	NaN	1	0.58958	0.60146	27.252	4	14.8	9.6	14.8	374780000	119150000
A0KHL2;K1J8T5;R4VAN7	A0KHL2;K1J8T5;R4VAN7	3;3;2	3;3;2	3;3;2	>tr|A0KHL2|A0KHL2_AERHH Cell wall degradation protein OS=Aeromonas hydrophila subsp. hydrophila (strain ATCC 7966 / NCIB 9240) GN=AHA_1222 PE=4 SV=1;>tr|K1J8T5|K1J8T5_AERHY Uncharacterized protein OS=Aeromonas hydrophila SSU GN=HMPREF1171_02301 PE=4 SV=1;>	3	3	3	3	0	3	1	0	3	1	0	3	1	6.5	6.5	6.5	49.533	433	433;494;494		3	1	2.15e-05	0.43368	1.1878	NaN	1	NaN	NaN	NaN	0	0.43368	0.44354	NaN	1	NaN	NaN	NaN	0	0	6.5	2.8	26077000	6786000
A0KHM0	A0KHM0	1	1	1	>tr|A0KHM0|A0KHM0_AERHH ABC-type sugar transport system, ATPase component OS=Aeromonas hydrophila subsp. hydrophila (strain ATCC 7966 / NCIB 9240) GN=AHA_1230 PE=4 SV=1	1	1	1	1	0	1	0	0	1	0	0	1	0	4	4	4	36.469	325	325		1		0.00027176	0.78392	1.1878	NaN	1	NaN	NaN	NaN	0	0.78392	0.7623	NaN	1	NaN	NaN	NaN	0	0	4	0	23521000	7088500
R4VDR0;A0KHP5;K1JPN0	R4VDR0;A0KHP5;K1JPN0	15;15;13	15;15;13	15;15;13	>tr|R4VDR0|R4VDR0_AERHY Phosphate-binding protein OS=Aeromonas hydrophila ML09-119 GN=AHML_06630 PE=4 SV=1;>tr|A0KHP5|A0KHP5_AERHH Phosphate-binding protein OS=Aeromonas hydrophila subsp. hydrophila (strain ATCC 7966 / NCIB 9240) GN=AHA_1255 PE=4 SV=1;>tr|	3	15	15	15	10	11	11	10	11	11	10	11	11	49.1	49.1	49.1	34.485	324	324;324;324	14	14	16	1.29e-90	0.96892	1.1878	40.195	39	0.98232	1.1381	18.721	13	0.94527	1.2255	42.993	12	0.80242	0.87716	51.565	14	38	31.8	30.9	11881000000	4286300000
A0KHP6;R4VLI9;K1JSU4	A0KHP6;R4VLI9;K1JSU4	8;7;5	8;7;5	8;7;5	>tr|A0KHP6|A0KHP6_AERHH Peptidase, M48 family OS=Aeromonas hydrophila subsp. hydrophila (strain ATCC 7966 / NCIB 9240) GN=AHA_1256 PE=3 SV=1;>tr|R4VLI9|R4VLI9_AERHY M48 family peptidase OS=Aeromonas hydrophila ML09-119 GN=AHML_06635 PE=3 SV=1;>tr|K1JSU4|K1	3	8	8	8	7	7	6	7	7	6	7	7	6	47.4	47.4	47.4	28.322	268	268;268;274	15	14	16	2.78e-65	1.5539	1.1878	42.493	27	1.5476	1.5278	41.537	10	1.5504	1.7092	34.468	7	1.8	2.1976	49.048	10	38.8	42.5	35.8	3583100000	770390000
R4VDR5;K1KBS5;A0KHQ1	R4VDR5;K1KBS5;A0KHQ1	7;7;7	7;7;7	7;7;7	>tr|R4VDR5|R4VDR5_AERHY Peptidyl-prolyl cis-trans isomerase OS=Aeromonas hydrophila ML09-119 GN=AHML_06655 PE=4 SV=1;>tr|K1KBS5|K1KBS5_AERHY Peptidyl-prolyl cis-trans isomerase OS=Aeromonas hydrophila SSU GN=HMPREF1171_00351 PE=4 SV=1;>tr|A0KHQ1|A0KHQ1_AER	3	7	7	7	3	6	5	3	6	5	3	6	5	41.9	41.9	41.9	21.602	203	203;203;203	12	10	11	3.44e-45	0.90952	1.1878	28.32	24	0.83397	0.98549	33.525	7	0.95607	1.067	22.884	9	0.8982	0.98489	30.833	8	18.2	36	32	3560800000	1045100000
R4VUN1;A0KHQ4;K1JMU5	R4VUN1;A0KHQ4;K1JMU5	3;3;2	3;3;2	3;3;2	>tr|R4VUN1|R4VUN1_AERHY Uncharacterized protein OS=Aeromonas hydrophila ML09-119 GN=AHML_06670 PE=4 SV=1;>tr|A0KHQ4|A0KHQ4_AERHH Putative uncharacterized protein OS=Aeromonas hydrophila subsp. hydrophila (strain ATCC 7966 / NCIB 9240) GN=AHA_1264 PE=4 SV=1	3	3	3	3	3	3	3	3	3	3	3	3	3	34.6	34.6	34.6	11.564	104	104;104;108	7	6	7	1.88e-57	0.64054	1.1878	149.76	17	0.6098	0.85137	159.57	7	0.69576	0.89086	144.86	5	0.64054	0.82896	167.88	5	34.6	34.6	34.6	8915300000	4492700000
R4VAT7;K1JMW4;A0KHR5	R4VAT7;K1JMW4;A0KHR5	3;3;3	3;3;3	3;3;3	>tr|R4VAT7|R4VAT7_AERHY Uncharacterized protein OS=Aeromonas hydrophila ML09-119 GN=AHML_06725 PE=4 SV=1;>tr|K1JMW4|K1JMW4_AERHY Uncharacterized protein OS=Aeromonas hydrophila SSU GN=HMPREF1171_00369 PE=4 SV=1;>tr|A0KHR5|A0KHR5_AERHH Protein YciN OS=Aerom	3	3	3	3	2	2	2	2	2	2	2	2	2	36.6	36.6	36.6	9.2617	82	82;82;82	3	3	2	1.95e-08	0.47622	1.1878	12.427	3	0.49186	0.54359	NaN	1	0.42318	0.42609	NaN	1	0.47622	0.50241	NaN	1	28	19.5	19.5	213580000	71695000
R4VRT7;K1JC28;A0KHR8	R4VRT7;K1JC28;A0KHR8	4;4;4	4;4;4	4;4;4	>tr|R4VRT7|R4VRT7_AERHY NAD-dependent malic enzyme OS=Aeromonas hydrophila ML09-119 GN=maeA PE=3 SV=1;>tr|K1JC28|K1JC28_AERHY NAD-dependent malic enzyme OS=Aeromonas hydrophila SSU GN=maeA PE=3 SV=1;>sp|A0KHR8|MAO1_AERHH NAD-dependent malic enzyme OS=Aerom	3	4	4	4	3	3	1	3	3	1	3	3	1	8.7	8.7	8.7	62.67	564	564;564;564	3	3	1	4.45e-09	1.38	1.1878	64.952	7	1.2296	1.3039	74.317	3	1.38	1.5386	61.786	3	2.3024	2.5986	NaN	1	6.9	5.1	1.8	582240000	222610000
A0KHS0;K1JMX1	A0KHS0;K1JMX1	11;6	9;4	0;0	>tr|A0KHS0|A0KHS0_AERHH Major outer membrane protein OmpAII OS=Aeromonas hydrophila subsp. hydrophila (strain ATCC 7966 / NCIB 9240) GN=AHA_1280 PE=3 SV=1;>tr|K1JMX1|K1JMX1_AERHY Uncharacterized protein OS=Aeromonas hydrophila SSU GN=HMPREF1171_00374 PE=3	2	11	9	0	8	8	9	6	6	7	0	0	0	42.3	38.7	0	35.047	333	333;333	8	9	7	8.28e-78	2.168	1.1878	61.248	19	2.266	3.1436	83.785	6	2.0996	2.6134	16.709	6	2.168	2.718	57.832	7	29.7	29.7	36.9	7219300000	1333000000
Q4ZHS9;G8IFA1;A0KHS1;K9N0C1;K1JR94;Q9LA97;Q5VIZ5;R4VDT9;B6E509;D2KAR8;A9YXV9;I6VB31;I6UZB1;I6UGH5;R4VZE7;L7X6F0;K1J6A0;A0KPP0	Q4ZHS9;G8IFA1;A0KHS1;K9N0C1;K1JR94;Q9LA97;Q5VIZ5;R4VDT9;B6E509;D2KAR8;A9YXV9	17;17;17;16;16;16;16;15;15;12;10;1;1;1;1;1;1;1	17;17;17;16;16;16;16;15;15;12;10;1;1;1;1;1;1;1	15;15;15;14;14;14;14;13;15;12;8;1;1;1;1;1;1;1	>tr|Q4ZHS9|Q4ZHS9_AERHY Major outer membrane protein OS=Aeromonas hydrophila PE=3 SV=1;>tr|G8IFA1|G8IFA1_AERHY Outer membrane protein A OS=Aeromonas hydrophila GN=ompA PE=3 SV=1;>tr|A0KHS1|A0KHS1_AERHH Major outer membrane protein OS=Aeromonas hydrophila s	18	17	17	15	15	15	12	15	15	12	13	13	10	61	61	57.6	36.081	344	344;344;344;322;343;344;344;340;344;343;339;67;67;67;340;352;352;352	29	27	20	1.47e-205	1.9233	1.1878	46.839	56	2.4148	3.0112	42.492	22	1.8318	2.7976	58.856	18	2.1316	2.692	37.904	16	56.7	48	36.3	34682000000	6564100000
K1JMY3;A0KHT0;R4VDV0	K1JMY3;A0KHT0;R4VDV0	1;1;1	1;1;1	1;1;1	>tr|K1JMY3|K1JMY3_AERHY UPF0313 protein HMPREF1171_00384 OS=Aeromonas hydrophila SSU GN=HMPREF1171_00384 PE=3 SV=1;>tr|A0KHT0|A0KHT0_AERHH UPF0313 protein AHA_1290 OS=Aeromonas hydrophila subsp. hydrophila (strain ATCC 7966 / NCIB 9240) GN=AHA_1290 PE=3 SV	3	1	1	1	1	0	0	1	0	0	1	0	0	1.5	1.5	1.5	88.312	801	801;802;812	1			0.00075882	NaN	1.1878	NaN	0	NaN	NaN	NaN	0	NaN	NaN	NaN	0	NaN	NaN	NaN	0	1.5	0	0	6853600	0
A0KHU4;R4VAW7;K1JC75	A0KHU4;R4VAW7;K1JC75	1;1;1	1;1;1	1;1;1	>tr|A0KHU4|A0KHU4_AERHH Alpha-amylase OS=Aeromonas hydrophila subsp. hydrophila (strain ATCC 7966 / NCIB 9240) GN=AHA_1304 PE=3 SV=1;>tr|R4VAW7|R4VAW7_AERHY Alpha-amylase OS=Aeromonas hydrophila ML09-119 GN=AHML_06850 PE=3 SV=1;>tr|K1JC75|K1JC75_AERHY Alph	3	1	1	1	1	0	1	1	0	1	1	0	1	2.2	2.2	2.2	50.692	453	453;465;465	1		1	0.0017015	0.84086	1.1878	53.74	2	0.53484	0.57913	NaN	1	NaN	NaN	NaN	0	1.322	1.2383	NaN	1	2.2	0	2.2	70860000	19473000
R4VRW4;A0KHU7;K1JRC7	R4VRW4;A0KHU7;K1JRC7	12;12;8	12;12;8	12;12;8	>tr|R4VRW4|R4VRW4_AERHY Uncharacterized protein OS=Aeromonas hydrophila ML09-119 GN=AHML_06865 PE=4 SV=1;>tr|A0KHU7|A0KHU7_AERHH Putative uncharacterized protein OS=Aeromonas hydrophila subsp. hydrophila (strain ATCC 7966 / NCIB 9240) GN=AHA_1307 PE=4 SV=1	3	12	12	12	10	7	8	10	7	8	10	7	8	60.6	60.6	60.6	20.076	175	175;202;180	27	14	21	7.65e-59	0.53967	1.1878	46.747	52	0.53978	0.66347	44.032	22	0.56211	0.63998	25.364	12	0.51115	0.58609	58.538	18	52.6	36	49.1	10125000000	3137300000
R4VUT2;K1JRD3;A0KHV2	R4VUT2;K1JRD3;A0KHV2	1;1;1	1;1;1	1;1;1	>tr|R4VUT2|R4VUT2_AERHY Thioredoxin domain-containing protein OS=Aeromonas hydrophila ML09-119 GN=AHML_06895 PE=4 SV=1;>tr|K1JRD3|K1JRD3_AERHY Uncharacterized protein OS=Aeromonas hydrophila SSU GN=HMPREF1171_00410 PE=4 SV=1;>tr|A0KHV2|A0KHV2_AERHH Thiored	3	1	1	1	0	1	1	0	1	1	0	1	1	5	5	5	31.494	282	282;282;282		1	2	0.002051	1.1211	1.1878	11.367	3	NaN	NaN	NaN	0	0.84615	0.9655	NaN	1	1.1519	1.1628	5.2871	2	0	5	5	85211000	23413000
R4VS61;A0KHX1	R4VS61;A0KHX1	1;1	1;1	1;1	>tr|R4VS61|R4VS61_AERHY Ethanolamine utilization protein EutN/carboxysome structural protein Ccml OS=Aeromonas hydrophila ML09-119 GN=AHML_07240 PE=4 SV=1;>tr|A0KHX1|A0KHX1_AERHH Ethanolamine utilization protein EutN/carboxysome structural protein Ccml OS=	2	1	1	1	0	1	1	0	1	1	0	1	1	11.8	11.8	11.8	9.4719	85	85;85		1	1	0.00054786	0.21891	1.1878	60.033	2	NaN	NaN	NaN	0	0.3415	0.32378	NaN	1	0.14033	0.13853	NaN	1	0	11.8	11.8	35477000	15239000
A0KHX2;R4VV09	A0KHX2;R4VV09	1;1	1;1	1;1	>tr|A0KHX2|A0KHX2_AERHH Acetaldehyde dehydrogenase (Acetylating) OS=Aeromonas hydrophila subsp. hydrophila (strain ATCC 7966 / NCIB 9240) GN=eutE PE=4 SV=1;>tr|R4VV09|R4VV09_AERHY Acetaldehyde dehydrogenase OS=Aeromonas hydrophila ML09-119 GN=AHML_07245 PE	2	1	1	1	0	1	1	0	1	1	0	1	1	1.7	1.7	1.7	55.489	521	521;528		1	1	0.0045215	0.64056	1.1878	41.435	2	NaN	NaN	NaN	0	0.79615	0.82943	NaN	1	0.51538	0.46163	NaN	1	0	1.7	1.7	14677000	5940100
R4VB83;A0KHX3	R4VB83;A0KHX3	3;3	3;3	3;3	>tr|R4VB83|R4VB83_AERHY Ethanolamine utilization polyhedral-body-like protein EutM OS=Aeromonas hydrophila ML09-119 GN=AHML_07250 PE=4 SV=1;>tr|A0KHX3|A0KHX3_AERHH Ethanolamine utilization protein OS=Aeromonas hydrophila subsp. hydrophila (strain ATCC 7966	2	3	3	3	1	2	1	1	2	1	1	2	1	30.4	30.4	30.4	9.4298	92	92;92	1	2	1	1.06e-09	0.33068	1.1878	111.71	4	0.24203	0.25594	NaN	1	0.15305	0.15476	149.38	2	0.67369	0.69784	NaN	1	8.7	21.7	12	179220000	54348000
R4VLY0;A0KHX5;R4VE67;A0KHX4	R4VLY0;A0KHX5;R4VE67;A0KHX4	2;2;2;2	2;2;2;2	2;2;2;2	>tr|R4VLY0|R4VLY0_AERHY Microcompartments family protein OS=Aeromonas hydrophila ML09-119 GN=AHML_07260 PE=4 SV=1;>tr|A0KHX5|A0KHX5_AERHH Bacterial microcompartments family protein OS=Aeromonas hydrophila subsp. hydrophila (strain ATCC 7966 / NCIB 9240) GN	4	2	2	2	1	2	1	1	2	1	1	2	1	23.9	23.9	23.9	9.4749	92	92;92;94;94	1	3	2	2.48e-08	0.53202	1.1878	68.179	5	0.57428	0.59039	NaN	1	0.18779	0.21864	64.827	3	0.75999	0.8497	NaN	1	10.9	23.9	10.9	379110000	113670000
R4VV16;K1JRG0;A0KHY2	R4VV16;K1JRG0;A0KHY2	1;1;1	1;1;1	1;1;1	>tr|R4VV16|R4VV16_AERHY Probable phosphatase AHML_07295 OS=Aeromonas hydrophila ML09-119 GN=AHML_07295 PE=3 SV=1;>tr|K1JRG0|K1JRG0_AERHY Probable phosphatase HMPREF1171_00435 OS=Aeromonas hydrophila SSU GN=HMPREF1171_00435 PE=3 SV=1;>sp|A0KHY2|Y1344_AERHH	3	1	1	1	1	0	0	1	0	0	1	0	0	3.7	3.7	3.7	27.138	246	246;246;246	2			0.0040695	0.63798	1.1878	NaN	1	0.63798	0.67337	NaN	1	NaN	NaN	NaN	0	NaN	NaN	NaN	0	3.7	0	0	40937000	14292000
R4VV20;K1JRG6;A0KHY7	R4VV20;K1JRG6;A0KHY7	9;9;9	9;9;9	9;9;9	>tr|R4VV20|R4VV20_AERHY Pyruvate kinase OS=Aeromonas hydrophila ML09-119 GN=AHML_07320 PE=3 SV=1;>tr|K1JRG6|K1JRG6_AERHY Pyruvate kinase OS=Aeromonas hydrophila SSU GN=HMPREF1171_00440 PE=3 SV=1;>tr|A0KHY7|A0KHY7_AERHH Pyruvate kinase OS=Aeromonas hydrophi	3	9	9	9	3	4	7	3	4	7	3	4	7	26.5	26.5	26.5	51.415	479	479;479;479	4	4	7	2.25e-74	1.175	1.1878	51.403	14	1.425	1.7322	46.043	4	1.4505	1.567	43.69	3	1.0908	1.0364	58.087	7	7.7	10.6	20.9	1261400000	298570000
R4VE78;K1JCC5;A0KHY9	R4VE78;K1JCC5;A0KHY9	2;2;2	2;2;2	2;2;2	>tr|R4VE78|R4VE78_AERHY Glucokinase OS=Aeromonas hydrophila ML09-119 GN=glk PE=3 SV=1;>tr|K1JCC5|K1JCC5_AERHY Glucokinase OS=Aeromonas hydrophila SSU GN=glk PE=3 SV=1;>tr|A0KHY9|A0KHY9_AERHH Glucokinase OS=Aeromonas hydrophila subsp. hydrophila (strain ATC	3	2	2	2	1	2	1	1	2	1	1	2	1	8.4	8.4	8.4	34.128	322	322;322;322	1	4	2	1.07e-08	1.3174	1.1878	27.242	6	NaN	NaN	NaN	0	1.2151	1.3302	34.124	4	1.389	1.3519	10.889	2	5.3	8.4	3.1	158740000	41601000
R4VE85;K1JRH5;A0KHZ9	R4VE85;K1JRH5;A0KHZ9	1;1;1	1;1;1	1;1;1	>tr|R4VE85|R4VE85_AERHY Ribosomal protein S12 methylthiotransferase RimO OS=Aeromonas hydrophila ML09-119 GN=rimO PE=3 SV=1;>tr|K1JRH5|K1JRH5_AERHY Ribosomal protein S12 methylthiotransferase RimO OS=Aeromonas hydrophila SSU GN=rimO PE=3 SV=1;>sp|A0KHZ9|RI	3	1	1	1	0	1	1	0	1	1	0	1	1	3.4	3.4	3.4	49.488	442	442;442;442		1	1	9.79e-06	0.87463	1.1878	19.011	2	NaN	NaN	NaN	0	1.0321	1.103	NaN	1	0.74121	0.84299	NaN	1	0	3.4	3.4	126040000	23463000
R4VS81;A0KI01;K1JN70	R4VS81;A0KI01;K1JN70	14;14;8	14;14;8	14;14;8	>tr|R4VS81|R4VS81_AERHY Uncharacterized protein OS=Aeromonas hydrophila ML09-119 GN=AHML_07390 PE=4 SV=1;>tr|A0KI01|A0KI01_AERHH Putative uncharacterized protein OS=Aeromonas hydrophila subsp. hydrophila (strain ATCC 7966 / NCIB 9240) GN=AHA_1363 PE=4 SV=1	3	14	14	14	11	14	13	11	14	13	11	14	13	53.5	53.5	53.5	27.877	258	258;258;258	23	31	27	8.15e-176	0.42723	1.1878	38.657	69	0.44049	0.55816	53.063	22	0.42479	0.50136	28.518	26	0.43021	0.484	26.489	21	42.6	53.5	50.4	18891000000	6289800000
R4VM07;Q2N2M0;K1JRM6;A0KI20	R4VM07;Q2N2M0;K1JRM6;A0KI20	1;1;1;1	1;1;1;1	1;1;1;1	>tr|R4VM07|R4VM07_AERHY RNA polymerase sigma factor OS=Aeromonas hydrophila ML09-119 GN=fliA PE=3 SV=1;>tr|Q2N2M0|Q2N2M0_AERHY RNA polymerase sigma factor OS=Aeromonas hydrophila GN=fliA PE=3 SV=1;>tr|K1JRM6|K1JRM6_AERHY RNA polymerase sigma factor OS=Aero	4	1	1	1	0	0	1	0	0	1	0	0	1	4.9	4.9	4.9	25.032	225	225;239;239;239			1	0.00028093	0.66708	1.1878	NaN	1	NaN	NaN	NaN	0	NaN	NaN	NaN	0	0.66708	0.61423	NaN	1	0	0	4.9	8950500	2572900
Q2N2L9;K1KC72;R4VS96;A0KI21	Q2N2L9;K1KC72;R4VS96;A0KI21	2;2;2;2	2;2;2;2	2;2;2;2	>tr|Q2N2L9|Q2N2L9_AERHY CheY OS=Aeromonas hydrophila GN=cheY PE=4 SV=1;>tr|K1KC72|K1KC72_AERHY Chemotaxis protein CheY OS=Aeromonas hydrophila SSU GN=HMPREF1171_00476 PE=4 SV=1;>tr|R4VS96|R4VS96_AERHY Chemotaxis protein CheY OS=Aeromonas hydrophila ML09-11	4	2	2	2	1	1	1	1	1	1	1	1	1	13.8	13.8	13.8	13.87	123	123;123;127;127	1	1	1	0.00057568	0.34644	1.1878	278.67	2	0.059436	0.063857	NaN	1	2.0193	3.2868	NaN	1	NaN	NaN	NaN	0	4.9	8.9	8.9	1336100000	488510000
Q2N2L7;A0KI23;R4VBB8;K1JGH3	Q2N2L7;A0KI23;R4VBB8;K1JGH3	1;1;1;1	1;1;1;1	1;1;1;1	>tr|Q2N2L7|Q2N2L7_AERHY CheA OS=Aeromonas hydrophila GN=cheA PE=4 SV=1;>tr|A0KI23|A0KI23_AERHH Chemotaxis protein CheA OS=Aeromonas hydrophila subsp. hydrophila (strain ATCC 7966 / NCIB 9240) GN=cheA-2 PE=4 SV=1;>tr|R4VBB8|R4VBB8_AERHY Chemotaxis protein C	4	1	1	1	1	0	0	1	0	0	1	0	0	1.1	1.1	1.1	76.198	714	714;728;729;731	1			0.0013061	1.1184	1.1878	NaN	1	1.1184	1.2888	NaN	1	NaN	NaN	NaN	0	NaN	NaN	NaN	0	1.1	0	0	14061000	2518500
R4VEA9;Q2N2L1;K1JN97;A0KI29	R4VEA9;Q2N2L1;K1JN97;A0KI29	3;3;3;3	3;3;3;3	3;3;3;3	>tr|R4VEA9|R4VEA9_AERHY CheW-like protein OS=Aeromonas hydrophila ML09-119 GN=AHML_07530 PE=4 SV=1;>tr|Q2N2L1|Q2N2L1_AERHY CheW OS=Aeromonas hydrophila GN=cheW PE=4 SV=1;>tr|K1JN97|K1JN97_AERHY Uncharacterized protein OS=Aeromonas hydrophila SSU GN=HMPREF1	4	3	3	3	1	2	0	1	2	0	1	2	0	17.9	17.9	17.9	17.919	162	162;162;162;162	1	2		1.04e-06	1.1658	1.1878	24.568	3	1.1658	1.1412	NaN	1	0.97012	0.99542	32.904	2	NaN	NaN	NaN	0	4.9	13	0	188550000	42671000
A0KI40;R4VM23;K1JRP3	A0KI40;R4VM23	4;4;1	4;4;1	4;4;1	>tr|A0KI40|A0KI40_AERHH Lipoprotein VacJ OS=Aeromonas hydrophila subsp. hydrophila (strain ATCC 7966 / NCIB 9240) GN=vacJ PE=4 SV=1;>tr|R4VM23|R4VM23_AERHY Lipoprotein VacJ OS=Aeromonas hydrophila ML09-119 GN=AHML_07585 PE=4 SV=1	3	4	4	4	3	3	3	3	3	3	3	3	3	21	21	21	28.775	262	262;270;270	6	3	4	1.73e-28	0.88133	1.1878	29.294	11	1.0038	1.0605	24.006	4	0.53706	0.57787	46.988	3	0.88091	0.99895	4.1827	4	14.9	14.9	16.4	770930000	213050000
R4VSB0;Q93FE7;K1KC84;A0KI41;Q9LC12;Q9LC15;Q9K313;Q58XP2;Q9LC34;Q9LC17;Q9LC14;Q9LC13;Q9K3A5;Q9K2S0	R4VSB0;Q93FE7;K1KC84;A0KI41;Q9LC12;Q9LC15;Q9K313;Q58XP2;Q9LC34;Q9LC17;Q9LC14;Q9LC13;Q9K3A5;Q9K2S0	5;5;5;5;4;4;4;4;3;3;3;3;3;3	5;5;5;5;4;4;4;4;3;3;3;3;3;3	5;5;5;5;4;4;4;4;3;3;3;3;3;3	>tr|R4VSB0|R4VSB0_AERHY Superoxide dismutase OS=Aeromonas hydrophila ML09-119 GN=AHML_07590 PE=3 SV=1;>tr|Q93FE7|Q93FE7_AERHY Superoxide dismutase OS=Aeromonas hydrophila GN=sodB PE=3 SV=1;>tr|K1KC84|K1KC84_AERHY Superoxide dismutase OS=Aeromonas hydrophil	14	5	5	5	4	5	4	4	5	4	4	5	4	52.3	52.3	52.3	21.443	193	193;194;194;194;139;152;152;182;139;139;139;139;139;152	11	6	8	4.59e-127	0.29464	1.1878	92.738	17	0.12603	0.15413	90.318	5	0.41965	0.4608	67.499	5	0.31296	0.32865	108.55	7	31.1	52.3	31.1	6536000000	2056400000
R4VV59;K1JCJ1;A0KI42	R4VV59;K1JCJ1;A0KI42	1;1;1	1;1;1	1;1;1	>tr|R4VV59|R4VV59_AERHY Glutaredoxin OS=Aeromonas hydrophila ML09-119 GN=AHML_07595 PE=3 SV=1;>tr|K1JCJ1|K1JCJ1_AERHY Glutaredoxin OS=Aeromonas hydrophila SSU GN=HMPREF1171_00497 PE=3 SV=1;>tr|A0KI42|A0KI42_AERHH Glutaredoxin OS=Aeromonas hydrophila subsp.	3	1	1	1	1	1	1	1	1	1	1	1	1	11.5	11.5	11.5	12.544	113	113;114;114	1	1	2	4.39e-08	1.194	1.1878	16.551	4	1.4361	1.8777	NaN	1	1.3157	1.5496	NaN	1	1.0216	1.3464	8.7952	2	11.5	11.5	11.5	1453100000	420370000
K1JNA6;A0KI44;R4VEC2	K1JNA6;A0KI44;R4VEC2	2;2;1	2;2;1	2;2;1	>tr|K1JNA6|K1JNA6_AERHY Uncharacterized protein OS=Aeromonas hydrophila SSU GN=HMPREF1171_00499 PE=4 SV=1;>tr|A0KI44|A0KI44_AERHH Putative uncharacterized protein OS=Aeromonas hydrophila subsp. hydrophila (strain ATCC 7966 / NCIB 9240) GN=AHA_1406 PE=4 SV=	3	2	2	2	2	1	1	2	1	1	2	1	1	3	3	3	68.618	659	659;676;659	2	1	1	3.06e-07	0.83138	1.1878	24.206	4	0.72958	0.83569	32.526	2	0.91746	1.0066	NaN	1	0.86869	1.1418	NaN	1	3	1.7	1.7	830510000	236350000
R4VSB5;A0KI46	R4VSB5;A0KI46	2;2	2;2	1;1	>tr|R4VSB5|R4VSB5_AERHY Pyridoxine/pyridoxamine 5-phosphate oxidase OS=Aeromonas hydrophila ML09-119 GN=pdxH PE=3 SV=1;>sp|A0KI46|PDXH_AERHH Pyridoxine/pyridoxamine 5-phosphate oxidase OS=Aeromonas hydrophila subsp. hydrophila (strain ATCC 7966 / NCIB 92	2	2	2	1	2	2	0	2	2	0	1	1	0	8.5	8.5	2.8	24.384	211	211;211	2	2		7.57e-07	0.99774	1.1878	70.897	2	1.6571	1.8391	NaN	1	0.60075	0.67479	NaN	1	NaN	NaN	NaN	0	8.5	8.5	0	50228000	9132100
R4VEE4;K1JNC6;A0KI72	R4VEE4;K1JNC6;A0KI72	2;2;2	2;2;2	2;2;2	>tr|R4VEE4|R4VEE4_AERHY Mannose-6-phosphate isomerase OS=Aeromonas hydrophila ML09-119 GN=AHML_07755 PE=3 SV=1;>tr|K1JNC6|K1JNC6_AERHY Mannose-6-phosphate isomerase OS=Aeromonas hydrophila SSU GN=HMPREF1171_00529 PE=3 SV=1;>tr|A0KI72|A0KI72_AERHH Mannose-6	3	2	2	2	1	2	2	1	2	2	1	2	2	5.3	5.3	5.3	42.692	399	399;399;399	1	2	2	4.95e-07	0.63774	1.1878	54.298	5	0.57951	0.57775	NaN	1	1.0774	1.1473	80.024	2	0.62825	0.59943	11.373	2	3	5.3	5.3	252140000	69200000
R4VSE0;A0KI74;K1KCA8	R4VSE0;A0KI74;K1KCA8	22;22;20	22;22;20	22;22;20	>tr|R4VSE0|R4VSE0_AERHY Isocitrate dehydrogenase [NADP] OS=Aeromonas hydrophila ML09-119 GN=AHML_07765 PE=3 SV=1;>tr|A0KI74|A0KI74_AERHH Isocitrate dehydrogenase [NADP] OS=Aeromonas hydrophila subsp. hydrophila (strain ATCC 7966 / NCIB 9240) GN=icd PE=3 SV	3	22	22	22	19	16	16	19	16	16	19	16	16	53.2	53.2	53.2	45.719	417	417;417;417	33	34	32	1.63e-130	0.66385	1.1878	35.88	79	0.66761	0.93965	33.346	30	0.65495	0.85188	33.778	23	0.73738	0.90721	41.353	26	46.8	44.1	42	29000000000	8912700000
R4VBK3;K1JCL4;A0KI84	R4VBK3;K1JCL4;A0KI84	1;1;1	1;1;1	1;1;1	>tr|R4VBK3|R4VBK3_AERHY Outer membrane protein assembly factor BamE OS=Aeromonas hydrophila ML09-119 GN=bamE PE=3 SV=1;>tr|K1JCL4|K1JCL4_AERHY Outer membrane protein assembly factor BamE OS=Aeromonas hydrophila SSU GN=bamE PE=3 SV=1;>tr|A0KI84|A0KI84_AERHH	3	1	1	1	1	1	1	1	1	1	1	1	1	16.4	16.4	16.4	12.468	110	110;112;112	3	2	2	4.51e-39	1.078	1.1878	30.683	7	0.96578	1.2711	23.083	3	1.5397	2.0747	17.123	2	0.94769	1.2021	29.242	2	16.4	16.4	16.4	3356800000	867530000
R4VMA6;K1JND6;A0KIA1	R4VMA6;K1JND6;A0KIA1	7;7;7	7;7;7	7;7;7	>tr|R4VMA6|R4VMA6_AERHY Uridine phosphorylase OS=Aeromonas hydrophila ML09-119 GN=AHML_08145 PE=4 SV=1;>tr|K1JND6|K1JND6_AERHY Uridine phosphorylase OS=Aeromonas hydrophila SSU GN=HMPREF1171_00544 PE=4 SV=1;>tr|A0KIA1|A0KIA1_AERHH Uridine phosphorylase OS=	3	7	7	7	6	4	5	6	4	5	6	4	5	33.9	33.9	33.9	26.858	251	251;251;251	13	15	11	4.55e-38	1.8047	1.1878	37.01	32	1.5875	1.7231	40.042	9	1.967	2.1428	28.917	12	1.9097	2.1369	39.825	11	24.3	21.5	26.7	2440800000	550700000
R4VVE4;K1KCB6;A0KIA3	R4VVE4;K1KCB6;A0KIA3	1;1;1	1;1;1	1;1;1	>tr|R4VVE4|R4VVE4_AERHY Ribonucleoside hydrolase 1 OS=Aeromonas hydrophila ML09-119 GN=rihA PE=4 SV=1;>tr|K1KCB6|K1KCB6_AERHY Pyrimidine-specific ribonucleoside hydrolase rihA OS=Aeromonas hydrophila SSU GN=HMPREF1171_00546 PE=4 SV=1;>tr|A0KIA3|A0KIA3_AERH	3	1	1	1	1	1	1	1	1	1	1	1	1	4.8	4.8	4.8	32.849	311	311;311;311	1	1	2	3.78e-08	0.57449	1.1878	31.718	3	0.57419	0.60787	NaN	1	0.97218	0.99493	NaN	1	0.57449	0.55022	NaN	1	4.8	4.8	4.8	69701000	16364000
R4VMB5;K1JNE3;A0KIB1	R4VMB5;K1JNE3;A0KIB1	1;1;1	1;1;1	1;1;1	>tr|R4VMB5|R4VMB5_AERHY Hyaluronidase OS=Aeromonas hydrophila ML09-119 GN=AHML_08195 PE=4 SV=1;>tr|K1JNE3|K1JNE3_AERHY Uncharacterized protein OS=Aeromonas hydrophila SSU GN=HMPREF1171_00554 PE=4 SV=1;>tr|A0KIB1|A0KIB1_AERHH Hyaluronidase, putative OS=Aero	3	1	1	1	0	1	1	0	1	1	0	1	1	2.2	2.2	2.2	41.393	367	367;367;367		1	1	0.0010581	0.82666	1.1878	NaN	1	NaN	NaN	NaN	0	NaN	NaN	NaN	0	0.82666	0.77416	NaN	1	0	2.2	2.2	12418000	2261400
K1KCC6;A0KIB8;R4VVF8	K1KCC6;A0KIB8;R4VVF8	2;2;1	2;2;1	2;2;1	>tr|K1KCC6|K1KCC6_AERHY Uncharacterized protein OS=Aeromonas hydrophila SSU GN=HMPREF1171_00561 PE=4 SV=1;>tr|A0KIB8|A0KIB8_AERHH Putative uncharacterized protein OS=Aeromonas hydrophila subsp. hydrophila (strain ATCC 7966 / NCIB 9240) GN=AHA_1481 PE=4 SV=	3	2	2	2	0	2	0	0	2	0	0	2	0	24	24	24	11.912	104	104;123;104		2		0.00011213	0.60307	1.1878	NaN	1	NaN	NaN	NaN	0	0.60307	0.65703	NaN	1	NaN	NaN	NaN	0	0	24	0	42016000	10599000
A0KIC0;REV__R4VHL7;REV__K1JKV4;REV__A0KP90	A0KIC0;REV__R4VHL7;REV__K1JKV4;REV__A0KP90	1;1;1;1	1;1;1;1	1;1;1;1	>tr|A0KIC0|A0KIC0_AERHH Carboxypeptidase G2 OS=Aeromonas hydrophila subsp. hydrophila (strain ATCC 7966 / NCIB 9240) GN=AHA_1483 PE=4 SV=1;>tr|R4VHL7|R4VHL7_AERHY Methyl-accepting chemotaxis protein OS=Aeromonas hydrophila ML09-119 GN=AHML_19145 PE=4 SV=1;	4	1	1	1	1	1	1	1	1	1	1	1	1	1.6	1.6	1.6	40.336	379	379;701;701;701	1	1	2	0.00088883	0.27835	1.1878	9.08	3	0.27613	0.4026	NaN	1	0.2959	0.45759	NaN	1	0.27835	0.38392	NaN	1	1.6	1.6	1.6	2536400000	802420000
R4VBQ1;A0KID3;K1JCN4	R4VBQ1;A0KID3;K1JCN4	6;6;4	6;6;4	6;6;4	>tr|R4VBQ1|R4VBQ1_AERHY Glutamate synthase (NADPH) small subunit OS=Aeromonas hydrophila ML09-119 GN=AHML_08310 PE=4 SV=1;>tr|A0KID3|A0KID3_AERHH Pyridine nucleotide-disulphide oxidoreductase family protein OS=Aeromonas hydrophila subsp. hydrophila (strain	3	6	6	6	4	2	2	4	2	2	4	2	2	10.8	10.8	10.8	59.27	548	548;548;548	5	2	2	8.9e-20	0.35233	1.1878	171.55	5	0.13664	0.14996	121.52	2	2.9008	3.2381	NaN	1	0.63549	0.67988	192.79	2	6.8	4	3.8	419790000	131020000
A0KID4;R4VEN1	A0KID4;R4VEN1	5;4	1;1	1;1	>tr|A0KID4|A0KID4_AERHH Pyruvate-flavodoxin oxidoreductase OS=Aeromonas hydrophila subsp. hydrophila (strain ATCC 7966 / NCIB 9240) GN=nifJ-1 PE=3 SV=1;>tr|R4VEN1|R4VEN1_AERHY Pyruvate-flavodoxin oxidoreductase OS=Aeromonas hydrophila ML09-119 GN=AHML_0831	2	5	1	1	4	3	2	1	1	0	1	1	0	4.8	0.9	0.9	130.02	1191	1191;1191	1	1		4.13e-17	NaN	1.1878	NaN	0	NaN	NaN	NaN	0	NaN	NaN	NaN	0	NaN	NaN	NaN	0	3.7	3.3	1.8	43715000	0
R4VVH5;A0KID5;K1KCE3	R4VVH5;A0KID5;K1KCE3	6;6;4	6;6;4	6;6;4	>tr|R4VVH5|R4VVH5_AERHY Uncharacterized protein OS=Aeromonas hydrophila ML09-119 GN=AHML_08330 PE=4 SV=1;>tr|A0KID5|A0KID5_AERHH Putative uncharacterized protein OS=Aeromonas hydrophila subsp. hydrophila (strain ATCC 7966 / NCIB 9240) GN=AHA_1498 PE=4 SV=1	3	6	6	6	5	6	5	5	6	5	5	6	5	76.1	76.1	76.1	8.6368	71	71;71;71	24	25	19	8.17e-22	0.14257	1.1878	62.646	55	0.16148	0.16205	81.081	23	0.1314	0.14999	35.636	17	0.14283	0.17979	48.227	15	59.2	76.1	59.2	7397800000	3061100000
A0KID6;R4VBQ5;K1JCN8	A0KID6;R4VBQ5;K1JCN8	7;6;6	7;6;6	7;6;6	>tr|A0KID6|A0KID6_AERHH Putative uncharacterized protein OS=Aeromonas hydrophila subsp. hydrophila (strain ATCC 7966 / NCIB 9240) GN=AHA_1499 PE=4 SV=1;>tr|R4VBQ5|R4VBQ5_AERHY Uncharacterized protein OS=Aeromonas hydrophila ML09-119 GN=AHML_08335 PE=4 SV=1	3	7	7	7	5	7	6	5	7	6	5	7	6	38.3	38.3	38.3	21.108	196	196;190;196	7	11	7	5.79e-41	0.49838	1.1878	54.312	16	0.43312	0.55398	17.915	5	0.52134	0.57011	76.423	6	0.52235	0.57003	57.805	5	28.1	38.3	30.6	3404000000	1527700000
R4VVI0;K1KCE7;A0KIE0	R4VVI0;K1KCE7;A0KIE0	1;1;1	1;1;1	1;1;1	>tr|R4VVI0|R4VVI0_AERHY Uncharacterized protein OS=Aeromonas hydrophila ML09-119 GN=AHML_08355 PE=4 SV=1;>tr|K1KCE7|K1KCE7_AERHY Uncharacterized protein OS=Aeromonas hydrophila SSU GN=HMPREF1171_00586 PE=4 SV=1;>tr|A0KIE0|A0KIE0_AERHH Putative uncharacteri	3	1	1	1	1	0	0	1	0	0	1	0	0	16.5	16.5	16.5	9.793	85	85;85;85	1			4.36e-06	1.4792	1.1878	NaN	1	1.4792	1.7235	NaN	1	NaN	NaN	NaN	0	NaN	NaN	NaN	0	16.5	0	0	153440000	52038000
R4VEP1;K1JGP1;A0KIE7	R4VEP1;K1JGP1;A0KIE7	4;4;4	4;4;4	4;4;4	>tr|R4VEP1|R4VEP1_AERHY Uncharacterized protein OS=Aeromonas hydrophila ML09-119 GN=AHML_08390 PE=4 SV=1;>tr|K1JGP1|K1JGP1_AERHY Uncharacterized protein OS=Aeromonas hydrophila SSU GN=HMPREF1171_00593 PE=4 SV=1;>tr|A0KIE7|A0KIE7_AERHH Putative uncharacteri	3	4	4	4	3	4	3	3	4	3	3	4	3	49.5	49.5	49.5	11.123	97	97;97;97	3	7	4	3.45e-13	0.32941	1.1878	106.37	5	0.43732	0.4725	NaN	1	0.10485	0.1187	137.38	3	0.32941	0.32596	NaN	1	34	49.5	39.2	506310000	171540000
A0KIF4;R4VSQ5;K1JRY0	A0KIF4;R4VSQ5;K1JRY0	6;6;6	6;6;6	6;6;6	>tr|A0KIF4|A0KIF4_AERHH ATP-dependent Zn proteases OS=Aeromonas hydrophila subsp. hydrophila (strain ATCC 7966 / NCIB 9240) GN=AHA_1517 PE=4 SV=1;>tr|R4VSQ5|R4VSQ5_AERHY ATP-dependent Zn protease OS=Aeromonas hydrophila ML09-119 GN=AHML_08425 PE=4 SV=1;>tr	3	6	6	6	3	3	3	3	3	3	3	3	3	22.3	22.3	22.3	26.963	238	238;252;262	3	3	4	7.94e-12	2.089	1.1878	113.71	10	2.1167	2.063	65.775	3	1.8959	2.1106	155.36	3	2.4054	2.2581	138.55	4	10.5	11.8	10.9	618760000	166650000
R4VMH0;A0KIF8;K1JNI0	R4VMH0;A0KIF8;K1JNI0	3;3;2	3;3;2	3;3;2	>tr|R4VMH0|R4VMH0_AERHY Aspartate--tRNA ligase OS=Aeromonas hydrophila ML09-119 GN=aspS PE=3 SV=1;>tr|A0KIF8|A0KIF8_AERHH Aspartate--tRNA ligase OS=Aeromonas hydrophila subsp. hydrophila (strain ATCC 7966 / NCIB 9240) GN=aspS PE=3 SV=1;>tr|K1JNI0|K1JNI0_AE	3	3	3	3	3	2	2	3	2	2	3	2	2	6	6	6	65.212	588	588;668;588	3	2	2	6.45e-22	1.1425	1.1878	15.837	5	0.99985	0.99025	22.74	2	1.1744	1.1496	8.4698	2	1.1679	1.2457	NaN	1	6	4.6	4.6	351610000	95089000
R4VBT9;K1KCG4;A0KIG5;Q75V90;Q9F9B4	R4VBT9;K1KCG4;A0KIG5;Q75V90	8;8;8;7;2	8;8;8;7;2	8;8;8;7;2	>tr|R4VBT9|R4VBT9_AERHY Chitobiase OS=Aeromonas hydrophila ML09-119 GN=AHML_08485 PE=4 SV=1;>tr|K1KCG4|K1KCG4_AERHY Uncharacterized protein OS=Aeromonas hydrophila SSU GN=HMPREF1171_00611 PE=4 SV=1;>tr|A0KIG5|A0KIG5_AERHH Chitobiase OS=Aeromonas hydrophila	5	8	8	8	4	5	3	4	5	3	4	5	3	10.9	10.9	10.9	98.191	887	887;887;887;887;884	4	8	3	1.33e-31	1.1763	1.1878	18.231	13	1.3918	1.5066	19.796	3	1.1415	1.2003	19.047	7	1.3758	1.3972	17.134	3	5.4	7	4.7	820540000	267520000
R4VEQ8;A0KIG6	R4VEQ8;A0KIG6	9;9	2;2	2;2	>tr|R4VEQ8|R4VEQ8_AERHY Glutamine--tRNA ligase OS=Aeromonas hydrophila ML09-119 GN=glnS PE=3 SV=1;>tr|A0KIG6|A0KIG6_AERHH Glutamine--tRNA ligase OS=Aeromonas hydrophila subsp. hydrophila (strain ATCC 7966 / NCIB 9240) GN=glnS PE=3 SV=1	2	9	2	2	3	6	5	1	1	0	1	1	0	17.7	3.6	3.6	63.159	553	553;553	2	1		3.54e-21	0.74986	1.1878	7.1574	2	0.71912	0.7101	NaN	1	0.78192	0.78575	NaN	1	NaN	NaN	NaN	0	5.2	12.1	9.6	83094000	20299000
R4VMH9;A0KIG7	R4VMH9;A0KIG7	1;1	1;1	1;1	>tr|R4VMH9|R4VMH9_AERHY Ferric uptake regulation protein OS=Aeromonas hydrophila ML09-119 GN=AHML_08495 PE=4 SV=1;>tr|A0KIG7|A0KIG7_AERHH Ferric uptake regulation protein OS=Aeromonas hydrophila subsp. hydrophila (strain ATCC 7966 / NCIB 9240) GN=fur PE=4	2	1	1	1	1	1	1	1	1	1	1	1	1	6.3	6.3	6.3	16.187	142	142;142	2	1	1	0.00047677	1.1252	1.1878	35.169	4	1.3729	1.5977	8.1449	2	0.75892	0.83227	NaN	1	0.98908	0.92568	NaN	1	6.3	6.3	6.3	320910000	82298000
R4VVL5;A0KIG9;Q9AFI4;K1JRZ3;REV__R4VT48;REV__K1JCL2;REV__A0KGF5	R4VVL5;A0KIG9;Q9AFI4;K1JRZ3	3;3;2;2;1;1;1	3;3;2;2;1;1;1	3;3;2;2;1;1;1	>tr|R4VVL5|R4VVL5_AERHY Flavodoxin OS=Aeromonas hydrophila ML09-119 GN=AHML_08505 PE=3 SV=1;>tr|A0KIG9|A0KIG9_AERHH Flavodoxin OS=Aeromonas hydrophila subsp. hydrophila (strain ATCC 7966 / NCIB 9240) GN=AHA_1532 PE=3 SV=1;>tr|Q9AFI4|Q9AFI4_AERHY Flavodoxin	7	3	3	3	2	1	1	2	1	1	2	1	1	25.3	25.3	25.3	19.51	174	174;174;174;174;245;245;245	3	1	1	1.35e-28	1.0841	1.1878	24.808	3	0.95664	1.0806	11.591	2	NaN	NaN	NaN	0	1.2166	1.6211	NaN	1	14.4	10.9	3.4	565290000	105620000
R4VMJ0;K1JS02;A0KIH9	R4VMJ0;K1JS02;A0KIH9	5;5;5	5;5;5	5;5;5	>tr|R4VMJ0|R4VMJ0_AERHY Murein hydrolase B OS=Aeromonas hydrophila ML09-119 GN=AHML_08545 PE=4 SV=1;>tr|K1JS02|K1JS02_AERHY Lytic murein transglycosylase B OS=Aeromonas hydrophila SSU GN=HMPREF1171_00625 PE=4 SV=1;>tr|A0KIH9|A0KIH9_AERHH Lytic murein trans	3	5	5	5	1	5	2	1	5	2	1	5	2	16.6	16.6	16.6	41.013	367	367;367;367	2	5	3	6.85e-31	3.0857	1.1878	33.179	9	4.2784	4.8028	NaN	1	3.0857	3.3629	30.783	5	2.4801	2.7999	38.005	3	4.1	16.6	7.9	1003800000	171580000
A0KII3;K1JNJ8	A0KII3	6;2	6;2	2;1	>tr|A0KII3|A0KII3_AERHH ABC transporter substrate-binding protein OS=Aeromonas hydrophila subsp. hydrophila (strain ATCC 7966 / NCIB 9240) GN=AHA_1546 PE=4 SV=1	2	6	6	2	4	4	4	4	4	4	2	2	2	21.1	21.1	7	46.248	426	426;394	5	7	7	2.58e-36	0.66015	1.1878	78.087	19	1.0001	1.1391	66.672	5	0.66015	0.76166	82.45	7	0.62474	0.67607	80.864	7	14.1	13.1	13.6	2346500000	1010300000
R4VET1;A0KIJ3;K1JNK9	R4VET1;A0KIJ3;K1JNK9	6;6;5	6;6;5	6;6;5	>tr|R4VET1|R4VET1_AERHY Ribosomal subunit interface protein OS=Aeromonas hydrophila ML09-119 GN=AHML_08615 PE=4 SV=1;>tr|A0KIJ3|A0KIJ3_AERHH Ribosomal subunit interface protein OS=Aeromonas hydrophila subsp. hydrophila (strain ATCC 7966 / NCIB 9240) GN=yfi	3	6	6	6	5	5	4	5	5	4	5	5	4	50.9	50.9	50.9	12.638	112	112;112;112	10	11	9	2.93e-52	0.39812	1.1878	30.046	23	0.41375	0.58705	24.421	7	0.39812	0.50028	34.349	9	0.3724	0.49711	33.454	7	50.9	45.5	45.5	8474200000	2649600000
K1JCS8;A0KIJ6;R4VVP7	K1JCS8;A0KIJ6;R4VVP7	2;2;1	2;2;1	2;2;1	>tr|K1JCS8|K1JCS8_AERHY Uncharacterized protein OS=Aeromonas hydrophila SSU GN=HMPREF1171_00642 PE=4 SV=1;>tr|A0KIJ6|A0KIJ6_AERHH HTH-type transcriptional regulator GalR OS=Aeromonas hydrophila subsp. hydrophila (strain ATCC 7966 / NCIB 9240) GN=AHA_1561 P	3	2	2	2	1	1	0	1	1	0	1	1	0	6.9	6.9	6.9	36.253	332	332;332;296	1	1		2.41e-08	1.1582	1.1878	1.4475	2	1.1599	1.1163	NaN	1	1.1564	1.0937	NaN	1	NaN	NaN	NaN	0	3	3.9	0	95357000	26176000
R4VML9;K1KCJ0;A0KIK9	R4VML9;K1KCJ0;A0KIK9	5;5;5	5;5;5	5;5;5	>tr|R4VML9|R4VML9_AERHY Phosphoheptose isomerase OS=Aeromonas hydrophila ML09-119 GN=gmhA PE=3 SV=1;>tr|K1KCJ0|K1KCJ0_AERHY Phosphoheptose isomerase OS=Aeromonas hydrophila SSU GN=gmhA PE=3 SV=1;>sp|A0KIK9|GMHA_AERHH Phosphoheptose isomerase OS=Aeromonas h	3	5	5	5	4	4	5	4	4	5	4	4	5	19.3	19.3	19.3	20.868	192	192;192;192	7	5	8	3.94e-19	1.0482	1.1878	28.173	20	1.0146	1.2473	32.668	7	0.99686	1.1449	25.62	5	1.0697	1.2577	28.801	8	15.6	15.6	19.3	3280200000	791620000
R4VVS0;K1JGT8;A0KIL6	R4VVS0;K1JGT8;A0KIL6	1;1;1	1;1;1	1;1;1	>tr|R4VVS0|R4VVS0_AERHY LuxR family DNA-binding response regulator OS=Aeromonas hydrophila ML09-119 GN=AHML_08730 PE=4 SV=1;>tr|K1JGT8|K1JGT8_AERHY Uncharacterized protein OS=Aeromonas hydrophila SSU GN=HMPREF1171_00663 PE=4 SV=1;>tr|A0KIL6|A0KIL6_AERHH DN	3	1	1	1	1	1	1	1	1	1	1	1	1	4.2	4.2	4.2	23.588	212	212;212;212	1	1	1	0.0017704	0.97109	1.1878	35.393	3	0.58034	0.63776	NaN	1	0.98298	1.2459	NaN	1	0.97109	1.0873	NaN	1	4.2	4.2	4.2	333920000	98004000
R4VVS5;D0VMR2;A0KIM1;K1JGU5	R4VVS5;D0VMR2;A0KIM1;K1JGU5	37;37;37;29	37;37;37;29	37;37;37;29	>tr|R4VVS5|R4VVS5_AERHY Nitrate reductase OS=Aeromonas hydrophila ML09-119 GN=napA PE=3 SV=1;>tr|D0VMR2|D0VMR2_AERHY Nitrate reductase OS=Aeromonas hydrophila GN=napA PE=3 SV=1;>sp|A0KIM1|NAPA_AERHH Periplasmic nitrate reductase OS=Aeromonas hydrophila sub	4	37	37	37	34	32	31	34	32	31	34	32	31	48.4	48.4	48.4	92.812	829	829;829;829;829	95	72	68	0	0.20257	1.1878	109.17	206	0.22323	0.26257	102.51	83	0.19897	0.22264	118.47	61	0.16337	0.20116	103.53	62	47	43.5	43.9	65084000000	21888000000
A0KIM7	A0KIM7	1	1	1	>tr|A0KIM7|A0KIM7_AERHH Cyclic pyranopterin monophosphate synthase accessory protein OS=Aeromonas hydrophila subsp. hydrophila (strain ATCC 7966 / NCIB 9240) GN=moaC PE=3 SV=1	1	1	1	1	1	1	1	1	1	1	1	1	1	12.6	12.6	12.6	18.834	174	174	1	1	1	6.08e-21	0.80927	1.1878	28.975	3	0.60551	0.59138	NaN	1	0.80927	0.91717	NaN	1	1.0456	1.0221	NaN	1	12.6	12.6	12.6	152550000	44175000
A0KIN0	A0KIN0	12	1	1	>tr|A0KIN0|A0KIN0_AERHH Molybdate ABC transporter, periplasmic molybdate-binding protein OS=Aeromonas hydrophila subsp. hydrophila (strain ATCC 7966 / NCIB 9240) GN=modA PE=4 SV=1	1	12	1	1	10	11	11	1	1	1	1	1	1	65.7	3.3	3.3	25.481	242	242	1	1	1	6.34e-135	0.40606	1.1878	12.673	3	0.40606	0.52473	NaN	1	0.48794	0.64451	NaN	1	0.382	0.51149	NaN	1	51.7	51.7	65.7	1365200000	467070000
R4VVU9;K1JCX6;A0KIP2	R4VVU9;K1JCX6;A0KIP2	4;4;4	4;4;4	4;4;4	>tr|R4VVU9|R4VVU9_AERHY Small protease OS=Aeromonas hydrophila ML09-119 GN=AHML_08855 PE=4 SV=1;>tr|K1JCX6|K1JCX6_AERHY Uncharacterized protein OS=Aeromonas hydrophila SSU GN=HMPREF1171_00692 PE=4 SV=1;>tr|A0KIP2|A0KIP2_AERHH Small protease OS=Aeromonas hy	3	4	4	4	3	4	4	3	4	4	3	4	4	24.2	24.2	24.2	20.293	186	186;186;186	6	7	6	3.21e-15	0.74043	1.1878	113.4	15	1.1039	1.2667	37.822	5	0.71013	0.76439	37.528	5	0.74043	0.82915	180.1	5	18.8	24.2	24.2	1115000000	279450000
A0KIP7;R4VVV4;K1JCY0	A0KIP7;R4VVV4;K1JCY0	3;2;2	3;2;2	3;2;2	>sp|A0KIP7|PEPT_AERHH Peptidase T OS=Aeromonas hydrophila subsp. hydrophila (strain ATCC 7966 / NCIB 9240) GN=pepT PE=3 SV=1;>tr|R4VVV4|R4VVV4_AERHY Peptidase T OS=Aeromonas hydrophila ML09-119 GN=pepT PE=3 SV=1;>tr|K1JCY0|K1JCY0_AERHY Peptidase T OS=Aerom	3	3	3	3	2	2	2	2	2	2	2	2	2	7.4	7.4	7.4	44.839	407	407;407;407	3	2	3	1.67e-12	0.40048	1.1878	89.571	8	0.61656	0.61059	60.998	3	0.40048	0.42952	42.846	2	0.12995	0.11984	133.47	3	4.4	5.7	4.4	262900000	95905000
R4VC15;A0KIP8	R4VC15;A0KIP8	5;5	5;5	5;5	>tr|R4VC15|R4VC15_AERHY Biosynthetic arginine decarboxylase OS=Aeromonas hydrophila ML09-119 GN=speA PE=3 SV=1;>sp|A0KIP8|SPEA_AERHH Biosynthetic arginine decarboxylase OS=Aeromonas hydrophila subsp. hydrophila (strain ATCC 7966 / NCIB 9240) GN=speA PE=3 S	2	5	5	5	5	1	4	5	1	4	5	1	4	6.5	6.5	6.5	70.146	633	633;633	6	2	8	2.39e-13	1.1501	1.1878	18.317	7	1.1481	1.529	24.944	3	NaN	NaN	NaN	0	1.2093	1.485	15.48	4	6.5	0.9	5.5	1111100000	334080000
R4VC42;A0KIT3;K1JP15	R4VC42;A0KIT3;K1JP15	22;22;21	22;22;21	22;22;21	>tr|R4VC42|R4VC42_AERHY Glycerol kinase OS=Aeromonas hydrophila ML09-119 GN=glpK PE=3 SV=1;>sp|A0KIT3|GLPK_AERHH Glycerol kinase OS=Aeromonas hydrophila subsp. hydrophila (strain ATCC 7966 / NCIB 9240) GN=glpK PE=3 SV=1;>tr|K1JP15|K1JP15_AERHY Glycerol kin	3	22	22	22	21	19	18	21	19	18	21	19	18	54.2	54.2	54.2	55.576	500	500;500;500	38	35	31	0	0.76709	1.1878	41.199	82	0.74393	0.92004	50.534	33	0.76725	0.97697	29.74	26	0.81052	1.029	37.294	23	49.8	45.4	42.2	23672000000	6601400000
R4VT62;K1JD37;A0KIT6	R4VT62;K1JD37;A0KIT6	1;1;1	1;1;1	1;1;1	>tr|R4VT62|R4VT62_AERHY Glycerol-3-phosphate regulon repressor OS=Aeromonas hydrophila ML09-119 GN=AHML_09075 PE=4 SV=1;>tr|K1JD37|K1JD37_AERHY Uncharacterized protein OS=Aeromonas hydrophila SSU GN=HMPREF1171_00752 PE=4 SV=1;>tr|A0KIT6|A0KIT6_AERHH Glycer	3	1	1	1	0	1	0	0	1	0	0	1	0	4	4	4	28.122	252	252;252;252		1		0.0025957	3.506	1.1878	NaN	1	NaN	NaN	NaN	0	3.506	3.3361	NaN	1	NaN	NaN	NaN	0	0	4	0	17593000	2829300
A0KIT7;R4VVZ8;K1JH61	A0KIT7;R4VVZ8;K1JH61	12;11;9	12;11;9	12;11;9	>tr|A0KIT7|A0KIT7_AERHH Aerobic glycerol-3-phosphate dehydrogenase OS=Aeromonas hydrophila subsp. hydrophila (strain ATCC 7966 / NCIB 9240) GN=AHA_1652 PE=3 SV=1;>tr|R4VVZ8|R4VVZ8_AERHY Glycerol-3-phosphate dehydrogenase OS=Aeromonas hydrophila ML09-119 GN	3	12	12	12	6	8	7	6	8	7	6	8	7	26.9	26.9	26.9	55.741	495	495;495;495	10	8	10	1.99e-39	2.2059	1.1878	35.332	21	1.8969	2.0645	39.756	8	2.2082	2.47	13.1	5	2.2638	2.5243	36.342	8	11.7	15.6	16.2	2118500000	452070000
A0KIT8;R4VC47;K1JP23	A0KIT8;R4VC47;K1JP23	29;26;21	29;26;21	28;25;20	>tr|A0KIT8|A0KIT8_AERHH Glycerophosphoryl diester phosphodiesterase OS=Aeromonas hydrophila subsp. hydrophila (strain ATCC 7966 / NCIB 9240) GN=AHA_1653 PE=4 SV=1;>tr|R4VC47|R4VC47_AERHY Glycerophosphodiester phosphodiesterase OS=Aeromonas hydrophila ML09-	3	29	29	28	23	23	25	23	23	25	22	22	24	82.2	82.2	80.5	40.239	359	359;359;359	59	56	62	0	0.88756	1.1878	43.764	145	0.87424	1.2821	49.169	47	0.93213	1.2099	42.445	47	0.88483	1.1699	39.352	51	69.1	73.8	72.1	106240000000	28425000000
R4VW05;A0KIU2	R4VW05;A0KIU2	1;1	1;1	1;1	>tr|R4VW05|R4VW05_AERHY Uncharacterized protein OS=Aeromonas hydrophila ML09-119 GN=AHML_09105 PE=4 SV=1;>tr|A0KIU2|A0KIU2_AERHH Putative uncharacterized protein OS=Aeromonas hydrophila subsp. hydrophila (strain ATCC 7966 / NCIB 9240) GN=AHA_1657 PE=4 SV=1	2	1	1	1	1	0	1	1	0	1	1	0	1	13.3	13.3	13.3	12.874	120	120;171	1		3	1.09e-16	1.0037	1.1878	2.3007	2	0.98858	1.1113	NaN	1	NaN	NaN	NaN	0	1.019	1.148	NaN	1	13.3	0	13.3	172940000	45406000
R4VC52;K1JP30;A0KIU3	R4VC52;K1JP30;A0KIU3	11;11;11	11;11;11	11;11;11	>tr|R4VC52|R4VC52_AERHY Ecotin OS=Aeromonas hydrophila ML09-119 GN=AHML_09110 PE=4 SV=1;>tr|K1JP30|K1JP30_AERHY Uncharacterized protein OS=Aeromonas hydrophila SSU GN=HMPREF1171_00759 PE=4 SV=1;>tr|A0KIU3|A0KIU3_AERHH Ecotin OS=Aeromonas hydrophila subsp.	3	11	11	11	10	11	9	10	11	9	10	11	9	78.1	78.1	78.1	18.201	160	160;160;196	34	25	23	7.37e-130	0.7849	1.1878	30.442	69	0.78284	1.0946	29.951	28	0.81634	1.2678	24.893	21	0.72273	1.0922	35.146	20	66.9	78.1	66.9	75731000000	21219000000
A0KIU6	A0KIU6	21	1	1	>tr|A0KIU6|A0KIU6_AERHH Proprotein convertase P-domain OS=Aeromonas hydrophila subsp. hydrophila (strain ATCC 7966 / NCIB 9240) GN=AHA_1661 PE=4 SV=1	1	21	1	1	19	18	17	1	1	1	1	1	1	31.8	2.6	2.6	88.405	804	804	2	2	4	0	15.802	1.1878	96.429	4	13.665	14.983	NaN	1	NaN	NaN	NaN	0	17.544	16.518	110.9	3	27.4	27.9	24.8	768130000	9644600
A0KIU7	A0KIU7	8	1	1	>tr|A0KIU7|A0KIU7_AERHH Protease II OS=Aeromonas hydrophila subsp. hydrophila (strain ATCC 7966 / NCIB 9240) GN=AHA_1662 PE=4 SV=1	1	8	1	1	5	7	6	1	1	1	1	1	1	14.7	1.4	1.4	77.287	692	692	1	1	1	4.09e-47	20.247	1.1878	NaN	1	NaN	NaN	NaN	0	NaN	NaN	NaN	0	20.247	22.681	NaN	1	8.1	13.2	11.4	215130000	3805700
R4VC61;A0KIU8;K1JP36	R4VC61;A0KIU8;K1JP36	30;30;21	30;30;21	30;30;21	>tr|R4VC61|R4VC61_AERHY Hemin receptor OS=Aeromonas hydrophila ML09-119 GN=AHML_09135 PE=3 SV=1;>tr|A0KIU8|A0KIU8_AERHH Hemin receptor OS=Aeromonas hydrophila subsp. hydrophila (strain ATCC 7966 / NCIB 9240) GN=AHA_1663 PE=3 SV=1;>tr|K1JP36|K1JP36_AERHY To	3	30	30	30	25	25	24	25	25	24	25	25	24	52.8	52.8	52.8	80.032	720	720;720;711	52	44	35	0	18.563	1.1878	118.16	101	10.936	13.456	128.49	40	17.694	22.512	116.39	32	28.339	31.16	96.543	29	47.6	45.8	46.1	29989000000	1177800000
R4VMU9;A0KIV0	R4VMU9;A0KIV0	1;1	1;1	1;1	>tr|R4VMU9|R4VMU9_AERHY Uncharacterized protein OS=Aeromonas hydrophila ML09-119 GN=AHML_09145 PE=4 SV=1;>sp|A0KIV0|Y1665_AERHH UPF0352 protein AHA_1665 OS=Aeromonas hydrophila subsp. hydrophila (strain ATCC 7966 / NCIB 9240) GN=AHA_1665 PE=3 SV=1	2	1	1	1	0	0	1	0	0	1	0	0	1	16	16	16	8.3425	75	75;75			3	7.07e-05	2.6695	1.1878	NaN	1	NaN	NaN	NaN	0	NaN	NaN	NaN	0	2.6695	3.0254	NaN	1	0	0	16	73474000	4520100
R4VW15;A0KIV2;K1JH78	R4VW15;A0KIV2;K1JH78	32;32;28	32;32;28	32;32;28	>tr|R4VW15|R4VW15_AERHY Maltose ABC transporter periplasmic protein OS=Aeromonas hydrophila ML09-119 GN=malE PE=4 SV=1;>tr|A0KIV2|A0KIV2_AERHH Maltose-binding periplasmic protein OS=Aeromonas hydrophila subsp. hydrophila (strain ATCC 7966 / NCIB 9240) GN=A	3	32	32	32	27	30	30	27	30	30	27	30	30	77.4	77.4	77.4	42.198	393	393;393;393	114	87	77	0	0.75449	1.1878	49.099	246	0.73465	1.0401	41.196	103	0.78044	1.1187	51.778	71	0.75034	1.0677	56.417	72	63.1	69	72.8	534850000000	159700000000
A0KIW1;R4VT92;K1JD64;REV__CON__Q6KB66-1;REV__CON__Q0VBK2	A0KIW1;R4VT92;K1JD64	14;14;11;1;1	14;14;11;1;1	13;13;10;1;1	>tr|A0KIW1|A0KIW1_AERHH Zinc metalloprotease OS=Aeromonas hydrophila subsp. hydrophila (strain ATCC 7966 / NCIB 9240) GN=AHA_1676 PE=4 SV=1;>tr|R4VT92|R4VT92_AERHY Zinc metalloprotease OS=Aeromonas hydrophila ML09-119 GN=AHML_09200 PE=4 SV=1;>tr|K1JD64|K1J	5	14	14	13	7	11	12	7	11	12	7	11	11	36	36	34.7	51.592	467	467;477;477;452;452	28	30	23	6.88e-173	0.74072	1.1878	40.572	55	0.76984	1.0077	45.143	16	0.71305	0.82864	32.911	24	0.74072	0.80936	43.971	15	20.1	30.8	29.1	8103300000	2156400000
R4VC79;K1JP57;A0KIW3	R4VC79;K1JP57;A0KIW3	2;2;2	2;2;2	2;2;2	>tr|R4VC79|R4VC79_AERHY Arsenate reductase OS=Aeromonas hydrophila ML09-119 GN=AHML_09210 PE=4 SV=1;>tr|K1JP57|K1JP57_AERHY Arsenate reductase (Glutaredoxin) OS=Aeromonas hydrophila SSU GN=HMPREF1171_00779 PE=4 SV=1;>tr|A0KIW3|A0KIW3_AERHH Arsenate reducta	3	2	2	2	1	2	0	1	2	0	1	2	0	18.1	18.1	18.1	13.235	116	116;116;116	1	2		0.00010346	1.273	1.1878	15.4	2	NaN	NaN	NaN	0	1.273	1.3593	15.4	2	NaN	NaN	NaN	0	7.8	18.1	0	279490000	57346000
R4VTA5;A0KIX0;K1KCX2	R4VTA5;A0KIX0;K1KCX2	28;28;16	28;28;16	28;28;16	>tr|R4VTA5|R4VTA5_AERHY Arginine and ornithine binding protein OS=Aeromonas hydrophila ML09-119 GN=AHML_09250 PE=3 SV=1;>tr|A0KIX0|A0KIX0_AERHH Arginine and ornithine binding protein OS=Aeromonas hydrophila subsp. hydrophila (strain ATCC 7966 / NCIB 9240)	3	28	28	28	23	27	26	23	27	26	23	27	26	80.2	80.2	80.2	28.573	257	257;257;257	163	117	117	0	0.22754	1.1878	75.665	324	0.27061	0.35391	81.231	144	0.21387	0.3091	73.054	94	0.21983	0.31704	65.241	86	73.5	77.4	79	284810000000	100240000000
A0KIX6;K1JD77	A0KIX6	3;1	3;1	2;0	>tr|A0KIX6|A0KIX6_AERHH NADH dehydrogenase OS=Aeromonas hydrophila subsp. hydrophila (strain ATCC 7966 / NCIB 9240) GN=AHA_1691 PE=4 SV=1	2	3	3	2	1	3	2	1	3	2	1	2	1	8.2	8.2	6.4	60.834	562	562;562	1	3	3	3.24e-09	2.0661	1.1878	64.681	7	2.2745	2.7287	NaN	1	1.7353	1.9318	99.703	3	2.0661	2.1341	42.098	3	1.8	8.2	3.6	461890000	94651000
R4VCB0;K1JD81;A0KIY1	R4VCB0;K1JD81;A0KIY1	4;4;4	4;4;4	4;4;4	>tr|R4VCB0|R4VCB0_AERHY Uncharacterized protein OS=Aeromonas hydrophila ML09-119 GN=AHML_09335 PE=4 SV=1;>tr|K1JD81|K1JD81_AERHY Uncharacterized protein OS=Aeromonas hydrophila SSU GN=HMPREF1171_00797 PE=4 SV=1;>tr|A0KIY1|A0KIY1_AERHH Putative uncharacteri	3	4	4	4	3	4	3	3	4	3	3	4	3	38.1	38.1	38.1	13.331	118	118;130;178	8	9	7	3.04e-34	0.54469	1.1878	30.327	21	0.73889	0.72074	16.636	6	0.64257	0.65737	44.224	8	0.48265	0.56097	12.047	7	32.2	38.1	32.2	3559300000	1156100000
R4VTF5;K1JD94;A0KIZ5	R4VTF5;K1JD94;A0KIZ5	2;2;2	2;2;2	2;2;2	>tr|R4VTF5|R4VTF5_AERHY Inositol-1-monophosphatase OS=Aeromonas hydrophila ML09-119 GN=AHML_09475 PE=4 SV=1;>tr|K1JD94|K1JD94_AERHY Uncharacterized protein OS=Aeromonas hydrophila SSU GN=HMPREF1171_00812 PE=4 SV=1;>tr|A0KIZ5|A0KIZ5_AERHH Inositol-1-monopho	3	2	2	2	1	1	1	1	1	1	1	1	1	9	9	9	29.152	267	267;267;284	1	3	2	1.54e-08	0.66141	1.1878	101.13	5	0.66141	0.66172	NaN	1	0.28954	0.33053	87.976	3	2.2552	2.1183	NaN	1	4.9	4.1	4.1	263100000	115080000
R4VN21;K1KD20;A0KIZ9	R4VN21;K1KD20;A0KIZ9	1;1;1	1;1;1	1;1;1	>tr|R4VN21|R4VN21_AERHY Uncharacterized protein OS=Aeromonas hydrophila ML09-119 GN=AHML_09495 PE=3 SV=1;>tr|K1KD20|K1KD20_AERHY Uncharacterized protein OS=Aeromonas hydrophila SSU GN=HMPREF1171_00816 PE=3 SV=1;>tr|A0KIZ9|A0KIZ9_AERHH Putative uncharacteri	3	1	1	1	0	1	1	0	1	1	0	1	1	10.9	10.9	10.9	12.446	110	110;110;124		1	2	9.16e-05	1.2727	1.1878	7.9861	3	NaN	NaN	NaN	0	1.2727	1.2524	NaN	1	1.2353	1.3609	9.0302	2	0	10.9	10.9	199020000	46514000
R4VF98;A0KJ03;K1JSK3;REV__R4VQT3	R4VF98;A0KJ03;K1JSK3	13;13;12;1	13;13;12;1	13;13;12;1	>tr|R4VF98|R4VF98_AERHY Aminomethyltransferase OS=Aeromonas hydrophila ML09-119 GN=gcvT PE=3 SV=1;>sp|A0KJ03|GCST_AERHH Aminomethyltransferase OS=Aeromonas hydrophila subsp. hydrophila (strain ATCC 7966 / NCIB 9240) GN=gcvT PE=3 SV=1;>tr|K1JSK3|K1JSK3_AERH	4	13	13	13	9	11	12	9	11	12	9	11	12	40.8	40.8	40.8	39.725	365	365;365;365;68	21	18	20	5.36e-92	0.79475	1.1878	37.611	45	0.91518	0.94071	47.049	13	0.74309	0.8128	32.193	14	0.8239	0.94481	35.327	18	24.7	31.2	37.3	9027300000	2516300000
R4VN26;K1KD27;A0KJ04	R4VN26;K1KD27;A0KJ04	2;2;2	2;2;2	2;2;2	>tr|R4VN26|R4VN26_AERHY Glycine cleavage system H protein OS=Aeromonas hydrophila ML09-119 GN=gcvH PE=3 SV=1;>tr|K1KD27|K1KD27_AERHY Glycine cleavage system H protein OS=Aeromonas hydrophila SSU GN=gcvH PE=3 SV=1;>sp|A0KJ04|GCSH_AERHH Glycine cleavage syst	3	2	2	2	2	2	2	2	2	2	2	2	2	13.2	13.2	13.2	13.816	129	129;129;129	6	5	5	9.19e-14	0.65422	1.1878	17.462	15	0.6631	0.89815	19.309	6	0.66033	0.84864	20.645	5	0.64525	0.8503	13.149	4	13.2	13.2	13.2	6402600000	1903200000
R4VCG1;A0KJ16;K1JPB8	R4VCG1;A0KJ16;K1JPB8	3;3;3	3;3;3	3;3;3	>tr|R4VCG1|R4VCG1_AERHY Alkyl hydroperoxide reductase subunit F OS=Aeromonas hydrophila ML09-119 GN=AHML_09560 PE=3 SV=1;>tr|A0KJ16|A0KJ16_AERHH Alkyl hydroperoxide reductase subunit F OS=Aeromonas hydrophila subsp. hydrophila (strain ATCC 7966 / NCIB 9240	3	3	3	3	2	1	2	2	1	2	2	1	2	5.3	5.3	5.3	55.708	526	526;526;528	2	1	2	2.19e-08	0.67525	1.1878	58.393	5	1.1337	1.1208	8.2731	2	0.26029	0.29729	NaN	1	0.58935	0.603	38.093	2	3.6	1.9	3.6	364800000	186930000
R4VFA7;A0KJ17;K1JSL2	R4VFA7;A0KJ17;K1JSL2	8;8;7	8;8;7	8;8;7	>tr|R4VFA7|R4VFA7_AERHY Alkyl hydroperoxide reductase OS=Aeromonas hydrophila ML09-119 GN=AHML_09565 PE=4 SV=1;>tr|A0KJ17|A0KJ17_AERHH Alkyl hydroperoxide reductase subunit C OS=Aeromonas hydrophila subsp. hydrophila (strain ATCC 7966 / NCIB 9240) GN=AHA_1	3	8	8	8	7	5	6	7	5	6	7	5	6	56.4	56.4	56.4	20.645	188	188;188;188	13	9	10	4.62e-62	0.76165	1.1878	32.908	27	0.82265	0.96297	42.161	12	0.71606	0.88694	23.533	7	0.81662	1.0449	27.306	8	52.7	35.1	38.8	12032000000	3239200000
R4VN34;A0KJ18;K1KD40	R4VN34;A0KJ18;K1KD40	6;6;4	6;6;4	6;6;4	>tr|R4VN34|R4VN34_AERHY Uncharacterized protein OS=Aeromonas hydrophila ML09-119 GN=AHML_09570 PE=4 SV=1;>tr|A0KJ18|A0KJ18_AERHH CBS domains protein OS=Aeromonas hydrophila subsp. hydrophila (strain ATCC 7966 / NCIB 9240) GN=AHA_1733 PE=4 SV=1;>tr|K1KD40|K	3	6	6	6	5	4	5	5	4	5	5	4	5	56.8	56.8	56.8	16.769	148	148;148;147	5	6	7	1.07e-29	0.27107	1.1878	116.73	17	0.45079	0.5194	96.326	5	0.1581	0.16515	88.64	6	0.2635	0.28012	151.43	6	40.5	25.7	41.9	1631800000	510380000
R4VTH6;A0KJ19;K1JDC0	R4VTH6;A0KJ19;K1JDC0	2;2;1	2;2;1	2;2;1	>tr|R4VTH6|R4VTH6_AERHY S-adenosylmethionine:tRNA ribosyltransferase-isomerase OS=Aeromonas hydrophila ML09-119 GN=queA PE=3 SV=1;>sp|A0KJ19|QUEA_AERHH S-adenosylmethionine:tRNA ribosyltransferase-isomerase OS=Aeromonas hydrophila subsp. hydrophila (strain	3	2	2	2	0	1	1	0	1	1	0	1	1	6.2	6.2	6.2	39.329	355	355;355;355		1	1	0.0024573	0.5699	1.1878	70.751	2	NaN	NaN	NaN	0	0.85887	0.95185	NaN	1	0.37815	0.34997	NaN	1	0	2.8	3.4	64455000	24139000
R4VWB2;A0KJ25;K1JHG2	R4VWB2;A0KJ25;K1JHG2	6;6;6	6;6;6	6;6;6	>tr|R4VWB2|R4VWB2_AERHY Lipoprotein NlpI OS=Aeromonas hydrophila ML09-119 GN=AHML_09605 PE=3 SV=1;>tr|A0KJ25|A0KJ25_AERHH Lipoprotein NlpI OS=Aeromonas hydrophila subsp. hydrophila (strain ATCC 7966 / NCIB 9240) GN=AHA_1740 PE=3 SV=1;>tr|K1JHG2|K1JHG2_AERH	3	6	6	6	5	4	4	5	4	4	5	4	4	20.5	20.5	20.5	31.612	273	273;297;315	5	4	5	1.29e-18	1.2813	1.1878	26.856	11	1.2887	1.4808	36.126	4	1.1032	1.2528	18.454	4	1.3349	1.5028	6.6078	3	16.8	12.5	12.5	1100300000	250680000
R4VFC6;K1JPD4;A0KJ31	R4VFC6;K1JPD4;A0KJ31	1;1;1	1;1;1	1;1;1	>tr|R4VFC6|R4VFC6_AERHY Iron-sulfur cluster assembly transcription factor IscR OS=Aeromonas hydrophila ML09-119 GN=AHML_09640 PE=4 SV=1;>tr|K1JPD4|K1JPD4_AERHY HTH-type transcriptional regulator iscR OS=Aeromonas hydrophila SSU GN=HMPREF1171_00844 PE=4 SV=	3	1	1	1	0	1	1	0	1	1	0	1	1	5.7	5.7	5.7	16.808	157	157;157;167		1	1	0.00063827	7.1715	1.1878	13.132	2	NaN	NaN	NaN	0	7.7048	7.4865	NaN	1	6.675	6.2176	NaN	1	0	5.7	5.7	50370000	2855600
R4VN47;K1JSM6;A0KJ32	R4VN47;K1JSM6;A0KJ32	8;8;8	8;8;8	8;8;8	>tr|R4VN47|R4VN47_AERHY Cysteine desulfurase OS=Aeromonas hydrophila ML09-119 GN=iscS PE=3 SV=1;>tr|K1JSM6|K1JSM6_AERHY Cysteine desulfurase OS=Aeromonas hydrophila SSU GN=iscS PE=3 SV=1;>sp|A0KJ32|ISCS_AERHH Cysteine desulfurase OS=Aeromonas hydrophila su	3	8	8	8	3	8	7	3	8	7	3	8	7	20.8	20.8	20.8	44.863	404	404;404;404	6	11	11	6.73e-31	1.142	1.1878	41.35	24	1.0878	1.2358	26.492	6	1.156	1.2089	27.079	8	1.1742	1.2913	57.129	10	7.7	20.8	19.1	2266000000	614550000
R4VTL0;K1KD59;A0KJ33	R4VTL0;K1KD59;A0KJ33	4;4;4	4;4;4	4;4;4	>tr|R4VTL0|R4VTL0_AERHY Scaffold protein OS=Aeromonas hydrophila ML09-119 GN=AHML_09650 PE=4 SV=1;>tr|K1KD59|K1KD59_AERHY NifU-like protein OS=Aeromonas hydrophila SSU GN=HMPREF1171_00846 PE=4 SV=1;>tr|A0KJ33|A0KJ33_AERHH FeS cluster assembly scaffold IscU	3	4	4	4	1	3	2	1	3	2	1	3	2	33.1	33.1	33.1	13.5	127	127;127;127	3	3	2	6.41e-11	1.5841	1.1878	112.25	5	NaN	NaN	NaN	0	1.225	1.3549	122.75	3	2.6001	2.7813	4.204	2	11	22	20.5	709520000	488490000
R4VWE1;A0KJ34	R4VWE1;A0KJ34	1;1	1;1	1;1	>tr|R4VWE1|R4VWE1_AERHY Iron-sulfur cluster assembly protein IscA OS=Aeromonas hydrophila ML09-119 GN=AHML_09655 PE=3 SV=1;>tr|A0KJ34|A0KJ34_AERHH Iron-sulfur cluster assembly protein IscA OS=Aeromonas hydrophila subsp. hydrophila (strain ATCC 7966 / NCIB	2	1	1	1	1	1	1	1	1	1	1	1	1	13.1	13.1	13.1	11.393	107	107;107	3	1	1	1.05e-10	2.1107	1.1878	13.579	4	2.3926	2.5808	0.11879	2	1.733	1.9814	NaN	1	1.8682	2.1212	NaN	1	13.1	13.1	13.1	244620000	63793000
R4VFF9;K1JPE0;A0KJ36	R4VFF9;K1JPE0;A0KJ36	2;2;2	2;2;2	2;2;2	>tr|R4VFF9|R4VFF9_AERHY Chaperone protein HscA homolog OS=Aeromonas hydrophila ML09-119 GN=hscA PE=3 SV=1;>tr|K1JPE0|K1JPE0_AERHY Chaperone protein HscA homolog OS=Aeromonas hydrophila SSU GN=hscA PE=3 SV=1;>sp|A0KJ36|HSCA_AERHH Chaperone protein HscA homo	3	2	2	2	1	1	2	1	1	2	1	1	2	4.1	4.1	4.1	65.331	615	615;615;615	2	1	2	1.54e-10	1.8813	1.1878	12.451	5	1.8492	1.8108	2.4094	2	2.0403	2.0198	NaN	1	2.1954	2.3013	6.2393	2	2.3	2.3	4.1	366800000	76485000
R4VN64;K1JSN2;A0KJ37	R4VN64;K1JSN2;A0KJ37	2;2;2	2;2;2	2;2;2	>tr|R4VN64|R4VN64_AERHY Ferredoxin, 2Fe-2S type, ISC system OS=Aeromonas hydrophila ML09-119 GN=AHML_09670 PE=4 SV=1;>tr|K1JSN2|K1JSN2_AERHY 2Fe-2S ferredoxin OS=Aeromonas hydrophila SSU GN=HMPREF1171_00850 PE=4 SV=1;>tr|A0KJ37|A0KJ37_AERHH Ferredoxin, 2Fe	3	2	2	2	2	1	1	2	1	1	2	1	1	18.8	18.8	18.8	12.317	112	112;112;112	2	1	1	5.34e-10	2.2166	1.1878	38.222	4	1.9676	1.9822	40.963	2	1.8501	2.1551	NaN	1	3.7074	3.6966	NaN	1	18.8	8	10.7	251470000	44972000
R4VCL6;A0KJ40;K1JHI9	R4VCL6;A0KJ40;K1JHI9	8;8;7	8;8;7	8;8;7	>tr|R4VCL6|R4VCL6_AERHY Nucleoside diphosphate kinase OS=Aeromonas hydrophila ML09-119 GN=ndk PE=3 SV=1;>sp|A0KJ40|NDK_AERHH Nucleoside diphosphate kinase OS=Aeromonas hydrophila subsp. hydrophila (strain ATCC 7966 / NCIB 9240) GN=ndk PE=3 SV=1;>tr|K1JHI9|	3	8	8	8	8	6	7	8	6	7	8	6	7	57.7	57.7	57.7	15.411	142	142;142;142	12	11	11	4.89e-45	0.83808	1.1878	29.268	25	0.82071	1.1203	32.946	10	0.95075	1.1501	28.844	7	0.84416	0.94335	25.876	8	57.7	44.4	49.3	6502300000	1839300000
R4VN78;A0KJ42;K1JSN6;B8X988	R4VN78;A0KJ42;K1JSN6;B8X988	4;4;3;2	4;4;3;2	4;4;3;2	>tr|R4VN78|R4VN78_AERHY Type IV pilus biogenesis/stability protein PilW OS=Aeromonas hydrophila ML09-119 GN=AHML_09695 PE=4 SV=1;>tr|A0KJ42|A0KJ42_AERHH Type IV pilus biogenesis/stability protein PilW OS=Aeromonas hydrophila subsp. hydrophila (strain ATCC	4	4	4	4	2	4	1	2	4	1	2	4	1	22.9	22.9	22.9	28.488	253	253;263;258;149	2	4	1	1.47e-15	1.6789	1.1878	28.54	5	2.1041	2.4273	NaN	1	1.6789	1.9694	33.828	3	1.4567	1.6238	NaN	1	13	22.9	4.3	715830000	170170000
R4VCM0;K1JHJ7;A0KJ45	R4VCM0;K1JHJ7;A0KJ45	4;4;4	4;4;4	4;4;4	>tr|R4VCM0|R4VCM0_AERHY Histidyl-tRNA ligase OS=Aeromonas hydrophila ML09-119 GN=hisS PE=4 SV=1;>tr|K1JHJ7|K1JHJ7_AERHY Histidine--tRNA ligase OS=Aeromonas hydrophila SSU GN=hisS PE=3 SV=1;>sp|A0KJ45|SYH_AERHH Histidine--tRNA ligase OS=Aeromonas hydrophila	3	4	4	4	1	2	2	1	2	2	1	2	2	9.4	9.4	9.4	47.795	425	425;425;425	1	3	3	1.04e-09	1.2627	1.1878	51.398	7	0.57318	0.573	NaN	1	1.2672	1.4593	18.17	3	1.1941	1.3513	53.535	3	2.6	4	5.4	835790000	197600000
R4VFH3;K1JPE9;A0KJ46	R4VFH3;K1JPE9;A0KJ46	1;1;1	1;1;1	1;1;1	>tr|R4VFH3|R4VFH3_AERHY Uncharacterized protein OS=Aeromonas hydrophila ML09-119 GN=AHML_09715 PE=4 SV=1;>tr|K1JPE9|K1JPE9_AERHY Uncharacterized protein OS=Aeromonas hydrophila SSU GN=HMPREF1171_00859 PE=4 SV=1;>tr|A0KJ46|A0KJ46_AERHH Tetratricopeptide rep	3	1	1	1	0	1	0	0	1	0	0	1	0	8.3	8.3	8.3	22.869	216	216;216;216		1		0.00013204	NaN	1.1878	NaN	0	NaN	NaN	NaN	0	NaN	NaN	NaN	0	NaN	NaN	NaN	0	0	8.3	0	0	0
A0KJ47;R4VN83;K1JSP0	A0KJ47;R4VN83;K1JSP0	9;9;8	9;9;8	9;9;8	>tr|A0KJ47|A0KJ47_AERHH Outer membrane protein assembly factor BamB OS=Aeromonas hydrophila subsp. hydrophila (strain ATCC 7966 / NCIB 9240) GN=bamB PE=3 SV=1;>tr|R4VN83|R4VN83_AERHY Outer membrane protein assembly factor BamB OS=Aeromonas hydrophila ML09-	3	9	9	9	8	7	8	8	7	8	8	7	8	28.3	28.3	28.3	41.522	385	385;394;394	9	12	11	9.92e-79	1.6205	1.1878	40.712	29	1.8177	2.524	24.7	8	1.4721	1.7837	23.635	11	1.6065	2.1124	60.489	10	26.8	24.2	23.9	10169000000	2162100000
R4VTN3;K1KD77;A0KJ48	R4VTN3;K1KD77;A0KJ48	1;1;1	1;1;1	1;1;1	>tr|R4VTN3|R4VTN3_AERHY GTPase Der OS=Aeromonas hydrophila ML09-119 GN=der PE=3 SV=1;>tr|K1KD77|K1KD77_AERHY GTPase Der OS=Aeromonas hydrophila SSU GN=der PE=3 SV=1;>sp|A0KJ48|DER_AERHH GTPase Der OS=Aeromonas hydrophila subsp. hydrophila (strain ATCC 7966	3	1	1	1	1	1	1	1	1	1	1	1	1	2.2	2.2	2.2	55.581	499	499;499;499	1	1	1	0.0011412	0.84382	1.1878	16.884	3	0.84754	0.91401	NaN	1	0.68663	0.65252	NaN	1	0.84382	0.78669	NaN	1	2.2	2.2	2.2	66757000	15860000
A0KJ51;R4VFH7;K1JPF4	A0KJ51;R4VFH7;K1JPF4	17;15;11	17;15;11	17;15;11	>tr|A0KJ51|A0KJ51_AERHH Phosphoribosylformylglycinamidine synthase OS=Aeromonas hydrophila subsp. hydrophila (strain ATCC 7966 / NCIB 9240) GN=purL PE=3 SV=1;>tr|R4VFH7|R4VFH7_AERHY Phosphoribosylformylglycinamidine synthase OS=Aeromonas hydrophila ML09-11	3	17	17	17	13	13	10	13	13	10	13	13	10	15.6	15.6	15.6	147.74	1357	1357;1301;1301	13	17	10	3.94e-114	0.87869	1.1878	47.05	33	0.88089	0.94881	45.542	12	0.86717	0.99101	62.131	12	0.83996	0.96609	21.54	9	11.3	12.4	9.2	2792300000	773810000
R4VN95;A0KJ64	R4VN95;A0KJ64	1;1	1;1	1;1	>tr|R4VN95|R4VN95_AERHY NADH dehydrogenase subunit E OS=Aeromonas hydrophila ML09-119 GN=AHML_09795 PE=4 SV=1;>tr|A0KJ64|A0KJ64_AERHH NADH-quinone oxidoreductase chain e OS=Aeromonas hydrophila subsp. hydrophila (strain ATCC 7966 / NCIB 9240) GN=AHA_1779 P	2	1	1	1	0	1	1	0	1	1	0	1	1	8.3	8.3	8.3	19.539	180	180;180		1	2	9.53e-05	NaN	1.1878	NaN	0	NaN	NaN	NaN	0	NaN	NaN	NaN	0	NaN	NaN	NaN	0	0	8.3	8.3	0	0
R4VFJ0;E5KV50;A0KJ68;K1KDA4	R4VFJ0;E5KV50;A0KJ68;K1KDA4	1;1;1;1	1;1;1;1	1;1;1;1	>tr|R4VFJ0|R4VFJ0_AERHY Flagellar motor protein MotB OS=Aeromonas hydrophila ML09-119 GN=motB PE=4 SV=1;>tr|E5KV50|E5KV50_AERHY Flagellar stator protein (Fragment) OS=Aeromonas hydrophila GN=motB PE=4 SV=1;>tr|A0KJ68|A0KJ68_AERHH Chemotaxis protein MotB OS	4	1	1	1	0	1	1	0	1	1	0	1	1	4.1	4.1	4.1	31.916	291	291;291;291;292		1	1	1.29e-05	0.73892	1.1878	9.9123	2	NaN	NaN	NaN	0	0.74574	0.94609	NaN	1	0.73217	0.82234	NaN	1	0	4.1	4.1	244430000	78238000
K1JMP2;A0KJ75;R4VTQ0	K1JMP2;A0KJ75;R4VTQ0	3;3;2	3;3;2	3;3;2	>tr|K1JMP2|K1JMP2_AERHY Uncharacterized protein OS=Aeromonas hydrophila SSU GN=HMPREF1171_00888 PE=4 SV=1;>tr|A0KJ75|A0KJ75_AERHH RNA-binding protein OS=Aeromonas hydrophila subsp. hydrophila (strain ATCC 7966 / NCIB 9240) GN=AHA_1791 PE=4 SV=1;>tr|R4VTQ0|	3	3	3	3	3	3	3	3	3	3	3	3	3	34.8	34.8	34.8	10.161	92	92;95;81	4	5	4	1e-42	0.91343	1.1878	47.27	13	0.89393	1.2116	80.212	4	0.91343	1.1013	18.324	5	0.89481	1.0536	34.588	4	34.8	34.8	34.8	5655000000	1406900000
A0KJ79;R4VNA7;K1JFY0	A0KJ79;R4VNA7;K1JFY0	4;3;3	4;3;3	4;3;3	>tr|A0KJ79|A0KJ79_AERHH L-allo-threonine aldolase OS=Aeromonas hydrophila subsp. hydrophila (strain ATCC 7966 / NCIB 9240) GN=AHA_1795 PE=4 SV=1;>tr|R4VNA7|R4VNA7_AERHY L-allo-threonine aldolase OS=Aeromonas hydrophila ML09-119 GN=AHML_09870 PE=4 SV=1;>tr|	3	4	4	4	3	3	4	3	3	4	3	3	4	13.9	13.9	13.9	36.407	339	339;339;339	12	9	7	3.03e-16	0.92765	1.1878	27.591	19	0.98565	1.0516	29.113	9	0.90071	0.90447	22.298	6	0.82022	0.88912	35.883	4	9.7	10.3	13.9	981710000	247520000
R4VFK9;K1JBY1;A0KJ92;R4VPV3;REV__R4VHP2;REV__Q6TP26;REV__K1JA04;REV__A0KPC0	R4VFK9;K1JBY1;A0KJ92	4;4;4;1;1;1;1;1	4;4;4;1;1;1;1;1	4;4;4;1;1;1;1;1	>tr|R4VFK9|R4VFK9_AERHY Cytidylate kinase OS=Aeromonas hydrophila ML09-119 GN=cmk PE=3 SV=1;>tr|K1JBY1|K1JBY1_AERHY Cytidylate kinase OS=Aeromonas hydrophila SSU GN=cmk PE=3 SV=1;>sp|A0KJ92|KCY_AERHH Cytidylate kinase OS=Aeromonas hydrophila subsp. hydroph	8	4	4	4	2	3	3	2	3	3	2	3	3	14.3	14.3	14.3	25.202	230	230;230;230;251;344;344;344;344	2	3	3	4.64e-08	1.3239	1.1878	6.1312	6	1.3094	1.5453	NaN	1	1.2518	1.3388	0.22322	2	1.3386	1.395	4.8542	3	8.3	8.7	8.7	426000000	99858000
R4VNB7;A0KJ93;K1JFZ8;REV__R4VVU3;REV__K1JCW9;REV__A0KIN6;K1JP20;A0KL64;REV__A0KJB1	R4VNB7;A0KJ93;K1JFZ8	23;23;22;1;1;1;1;1;1	23;23;22;1;1;1;1;1;1	23;23;22;1;1;1;1;1;1	>tr|R4VNB7|R4VNB7_AERHY 30S ribosomal protein S1 OS=Aeromonas hydrophila ML09-119 GN=rpsA PE=3 SV=1;>tr|A0KJ93|A0KJ93_AERHH 30S ribosomal protein S1 OS=Aeromonas hydrophila subsp. hydrophila (strain ATCC 7966 / NCIB 9240) GN=rpsA PE=3 SV=1;>tr|K1JFZ8|K1JFZ	9	23	23	23	18	19	18	18	19	18	18	19	18	41.2	41.2	41.2	61.356	556	556;556;556;218;218;218;317;317;439	39	42	35	4.56e-226	1.0025	1.1878	50.341	102	1.0343	1.2442	39.78	34	1.0031	1.2129	37.823	39	0.9739	1.1206	72.621	29	32.9	33.5	31.3	30459000000	7938200000
A0KJA0	A0KJA0	1	1	1	>sp|A0KJA0|QUEC_AERHH 7-cyano-7-deazaguanine synthase OS=Aeromonas hydrophila subsp. hydrophila (strain ATCC 7966 / NCIB 9240) GN=queC PE=3 SV=1	1	1	1	1	0	1	1	0	1	1	0	1	1	4.7	4.7	4.7	25.621	235	235		1	1	0.00087382	0.40983	1.1878	NaN	1	NaN	NaN	NaN	0	0.40983	0.44184	NaN	1	NaN	NaN	NaN	0	0	4.7	4.7	43120000	14025000
R4VTR8;A0KJA4;K1K9F9;R4VEB6;A0KJR7	R4VTR8;A0KJA4	5;5;1;1;1	5;5;1;1;1	3;3;1;1;1	>tr|R4VTR8|R4VTR8_AERHY DNA-binding protein StpA OS=Aeromonas hydrophila ML09-119 GN=AHML_10000 PE=4 SV=1;>tr|A0KJA4|A0KJA4_AERHH DNA-binding protein StpA OS=Aeromonas hydrophila subsp. hydrophila (strain ATCC 7966 / NCIB 9240) GN=AHA_1820 PE=4 SV=1	5	5	5	3	2	5	5	2	5	5	1	3	3	39.6	39.6	24.6	14.911	134	134;134;261;267;267	2	6	6	2.5e-40	1.3821	1.1878	91.689	12	4.1225	4.9091	133.3	2	1.2703	1.4564	105.77	6	1.3144	1.6878	18.995	4	19.4	39.6	39.6	2072800000	521540000
K7WI47;R4VNC5;K1JG11;A0KJA8	K7WI47;R4VNC5;K1JG11;A0KJA8	1;1;1;1	1;1;1;1	1;1;1;1	>tr|K7WI47|K7WI47_AERHY Uncharacterized protein (Fragment) OS=Aeromonas hydrophila PE=4 SV=1;>tr|R4VNC5|R4VNC5_AERHY Uncharacterized protein OS=Aeromonas hydrophila ML09-119 GN=AHML_10020 PE=4 SV=1;>tr|K1JG11|K1JG11_AERHY Uncharacterized protein OS=Aeromon	4	1	1	1	1	0	0	1	0	0	1	0	0	10.3	10.3	10.3	12.989	117	117;141;151;153	1			0.0015522	1.5713	1.1878	NaN	1	1.5713	1.5501	NaN	1	NaN	NaN	NaN	0	NaN	NaN	NaN	0	10.3	0	0	71438000	16218000
C7FFI3;Q5VIZ7;C7FFJ8;R4VWI9;A0KJB0;R4VAE7;J9PZA8;Q49TP6;K1JBM8;Q0PZH5;K7WKL8;A0KJD1;Q0PZF7;K1JBP8;A0KHA9	C7FFI3;Q5VIZ7;C7FFJ8;R4VWI9;A0KJB0;R4VAE7;J9PZA8;Q49TP6;K1JBM8;Q0PZH5;K7WKL8;A0KJD1;Q0PZF7;K1JBP8;A0KHA9	2;2;2;2;2;2;1;1;1;1;1;1;1;1;1	2;2;2;2;2;2;1;1;1;1;1;1;1;1;1	2;2;2;2;2;2;1;1;1;1;1;1;1;1;1	>tr|C7FFI3|C7FFI3_AERHY VgrG2-like protein (Fragment) OS=Aeromonas hydrophila GN=ahaB PE=4 SV=1;>tr|Q5VIZ7|Q5VIZ7_AERHY Putative vgrG protein OS=Aeromonas hydrophila PE=4 SV=1;>tr|C7FFJ8|C7FFJ8_AERHY VgrG3-like protein OS=Aeromonas hydrophila GN=ahaQ PE=4	15	2	2	2	0	1	1	0	1	1	0	1	1	3.3	3.3	3.3	62.389	553	553;643;681;682;743;926;72;310;675;681;681;681;682;682;927		1	1	0.0025198	1.5109	1.1878	NaN	1	NaN	NaN	NaN	0	1.5109	1.7449	NaN	1	NaN	NaN	NaN	0	0	2	1.3	33900000	6755800
A0KJB2	A0KJB2	1	1	1	>tr|A0KJB2|A0KJB2_AERHH Putative uncharacterized protein OS=Aeromonas hydrophila subsp. hydrophila (strain ATCC 7966 / NCIB 9240) GN=AHA_1829 PE=4 SV=1	1	1	1	1	1	0	0	1	0	0	1	0	0	2.7	2.7	2.7	39.074	329	329	1			0.0016568	0.52072	1.1878	NaN	1	0.52072	0.62083	NaN	1	NaN	NaN	NaN	0	NaN	NaN	NaN	0	2.7	0	0	8171900	2918800
A0KJC4;Q0PZG4;K1JQU7;C7FFJ2	A0KJC4;Q0PZG4;K1JQU7;C7FFJ2	3;2;2;2	3;2;2;2	3;2;2;2	>tr|A0KJC4|A0KJC4_AERHH ClpA/ClpB family protein OS=Aeromonas hydrophila subsp. hydrophila (strain ATCC 7966 / NCIB 9240) GN=AHA_1841 PE=4 SV=1;>tr|Q0PZG4|Q0PZG4_AERHY ClpB protein OS=Aeromonas hydrophila GN=clpB PE=4 SV=1;>tr|K1JQU7|K1JQU7_AERHY ClpV1 fam	4	3	3	3	1	2	1	1	2	1	1	2	1	3.4	3.4	3.4	96.747	880	880;880;880;880	1	2	1	7.73e-07	0.67403	1.1878	17.632	2	0.61597	0.66446	NaN	1	0.73755	0.85263	NaN	1	NaN	NaN	NaN	0	1.2	2.2	1.4	67073000	18438000
A0KJC6	A0KJC6	6	6	1	>tr|A0KJC6|A0KJC6_AERHH Putative uncharacterized protein OS=Aeromonas hydrophila subsp. hydrophila (strain ATCC 7966 / NCIB 9240) GN=AHA_1843 PE=4 SV=1	1	6	6	1	4	3	6	4	3	6	1	0	1	37.8	37.8	9.5	21.687	201	201	6	3	7	2e-30	0.64508	1.1878	38.963	12	1.0425	1.0928	26.346	5	0.60282	0.63488	0.12647	2	0.60162	0.67601	50.551	5	27.9	15.4	37.8	1172400000	332840000
A0KJD3	A0KJD3	6	6	6	>tr|A0KJD3|A0KJD3_AERHH Putative uncharacterized protein OS=Aeromonas hydrophila subsp. hydrophila (strain ATCC 7966 / NCIB 9240) GN=AHA_1850 PE=4 SV=1	1	6	6	6	4	4	3	4	4	3	4	4	3	50	50	50	15.561	134	134	7	4	5	1.24e-45	0.62166	1.1878	33.648	14	0.59685	0.66592	23.832	7	0.72862	0.71077	34.628	3	0.607	0.80889	53.217	4	38.1	32.8	28.4	4518900000	1179800000
R4VNC8;A0KJD4;K1JMD4	R4VNC8;A0KJD4;K1JMD4	2;2;1	2;2;1	2;2;1	>tr|R4VNC8|R4VNC8_AERHY Bifunctional protein FolD OS=Aeromonas hydrophila ML09-119 GN=folD PE=3 SV=1;>sp|A0KJD4|FOLD_AERHH Bifunctional protein FolD OS=Aeromonas hydrophila subsp. hydrophila (strain ATCC 7966 / NCIB 9240) GN=folD PE=3 SV=1;>tr|K1JMD4|K1JMD	3	2	2	2	1	2	2	1	2	2	1	2	2	7	7	7	30.809	287	287;287;287	1	2	2	2.96e-06	1.2034	1.1878	15.195	2	NaN	NaN	NaN	0	1.3166	1.2661	NaN	1	1.0999	1.0213	NaN	1	3.5	7	7	27736000	6959200
R4VFM8;K1JFP4;A0KJD8	R4VFM8;K1JFP4;A0KJD8	1;1;1	1;1;1	1;1;1	>tr|R4VFM8|R4VFM8_AERHY Translation initiation factor IF-1 OS=Aeromonas hydrophila ML09-119 GN=infA PE=3 SV=1;>tr|K1JFP4|K1JFP4_AERHY Translation initiation factor IF-1 OS=Aeromonas hydrophila SSU GN=infA PE=3 SV=1;>sp|A0KJD8|IF1_AERHH Translation initiati	3	1	1	1	1	0	0	1	0	0	1	0	0	16.7	16.7	16.7	8.1905	72	72;72;72	1			0.0018064	1.5846	1.1878	NaN	1	1.5846	1.5822	NaN	1	NaN	NaN	NaN	0	NaN	NaN	NaN	0	16.7	0	0	56823000	13668000
R4VWJ8;A0KJE1;K1KBG8	R4VWJ8;A0KJE1;K1KBG8	4;4;3	4;4;3	4;4;3	>tr|R4VWJ8|R4VWJ8_AERHY Surface antigen OS=Aeromonas hydrophila ML09-119 GN=AHML_10080 PE=4 SV=1;>tr|A0KJE1|A0KJE1_AERHH Putative surface antigen OS=Aeromonas hydrophila subsp. hydrophila (strain ATCC 7966 / NCIB 9240) GN=AHA_1861 PE=4 SV=1;>tr|K1KBG8|K1KB	3	4	4	4	2	3	3	2	3	3	2	3	3	36.5	36.5	36.5	16.898	156	156;156;156	3	9	6	4.68e-45	0.94753	1.1878	37.604	18	0.97088	1.0462	43.172	3	0.94266	0.92118	17.199	9	0.92022	1.0155	57.493	6	11.5	23.1	25	5060800000	1012400000
R4VFN0;A0KJE3;K1JFP8	R4VFN0;A0KJE3;K1JFP8	4;4;3	4;4;3	4;4;3	>tr|R4VFN0|R4VFN0_AERHY Thioredoxin reductase OS=Aeromonas hydrophila ML09-119 GN=AHML_10090 PE=3 SV=1;>tr|A0KJE3|A0KJE3_AERHH Thioredoxin reductase OS=Aeromonas hydrophila subsp. hydrophila (strain ATCC 7966 / NCIB 9240) GN=trxB PE=3 SV=1;>tr|K1JFP8|K1JFP	3	4	4	4	3	2	3	3	2	3	3	2	3	13.3	13.3	13.3	34.226	316	316;393;316	4	2	3	1.96e-16	0.79494	1.1878	15.123	9	0.8745	1.0091	19.823	4	0.73996	0.84482	4.2885	2	0.94099	0.90388	11.561	3	7.6	7.9	13.3	954540000	241220000
R4VND6;K1JMF1;A0KJE4	R4VND6;K1JMF1;A0KJE4	2;2;2	2;2;2	2;2;2	>tr|R4VND6|R4VND6_AERHY Leucine-responsive transcriptional regulator OS=Aeromonas hydrophila ML09-119 GN=AHML_10095 PE=4 SV=1;>tr|K1JMF1|K1JMF1_AERHY Leucine-responsive regulatory protein OS=Aeromonas hydrophila SSU GN=HMPREF1171_00958 PE=4 SV=1;>tr|A0KJE4	3	2	2	2	2	1	1	2	1	1	2	1	1	8.6	8.6	8.6	18.769	163	163;163;163	3	1	1	0.0017093	0.68153	1.1878	35.096	4	0.63966	0.66344	25.133	3	0.96971	1.0563	NaN	1	NaN	NaN	NaN	0	8.6	4.9	4.9	283470000	82362000
A0KJE6;R4VWK2	A0KJE6;R4VWK2	10;9	10;9	7;6	>sp|A0KJE6|LOLA_AERHH Outer-membrane lipoprotein carrier protein OS=Aeromonas hydrophila subsp. hydrophila (strain ATCC 7966 / NCIB 9240) GN=lolA PE=3 SV=1;>tr|R4VWK2|R4VWK2_AERHY Outer membrane lipoprotein carrier protein LolA OS=Aeromonas hydrophila ML09	2	10	10	7	10	9	10	10	9	10	7	7	7	67.3	67.3	49.5	22.799	202	202;206	28	17	23	1.11e-256	0.90895	1.1878	26.825	52	0.89442	1.2903	17.982	22	0.94211	1.1912	33.92	12	0.91457	1.1993	31.637	18	67.3	62.4	67.3	33053000000	8773300000
R4VFN4;A0KJE8;K1JFQ5	R4VFN4;A0KJE8;K1JFQ5	9;9;7	9;9;7	9;9;7	>tr|R4VFN4|R4VFN4_AERHY Serine--tRNA ligase OS=Aeromonas hydrophila ML09-119 GN=serS PE=3 SV=1;>sp|A0KJE8|SYS_AERHH Serine--tRNA ligase OS=Aeromonas hydrophila subsp. hydrophila (strain ATCC 7966 / NCIB 9240) GN=serS PE=3 SV=1;>tr|K1JFQ5|K1JFQ5_AERHY Serin	3	9	9	9	4	6	7	4	6	7	4	6	7	22.7	22.7	22.7	48.073	431	431;431;431	4	9	9	1.06e-32	0.81399	1.1878	30.708	8	0.76202	0.74765	3.2412	2	0.70398	0.82078	34.009	2	0.94589	1.1085	25.342	4	11.1	16.5	17.9	1072500000	270570000
R4VTT6;K1JQX3;A0KJF0	R4VTT6;K1JQX3;A0KJF0	7;7;7	7;7;7	7;7;7	>tr|R4VTT6|R4VTT6_AERHY Amidophosphoribosyltransferase OS=Aeromonas hydrophila ML09-119 GN=AHML_10125 PE=3 SV=1;>tr|K1JQX3|K1JQX3_AERHY Amidophosphoribosyltransferase OS=Aeromonas hydrophila SSU GN=HMPREF1171_00964 PE=3 SV=1;>tr|A0KJF0|A0KJF0_AERHH Amidoph	3	7	7	7	4	4	2	4	4	2	4	4	2	15.2	15.2	15.2	56.283	506	506;506;506	5	4	2	7.95e-24	0.95743	1.1878	58.586	7	1.1141	1.098	10.15	3	0.8831	0.85529	99.274	3	0.74588	0.8364	NaN	1	9.1	10.1	5.7	469670000	133490000
R4VCU2;A0KJG7	R4VCU2;A0KJG7	1;1	1;1	1;1	>tr|R4VCU2|R4VCU2_AERHY Uncharacterized protein OS=Aeromonas hydrophila ML09-119 GN=AHML_10210 PE=4 SV=1;>tr|A0KJG7|A0KJG7_AERHH Putative uncharacterized protein OS=Aeromonas hydrophila subsp. hydrophila (strain ATCC 7966 / NCIB 9240) GN=AHA_1887 PE=4 SV=1	2	1	1	1	0	1	1	0	1	1	0	1	1	10.6	10.6	10.6	18.784	170	170;189		1	1	5.27e-05	0.84394	1.1878	NaN	1	NaN	NaN	NaN	0	0.84394	0.98981	NaN	1	NaN	NaN	NaN	0	0	10.6	10.6	236330000	54345000
R4VNF2;A0KJG9;K1KBJ7	R4VNF2;A0KJG9;K1KBJ7	2;2;1	2;2;1	2;2;1	>tr|R4VNF2|R4VNF2_AERHY OmpA family protein OS=Aeromonas hydrophila ML09-119 GN=AHML_10220 PE=3 SV=1;>tr|A0KJG9|A0KJG9_AERHH OmpA family protein OS=Aeromonas hydrophila subsp. hydrophila (strain ATCC 7966 / NCIB 9240) GN=AHA_1889 PE=3 SV=1;>tr|K1KBJ7|K1KBJ	3	2	2	2	2	1	1	2	1	1	2	1	1	18.5	18.5	18.5	17.436	162	162;162;162	2	4	3	2.47e-50	2.9428	1.1878	36.723	9	3.2222	4.0272	29.671	2	2.887	3.4508	41.19	4	2.6795	3.39	44.911	3	18.5	13	13	2520800000	376680000
R4VCU5;K1JMK0;A0KJH2	R4VCU5;K1JMK0;A0KJH2	1;1;1	1;1;1	1;1;1	>tr|R4VCU5|R4VCU5_AERHY Uncharacterized protein OS=Aeromonas hydrophila ML09-119 GN=AHML_10235 PE=4 SV=1;>tr|K1JMK0|K1JMK0_AERHY Uncharacterized protein OS=Aeromonas hydrophila SSU GN=HMPREF1171_00988 PE=4 SV=1;>tr|A0KJH2|A0KJH2_AERHH Putative uncharacteri	3	1	1	1	0	1	0	0	1	0	0	1	0	9.8	9.8	9.8	10.267	92	92;92;92		1		0.0011894	NaN	1.1878	NaN	0	NaN	NaN	NaN	0	NaN	NaN	NaN	0	NaN	NaN	NaN	0	0	9.8	0	4724900	0
R4VNF6;A0KJH4;K1KBK3	R4VNF6;A0KJH4;K1KBK3	2;2;1	2;2;1	2;2;1	>tr|R4VNF6|R4VNF6_AERHY Cytidine deaminase OS=Aeromonas hydrophila ML09-119 GN=cdd PE=3 SV=1;>sp|A0KJH4|CDD_AERHH Cytidine deaminase OS=Aeromonas hydrophila subsp. hydrophila (strain ATCC 7966 / NCIB 9240) GN=cdd PE=3 SV=1;>tr|K1KBK3|K1KBK3_AERHY Cytidine	3	2	2	2	0	2	1	0	2	1	0	2	1	8.2	8.2	8.2	31.233	293	293;293;293		2	2	3.68e-08	1.4128	1.1878	26.039	3	NaN	NaN	NaN	0	1.8859	2.0108	36.328	2	1.4128	1.8677	NaN	1	0	8.2	4.8	498480000	106890000
R4VWN9;K1JFC4;A0KJJ2	R4VWN9;K1JFC4;A0KJJ2	1;1;1	1;1;1	1;1;1	>tr|R4VWN9|R4VWN9_AERHY DNA-damage-inducible protein I OS=Aeromonas hydrophila ML09-119 GN=AHML_10330 PE=4 SV=1;>tr|K1JFC4|K1JFC4_AERHY Uncharacterized protein OS=Aeromonas hydrophila SSU GN=HMPREF1171_01021 PE=4 SV=1;>tr|A0KJJ2|A0KJJ2_AERHH DNA-damage-ind	3	1	1	1	0	1	0	0	1	0	0	1	0	8.5	8.5	8.5	9.2335	82	82;82;82		1		0.0033055	0.861	1.1878	NaN	1	NaN	NaN	NaN	0	0.861	0.85471	NaN	1	NaN	NaN	NaN	0	0	8.5	0	12898000	1971300
R4VCX0;L7VXY8;K1JM28;A0KJK2;R9WNP0;H6VHQ0;H6VHK7;H6VHK5;H6VHC8;H6VHK4;H6VH91	R4VCX0;L7VXY8;K1JM28;A0KJK2;R9WNP0	11;11;11;11;6;4;4;4;4;3;3	11;11;11;11;6;4;4;4;4;3;3	11;11;11;11;6;4;4;4;4;3;3	>tr|R4VCX0|R4VCX0_AERHY Citrate synthase OS=Aeromonas hydrophila ML09-119 GN=AHML_10385 PE=3 SV=1;>tr|L7VXY8|L7VXY8_AERHY Citrate synthase OS=Aeromonas hydrophila GN=gltA PE=3 SV=1;>tr|K1JM28|K1JM28_AERHY Citrate synthase OS=Aeromonas hydrophila SSU GN=HMP	11	11	11	11	9	8	6	9	8	6	9	8	6	32.2	32.2	32.2	48.041	428	428;428;428;428;165;154;154;154;154;154;154	17	12	9	1.86e-133	0.79862	1.1878	30.226	34	0.82619	1.0332	35.062	14	0.79989	0.88195	29.2	12	0.75379	0.86941	21.617	8	25	26.6	19.2	10681000000	2948300000
K1JBF2;R4VWP7;A0KJK5	K1JBF2;R4VWP7;A0KJK5	6;6;6	6;6;6	6;6;6	>tr|K1JBF2|K1JBF2_AERHY Succinate dehydrogenase flavoprotein subunit OS=Aeromonas hydrophila SSU GN=HMPREF1171_01035 PE=4 SV=1;>tr|R4VWP7|R4VWP7_AERHY Succinate dehydrogenase flavoprotein subunit OS=Aeromonas hydrophila ML09-119 GN=sdhA PE=4 SV=1;>tr|A0KJK	3	6	6	6	4	4	5	4	4	5	4	4	5	10.2	10.2	10.2	62.578	569	569;588;588	6	4	5	3.44e-17	0.68297	1.1878	29.394	12	0.89037	0.96785	34.476	4	0.55679	0.59252	10.629	4	0.66787	0.68855	17.917	4	7.2	7	8.6	744800000	206090000
R4VCX5;A0KJK6	R4VCX5;A0KJK6	1;1	1;1	1;1	>tr|R4VCX5|R4VCX5_AERHY Succinate dehydrogenase iron-sulfur protein OS=Aeromonas hydrophila ML09-119 GN=AHML_10410 PE=4 SV=1;>tr|A0KJK6|A0KJK6_AERHH Succinate dehydrogenase iron-sulfur protein OS=Aeromonas hydrophila subsp. hydrophila (strain ATCC 7966 / N	2	1	1	1	0	1	1	0	1	1	0	1	1	5	5	5	26.652	238	238;238		1	1	0.00011149	0.45862	1.1878	6.762	2	NaN	NaN	NaN	0	0.4221	0.46032	NaN	1	0.49831	0.50651	NaN	1	0	5	5	110120000	34435000
R4VFT1;A0KJK7;K1JM31	R4VFT1;A0KJK7;K1JM31	13;13;12	13;13;12	13;13;12	>tr|R4VFT1|R4VFT1_AERHY 2-oxoglutarate dehydrogenase E1 component OS=Aeromonas hydrophila ML09-119 GN=sucA PE=4 SV=1;>tr|A0KJK7|A0KJK7_AERHH 2-oxoglutarate dehydrogenase, E1 component OS=Aeromonas hydrophila subsp. hydrophila (strain ATCC 7966 / NCIB 9240)	3	13	13	13	6	7	10	6	7	10	6	7	10	16.2	16.2	16.2	104.98	936	936;958;936	8	7	10	3.1e-46	0.74448	1.1878	73.466	22	0.6968	0.68761	121.46	6	0.75872	0.75298	48.827	7	0.83379	0.89187	29.561	9	7.9	8.5	12.4	1378600000	430200000
R4VNI0;A0KJK8;K1JQM3	R4VNI0;A0KJK8;K1JQM3	11;11;10	11;11;10	11;11;10	>tr|R4VNI0|R4VNI0_AERHY 2-oxoglutarate dehydrogenase, E2 component, dihydrolipoamide succinyltransferase OS=Aeromonas hydrophila ML09-119 GN=AHML_10420 PE=3 SV=1;>tr|A0KJK8|A0KJK8_AERHH 2-oxoglutarate dehydrogenase, E2 component, dihydrolipoamide succinylt	3	11	11	11	6	11	6	6	11	6	6	11	6	28.4	28.4	28.4	42.687	395	395;395;395	6	12	7	3.02e-76	0.89615	1.1878	61.643	19	0.88723	1.0995	58.481	6	0.95495	1.0862	68.071	8	0.88379	1.15	52.467	5	16.5	28.4	15.4	2867100000	677880000
R4VTY2;A0KJK9;K1KB87	R4VTY2;A0KJK9;K1KB87	12;12;10	12;12;10	12;12;10	>tr|R4VTY2|R4VTY2_AERHY Succinyl-CoA ligase [ADP-forming] subunit beta OS=Aeromonas hydrophila ML09-119 GN=sucC PE=3 SV=1;>sp|A0KJK9|SUCC_AERHH Succinyl-CoA ligase [ADP-forming] subunit beta OS=Aeromonas hydrophila subsp. hydrophila (strain ATCC 7966 / NCI	3	12	12	12	9	12	12	9	12	12	9	12	12	34	34	34	41.458	388	388;388;388	14	15	16	7.11e-69	0.86566	1.1878	18.56	39	0.85237	0.99979	17.052	12	0.8635	1.0725	15.705	13	0.88794	1.0359	22.981	14	28.9	34	34	8158100000	2356300000
R4VWQ1;K1JBF6;A0KJL0	R4VWQ1;K1JBF6;A0KJL0	12;12;12	12;12;12	12;12;12	>tr|R4VWQ1|R4VWQ1_AERHY Succinyl-CoA ligase [ADP-forming] subunit alpha OS=Aeromonas hydrophila ML09-119 GN=AHML_10430 PE=3 SV=1;>tr|K1JBF6|K1JBF6_AERHY Succinyl-CoA ligase [ADP-forming] subunit alpha OS=Aeromonas hydrophila SSU GN=HMPREF1171_01040 PE=3 SV	3	12	12	12	11	12	12	11	12	12	11	12	12	50.7	50.7	50.7	29.83	290	290;290;290	23	29	25	1.98e-58	0.93799	1.1878	45.734	67	0.84539	1.0625	30.364	20	0.93669	1.0517	41.312	26	1.0293	1.1555	60.239	21	48.6	50.7	50.7	14016000000	4420700000
R4VCY8;K1JFF6;A0KJM1;Q9S4V8	R4VCY8;K1JFF6;A0KJM1	10;10;10;1	10;10;10;1	10;10;10;1	>tr|R4VCY8|R4VCY8_AERHY Pyruvate formate-lyase OS=Aeromonas hydrophila ML09-119 GN=AHML_10485 PE=4 SV=1;>tr|K1JFF6|K1JFF6_AERHY Formate acetyltransferase 1 OS=Aeromonas hydrophila SSU GN=HMPREF1171_01051 PE=3 SV=1;>tr|A0KJM1|A0KJM1_AERHH Formate acetyltran	4	10	10	10	6	6	7	6	6	7	6	6	7	13.4	13.4	13.4	85.087	760	760;760;773;760	6	8	9	3.69e-48	0.74915	1.1878	50.001	23	0.75083	0.95163	33.801	6	0.74966	0.85069	49.968	8	0.74883	0.86736	61.414	9	6.4	9.1	10.8	13693000000	4159600000
R4VWR3;K1JBH1;A0KJM5	R4VWR3;K1JBH1;A0KJM5	2;2;2	2;2;2	2;2;2	>tr|R4VWR3|R4VWR3_AERHY Aspartate-semialdehyde dehydrogenase OS=Aeromonas hydrophila ML09-119 GN=asd PE=3 SV=1;>tr|K1JBH1|K1JBH1_AERHY Aspartate-semialdehyde dehydrogenase OS=Aeromonas hydrophila SSU GN=asd PE=3 SV=1;>tr|A0KJM5|A0KJM5_AERHH Aspartate-semia	3	2	2	2	1	2	1	1	2	1	1	2	1	7.5	7.5	7.5	40.121	371	371;371;371	2	3	1	8.81e-17	0.7696	1.1878	22.787	6	0.87522	1.0369	13.335	2	0.6776	0.78141	24.7	3	0.67828	0.75883	NaN	1	4.6	7.5	4.6	820260000	258150000
R4VFU5;A0KJM7;K1JM49	R4VFU5;A0KJM7;K1JM49	5;5;4	5;5;4	5;5;4	>tr|R4VFU5|R4VFU5_AERHY Methionine gamma-lyase OS=Aeromonas hydrophila ML09-119 GN=AHML_10515 PE=3 SV=1;>tr|A0KJM7|A0KJM7_AERHH Methionine gamma-lyase OS=Aeromonas hydrophila subsp. hydrophila (strain ATCC 7966 / NCIB 9240) GN=AHA_1947 PE=3 SV=1;>tr|K1JM49	3	5	5	5	4	5	3	4	5	3	4	5	3	17.6	17.6	17.6	40.891	387	387;387;387	7	11	6	9.35e-31	0.9412	1.1878	60.755	23	1.0618	1.0635	88.856	7	0.90202	1.0281	38.763	10	1.037	1.1645	56.679	6	11.9	17.6	9	2951800000	707830000
R4VNJ6;K1JQP0;A0KJM8	R4VNJ6;K1JQP0;A0KJM8	2;2;2	2;2;2	2;2;2	>tr|R4VNJ6|R4VNJ6_AERHY 2OG-Fe(II) oxygenase OS=Aeromonas hydrophila ML09-119 GN=AHML_10520 PE=3 SV=1;>tr|K1JQP0|K1JQP0_AERHY Uncharacterized protein OS=Aeromonas hydrophila SSU GN=HMPREF1171_01058 PE=3 SV=1;>tr|A0KJM8|A0KJM8_AERHH 2OG-Fe(II) oxygenase sup	3	2	2	2	1	2	1	1	2	1	1	2	1	6.5	6.5	6.5	38.393	356	356;356;356	1	3	1	1.18e-08	1.7286	1.1878	12.732	4	NaN	NaN	NaN	0	1.7983	1.8583	12.93	3	1.6616	1.5751	NaN	1	3.1	6.5	3.4	234370000	55028000
R4VTZ9;K1KBA0;A0KJM9	R4VTZ9;K1KBA0;A0KJM9	1;1;1	1;1;1	1;1;1	>tr|R4VTZ9|R4VTZ9_AERHY Uncharacterized protein OS=Aeromonas hydrophila ML09-119 GN=AHML_10525 PE=4 SV=1;>tr|K1KBA0|K1KBA0_AERHY Uncharacterized protein OS=Aeromonas hydrophila SSU GN=HMPREF1171_01059 PE=4 SV=1;>tr|A0KJM9|A0KJM9_AERHH YwnB OS=Aeromonas hyd	3	1	1	1	0	1	0	0	1	0	0	1	0	4.2	4.2	4.2	22.333	212	212;212;212		1		0.0016915	0.77889	1.1878	NaN	1	NaN	NaN	NaN	0	0.77889	0.74819	NaN	1	NaN	NaN	NaN	0	0	4.2	0	16415000	2764200
A0KJN3	A0KJN3	21	4	4	>tr|A0KJN3|A0KJN3_AERHH Ferrichrome-iron receptor OS=Aeromonas hydrophila subsp. hydrophila (strain ATCC 7966 / NCIB 9240) GN=AHA_1953 PE=3 SV=1	1	21	4	4	15	15	17	2	2	4	2	2	4	35.6	7.1	7.1	79.245	714	714	3	2	5	2.85e-150	10.356	1.1878	84.61	8	2.6095	2.9226	100.5	3	11.906	13.541	NaN	1	10.356	10.747	81.74	4	25.5	25.4	29.1	901210000	97249000
K1JM61;A0KJP3	K1JM61;A0KJP3	1;1	1;1	1;1	>tr|K1JM61|K1JM61_AERHY Tryptophanase OS=Aeromonas hydrophila SSU GN=tnaA PE=3 SV=1;>sp|A0KJP3|TNAA_AERHH Tryptophanase OS=Aeromonas hydrophila subsp. hydrophila (strain ATCC 7966 / NCIB 9240) GN=tnaA PE=3 SV=1	2	1	1	1	0	0	1	0	0	1	0	0	1	2.6	2.6	2.6	50.755	461	461;461			1	0.00037315	NaN	1.1878	NaN	0	NaN	NaN	NaN	0	NaN	NaN	NaN	0	NaN	NaN	NaN	0	0	0	2.6	0	0
K1JDT3;A0KJP4;R4VPX7	K1JDT3;A0KJP4;R4VPX7	13;13;11	13;13;11	13;13;11	>tr|K1JDT3|K1JDT3_AERHY Uncharacterized protein OS=Aeromonas hydrophila SSU GN=HMPREF1171_01530 PE=4 SV=1;>tr|A0KJP4|A0KJP4_AERHH Periplasmic binding protein OS=Aeromonas hydrophila subsp. hydrophila (strain ATCC 7966 / NCIB 9240) GN=AHA_1964 PE=4 SV=1;>tr	3	13	13	13	12	11	11	12	11	11	12	11	11	56.4	56.4	56.4	33.652	314	314;314;314	20	20	22	0	31.387	1.1878	113.6	46	36.173	53.359	122.5	15	25.952	37.621	107.37	18	41.412	57.438	119.98	13	51.6	51.6	51.6	47604000000	1368500000
A0KJP9;K1JDT0	A0KJP9;K1JDT0	39;31	39;31	8;7	>tr|A0KJP9|A0KJP9_AERHH TonB-dependent siderophore receptor OS=Aeromonas hydrophila subsp. hydrophila (strain ATCC 7966 / NCIB 9240) GN=AHA_1969 PE=3 SV=1;>tr|K1JDT0|K1JDT0_AERHY Uncharacterized protein OS=Aeromonas hydrophila SSU GN=HMPREF1171_01525 PE=3	2	39	39	8	32	35	34	32	35	34	6	6	5	61.8	61.8	6.7	71.66	657	657;657	142	117	105	0	18.527	1.1878	169.82	230	10.938	13.556	150.89	102	24.86	31.072	177.07	64	31.278	44.319	166.71	64	58.6	61.6	60.1	224900000000	7674900000
R4VY92;A0KJQ8;K1JNU9	R4VY92;A0KJQ8;K1JNU9	5;5;3	5;5;3	5;5;3	>tr|R4VY92|R4VY92_AERHY Phosphoserine aminotransferase OS=Aeromonas hydrophila ML09-119 GN=serC PE=3 SV=1;>tr|A0KJQ8|A0KJQ8_AERHH Phosphoserine aminotransferase OS=Aeromonas hydrophila subsp. hydrophila (strain ATCC 7966 / NCIB 9240) GN=serC PE=3 SV=1;>tr|	3	5	5	5	3	5	4	3	5	4	3	5	4	16.3	16.3	16.3	39.464	362	362;362;362	4	6	5	2.59e-21	0.79773	1.1878	70.498	12	0.90558	0.97714	43.534	3	0.8486	0.97874	92.598	6	0.53598	0.55179	58.771	3	9.7	16.3	13.3	955050000	244970000
R4VVE0;K1JK60;A0KJQ9	R4VVE0;K1JK60;A0KJQ9	2;2;2	2;2;2	2;2;2	>tr|R4VVE0|R4VVE0_AERHY 3-phosphoshikimate 1-carboxyvinyltransferase OS=Aeromonas hydrophila ML09-119 GN=AHML_13050 PE=3 SV=1;>tr|K1JK60|K1JK60_AERHY 3-phosphoshikimate 1-carboxyvinyltransferase OS=Aeromonas hydrophila SSU GN=aroA PE=3 SV=1;>tr|A0KJQ9|A0KJ	3	2	2	2	2	2	2	2	2	2	2	2	2	4.9	4.9	4.9	46.208	427	427;427;455	3	2	2	9.59e-10	1.1473	1.1878	49.805	6	1.1473	1.3517	52.573	2	1.3544	1.3812	75.6	2	1.0269	1.0832	56.564	2	4.9	4.9	4.9	561070000	139370000
R4VPW4;K1JDS5;A0KJR0	R4VPW4;K1JDS5;A0KJR0	2;2;2	2;2;2	2;2;2	>tr|R4VPW4|R4VPW4_AERHY Phospho-2-dehydro-3-deoxyheptonate aldolase OS=Aeromonas hydrophila ML09-119 GN=AHML_13045 PE=3 SV=1;>tr|K1JDS5|K1JDS5_AERHY Phospho-2-dehydro-3-deoxyheptonate aldolase OS=Aeromonas hydrophila SSU GN=HMPREF1171_01515 PE=3 SV=1;>tr|A	3	2	2	2	1	0	1	1	0	1	1	0	1	6.6	6.6	6.6	38.072	351	351;351;351	1		1	1.17e-07	0.62021	1.1878	47.978	2	0.42384	0.45824	NaN	1	NaN	NaN	NaN	0	0.90755	0.90318	NaN	1	2.8	0	3.7	81085000	27103000
R4VVD3;K1JDR9;A0KJR9	R4VVD3;K1JDR9;A0KJR9	6;6;6	6;6;6	6;6;6	>tr|R4VVD3|R4VVD3_AERHY Inosine-5-monophosphate dehydrogenase OS=Aeromonas hydrophila ML09-119 GN=guaB PE=3 SV=1;>tr|K1JDR9|K1JDR9_AERHY Inosine-5-monophosphate dehydrogenase OS=Aeromonas hydrophila SSU GN=guaB PE=3 SV=1;>tr|A0KJR9|A0KJR9_AERHH Inosine-5	3	6	6	6	4	2	3	4	2	3	4	2	3	14.2	14.2	14.2	51.573	487	487;487;487	5	3	4	6.69e-21	1.6014	1.1878	30.689	6	1.7723	1.9112	38.723	3	1.4472	1.5553	NaN	1	1.435	1.5257	37.878	2	9	4.7	7.4	306820000	69083000
R4VPV7;A0KJS0;K1J9N2	R4VPV7;A0KJS0;K1J9N2	10;10;9	10;10;9	10;10;9	>tr|R4VPV7|R4VPV7_AERHY GMP synthase [glutamine-hydrolyzing] OS=Aeromonas hydrophila ML09-119 GN=guaA PE=3 SV=1;>sp|A0KJS0|GUAA_AERHH GMP synthase [glutamine-hydrolyzing] OS=Aeromonas hydrophila subsp. hydrophila (strain ATCC 7966 / NCIB 9240) GN=guaA PE=3	3	10	10	10	6	6	8	6	6	8	6	6	8	29.3	29.3	29.3	58.816	529	529;529;529	8	7	10	2.97e-113	1.0131	1.1878	65.802	21	0.93253	0.99874	93.445	6	0.93139	1.0627	54.13	6	1.018	0.95032	54.741	9	17.2	17.4	26.1	1828700000	485670000
R4VH44;K1JDR4;A0KJS8	R4VH44;K1JDR4;A0KJS8	1;1;1	1;1;1	1;1;1	>tr|R4VH44|R4VH44_AERHY Phosphohistidine phosphatase SixA OS=Aeromonas hydrophila ML09-119 GN=AHML_12915 PE=4 SV=1;>tr|K1JDR4|K1JDR4_AERHY Phosphohistidine phosphatase SixA OS=Aeromonas hydrophila SSU GN=HMPREF1171_01495 PE=4 SV=1;>tr|A0KJS8|A0KJS8_AERHH P	3	1	1	1	1	1	0	1	1	0	1	1	0	5.2	5.2	5.2	16.999	155	155;155;155	2	1		0.00055712	0.92378	1.1878	38.836	3	0.84336	0.826	13.118	2	1.4956	1.5873	NaN	1	NaN	NaN	NaN	0	5.2	5.2	0	151590000	37369000
R4VVB6;A0KJT1;K1JNS9	R4VVB6;A0KJT1;K1JNS9	10;10;5	10;10;5	10;10;5	>tr|R4VVB6|R4VVB6_AERHY Periplasmic murein peptide-binding protein OS=Aeromonas hydrophila ML09-119 GN=AHML_12900 PE=4 SV=1;>tr|A0KJT1|A0KJT1_AERHH Periplasmic murein peptide-binding protein OS=Aeromonas hydrophila subsp. hydrophila (strain ATCC 7966 / NCI	3	10	10	10	7	7	7	7	7	7	7	7	7	21.4	21.4	21.4	60.143	538	538;538;538	15	13	9	4.44e-44	0.5991	1.1878	72.101	28	0.59553	0.6363	72.471	11	0.56079	0.61538	64.684	11	0.69612	0.69214	92.061	6	14.5	16.9	13.4	2565800000	588530000
R4VPU3;K1JK47;A0KJT2	R4VPU3;K1JK47;A0KJT2	6;6;6	6;6;6	6;6;6	>tr|R4VPU3|R4VPU3_AERHY Fructose-1,6-bisphosphatase class 1 OS=Aeromonas hydrophila ML09-119 GN=fbp PE=3 SV=1;>tr|K1JK47|K1JK47_AERHY Fructose-1,6-bisphosphatase class 1 OS=Aeromonas hydrophila SSU GN=fbp PE=3 SV=1;>sp|A0KJT2|F16PA_AERHH Fructose-1,6-bisph	3	6	6	6	5	3	3	5	3	3	5	3	3	21.1	21.1	21.1	37.627	341	341;342;344	6	5	4	7.89e-22	0.59689	1.1878	43.533	14	0.79772	0.85072	20.343	6	0.52149	0.56469	13.827	4	0.54565	0.60081	57.702	4	15.5	10	12.3	1740400000	553040000
R4VE95;K1J9M2;A0KJT4	R4VE95;K1J9M2;A0KJT4	1;1;1	1;1;1	1;1;1	>tr|R4VE95|R4VE95_AERHY Uncharacterized protein OS=Aeromonas hydrophila ML09-119 GN=AHML_12885 PE=4 SV=1;>tr|K1J9M2|K1J9M2_AERHY Uncharacterized protein OS=Aeromonas hydrophila SSU GN=HMPREF1171_01489 PE=4 SV=1;>tr|A0KJT4|A0KJT4_AERHH Putative uncharacteri	3	1	1	1	1	1	0	1	1	0	1	1	0	4.2	4.2	4.2	22.172	191	191;191;191	1	1		0.0046309	0.65518	1.1878	38.424	2	0.48791	0.52541	NaN	1	0.87979	0.90467	NaN	1	NaN	NaN	NaN	0	4.2	4.2	0	32845000	13881000
R4VPT6;K1JK42;A0KJU2	R4VPT6;K1JK42;A0KJU2	2;2;2	2;2;2	2;2;2	>tr|R4VPT6|R4VPT6_AERHY ATP-dependent Clp protease ATP-binding subunit ClpX OS=Aeromonas hydrophila ML09-119 GN=clpX PE=3 SV=1;>tr|K1JK42|K1JK42_AERHY ATP-dependent Clp protease ATP-binding subunit ClpX OS=Aeromonas hydrophila SSU GN=clpX PE=3 SV=1;>sp|A0K	3	2	2	2	1	2	0	1	2	0	1	2	0	5.4	5.4	5.4	46.345	424	424;424;424	1	2		7.34e-05	0.97085	1.1878	NaN	1	NaN	NaN	NaN	0	0.97085	0.99649	NaN	1	NaN	NaN	NaN	0	3.1	5.4	0	69151000	17235000
R4VH30;K1JDP8;A0KJU3	R4VH30;K1JDP8;A0KJU3	3;3;3	3;3;3	3;3;3	>tr|R4VH30|R4VH30_AERHY Lon protease OS=Aeromonas hydrophila ML09-119 GN=lon PE=3 SV=1;>tr|K1JDP8|K1JDP8_AERHY Lon protease OS=Aeromonas hydrophila SSU GN=lon PE=3 SV=1;>tr|A0KJU3|A0KJU3_AERHH Lon protease OS=Aeromonas hydrophila subsp. hydrophila (strain	3	3	3	3	3	2	2	3	2	2	3	2	2	4.5	4.5	4.5	87.739	784	784;784;784	3	3	2	2.01e-17	0.84776	1.1878	55.794	8	1.0021	1.0917	85.681	3	0.70796	0.82136	29.475	3	0.76596	0.84348	37.493	2	4.5	2.4	2.4	856480000	232540000
R4VE84;A0KJU4	R4VE84;A0KJU4	3;3	3;3	3;3	>tr|R4VE84|R4VE84_AERHY Histone-like DNA-binding protein OS=Aeromonas hydrophila ML09-119 GN=AHML_12835 PE=3 SV=1;>tr|A0KJU4|A0KJU4_AERHH DNA-binding protein HU-beta OS=Aeromonas hydrophila subsp. hydrophila (strain ATCC 7966 / NCIB 9240) GN=AHA_2014 PE=3	2	3	3	3	3	3	2	3	3	2	3	3	2	41.1	41.1	41.1	9.1833	90	90;90	13	10	9	6.88e-25	0.93736	1.1878	36.107	19	0.94782	1.1574	32.703	8	0.93905	0.95866	47.542	7	0.90977	0.96078	15.375	4	41.1	41.1	25.6	3920600000	1163000000
A0KJU5;R4VY56;K1J9J8	A0KJU5;R4VY56;K1J9J8	3;3;3	3;3;3	3;3;3	>tr|A0KJU5|A0KJU5_AERHH Peptidylprolyl cis-trans isomerase D OS=Aeromonas hydrophila subsp. hydrophila (strain ATCC 7966 / NCIB 9240) GN=ppiD PE=4 SV=1;>tr|R4VY56|R4VY56_AERHY Peptidylprolyl cis-trans isomerase D OS=Aeromonas hydrophila ML09-119 GN=AHML_12	3	3	3	3	1	1	1	1	1	1	1	1	1	6.3	6.3	6.3	69.732	636	636;637;637	1	1	1	8.88e-17	1.1661	1.1878	73.227	3	1.0622	1.2183	NaN	1	3.8931	4.4986	NaN	1	1.1661	1.3194	NaN	1	2.4	1.9	2	218710000	62221000
K1K9C9;R4VVA6;A0KJU6	K1K9C9;R4VVA6;A0KJU6	1;1;1	1;1;1	1;1;1	>tr|K1K9C9|K1K9C9_AERHY Uncharacterized protein OS=Aeromonas hydrophila SSU GN=HMPREF1171_01478 PE=4 SV=1;>tr|R4VVA6|R4VVA6_AERHY ABC transporter ATP-binding protein OS=Aeromonas hydrophila ML09-119 GN=AHML_12825 PE=4 SV=1;>tr|A0KJU6|A0KJU6_AERHH ABC trans	3	1	1	1	0	1	1	0	1	1	0	1	1	1.9	1.9	1.9	58.354	522	522;530;530		1	1	0.0022617	1.1784	1.1878	NaN	1	NaN	NaN	NaN	0	NaN	NaN	NaN	0	1.1784	1.1002	NaN	1	0	1.9	1.9	32557000	6944600
R4VV93;I3RTU8;A0KK01	R4VV93;I3RTU8;A0KK01	3;3;3	3;3;3	3;3;3	>tr|R4VV93|R4VV93_AERHY Periplasmic binding protein OS=Aeromonas hydrophila ML09-119 GN=AHML_12730 PE=4 SV=1;>tr|I3RTU8|I3RTU8_AERHY Periplasmic binding protein OS=Aeromonas hydrophila PE=4 SV=1;>tr|A0KK01|A0KK01_AERHH Periplasmic binding protein OS=Aeromo	3	3	3	3	2	3	1	2	3	1	2	3	1	9.1	9.1	9.1	28.938	253	253;253;253	3	4	1	2.71e-06	0.33425	1.1878	62.522	5	0.33425	0.33341	81.753	3	0.36501	0.35565	25.541	2	NaN	NaN	NaN	0	6.7	9.1	2.4	259200000	83217000
R4VPP9;A0KK22	R4VPP9;A0KK22	1;1	1;1	1;1	>tr|R4VPP9|R4VPP9_AERHY Oxidoreductase molybdopterin binding subunit OS=Aeromonas hydrophila ML09-119 GN=AHML_12540 PE=4 SV=1;>tr|A0KK22|A0KK22_AERHH Oxidoreductase molybdopterin binding domain, putative OS=Aeromonas hydrophila subsp. hydrophila (strain AT	2	1	1	1	1	0	0	1	0	0	1	0	0	8.1	8.1	8.1	17.928	161	161;161	1			1.5e-08	0.569	1.1878	NaN	1	0.569	0.74167	NaN	1	NaN	NaN	NaN	0	NaN	NaN	NaN	0	8.1	0	0	211080000	61327000
R4VY08;K1JB97;A0KK40	R4VY08;K1JB97;A0KK40	1;1;1	1;1;1	1;1;1	>tr|R4VY08|R4VY08_AERHY Uncharacterized protein OS=Aeromonas hydrophila ML09-119 GN=AHML_12450 PE=4 SV=1;>tr|K1JB97|K1JB97_AERHY Uncharacterized protein OS=Aeromonas hydrophila SSU GN=HMPREF1171_01402 PE=4 SV=1;>tr|A0KK40|A0KK40_AERHH Conserved domain prot	3	1	1	1	1	1	1	1	1	1	1	1	1	16.4	16.4	16.4	7.8868	67	67;67;67	1	1	1	5.07e-05	0.82029	1.1878	NaN	1	NaN	NaN	NaN	0	NaN	NaN	NaN	0	0.82029	0.75875	NaN	1	16.4	16.4	16.4	96928000	2361700
R4VV54;K1JQG8;A0KK41	R4VV54;K1JQG8;A0KK41	1;1;1	1;1;1	1;1;1	>tr|R4VV54|R4VV54_AERHY 2-deoxyglucose-6-phosphatase OS=Aeromonas hydrophila ML09-119 GN=AHML_12445 PE=4 SV=1;>tr|K1JQG8|K1JQG8_AERHY HAD hydrolase, family IA OS=Aeromonas hydrophila SSU GN=HMPREF1171_01400 PE=4 SV=1;>tr|A0KK41|A0KK41_AERHH Phosphatase Yni	3	1	1	1	1	1	1	1	1	1	1	1	1	5	5	5	23.96	219	219;219;219	1	1	1	5.6e-05	0.72846	1.1878	22.044	3	0.57626	0.57358	NaN	1	0.72846	0.76505	NaN	1	0.78749	0.88446	NaN	1	5	5	5	233340000	78300000
A0KK42	A0KK42	4	1	1	>sp|A0KK42|PURT_AERHH Phosphoribosylglycinamide formyltransferase 2 OS=Aeromonas hydrophila subsp. hydrophila (strain ATCC 7966 / NCIB 9240) GN=purT PE=3 SV=1	1	4	1	1	2	2	3	1	1	1	1	1	1	15.6	5.9	5.9	42.114	392	392	1	1	1	1.38e-23	1.0496	1.1878	19.651	3	1.0496	1.2035	NaN	1	0.75334	0.88201	NaN	1	1.1616	1.2689	NaN	1	10.2	7.9	13.5	439840000	86276000
R4VV46;A0KK52	R4VV46;A0KK52	1;1	1;1	1;1	>tr|R4VV46|R4VV46_AERHY DsDNA-mimic protein OS=Aeromonas hydrophila ML09-119 GN=AHML_12395 PE=4 SV=1;>tr|A0KK52|A0KK52_AERHH Putative uncharacterized protein OS=Aeromonas hydrophila subsp. hydrophila (strain ATCC 7966 / NCIB 9240) GN=AHA_2129 PE=4 SV=1	2	1	1	1	0	0	1	0	0	1	0	0	1	9.3	9.3	9.3	12.636	107	107;166			1	0.00078499	3.2347	1.1878	NaN	1	NaN	NaN	NaN	0	NaN	NaN	NaN	0	3.2347	3.5112	NaN	1	0	0	9.3	55579000	9722300
R4VE25;K1JB90;A0KK55	R4VE25;K1JB90;A0KK55	4;4;4	4;4;4	4;4;4	>tr|R4VE25|R4VE25_AERHY Cell division topological specificity factor MinE OS=Aeromonas hydrophila ML09-119 GN=minE PE=3 SV=1;>tr|K1JB90|K1JB90_AERHY Cell division topological specificity factor OS=Aeromonas hydrophila SSU GN=minE PE=3 SV=1;>sp|A0KK55|MINE_	3	4	4	4	4	4	3	4	4	3	4	4	3	30.7	30.7	30.7	10.117	88	88;88;88	11	6	5	1.07e-12	0.86479	1.1878	58.041	18	0.82154	0.9514	77.104	7	1.4154	1.5385	44.424	6	0.90138	0.95685	18.16	5	30.7	30.7	20.5	841270000	273760000
R4VXZ6;K1KB27;A0KK56	R4VXZ6;K1KB27;A0KK56	1;1;1	1;1;1	1;1;1	>tr|R4VXZ6|R4VXZ6_AERHY Site-determining protein OS=Aeromonas hydrophila ML09-119 GN=AHML_12375 PE=3 SV=1;>tr|K1KB27|K1KB27_AERHY Site-determining protein OS=Aeromonas hydrophila SSU GN=HMPREF1171_01386 PE=3 SV=1;>tr|A0KK56|A0KK56_AERHH Site-determining pr	3	1	1	1	0	1	1	0	1	1	0	1	1	3	3	3	29.668	270	270;270;270		1	1	0.0026675	1.14	1.1878	51.036	2	NaN	NaN	NaN	0	1.6166	1.8487	NaN	1	0.8039	0.89828	NaN	1	0	3	3	210740000	41288000
R4VE24;K1JB86;A0KK60	R4VE24;K1JB86;A0KK60	2;2;2	2;2;2	2;2;2	>tr|R4VE24|R4VE24_AERHY L-serine ammonia-lyase OS=Aeromonas hydrophila ML09-119 GN=AHML_12355 PE=4 SV=1;>tr|K1JB86|K1JB86_AERHY L-serine dehydratase 1 OS=Aeromonas hydrophila SSU GN=HMPREF1171_01382 PE=4 SV=1;>tr|A0KK60|A0KK60_AERHH L-serine ammonia-lyase	3	2	2	2	1	0	1	1	0	1	1	0	1	6.4	6.4	6.4	49.224	456	456;456;456	1		1	1.75e-12	0.52703	1.1878	11.935	2	0.5322	0.63567	NaN	1	NaN	NaN	NaN	0	0.52191	0.53695	NaN	1	3.3	0	3.1	119330000	37475000
A0KK67;K1JQE9	A0KK67;K1JQE9	6;5	6;5	6;5	>tr|A0KK67|A0KK67_AERHH Long-chain fatty acid transport protein OS=Aeromonas hydrophila subsp. hydrophila (strain ATCC 7966 / NCIB 9240) GN=AHA_2144 PE=4 SV=1;>tr|K1JQE9|K1JQE9_AERHY Uncharacterized protein OS=Aeromonas hydrophila SSU GN=HMPREF1171_01375 P	2	6	6	6	4	4	3	4	4	3	4	4	3	14.4	14.4	14.4	45.273	418	418;418	7	6	5	5.2e-24	2.1456	1.1878	37.039	14	2.0861	2.3356	31.037	5	2.2878	2.6148	45.036	5	2.3327	2.7429	36.452	4	10.8	11.2	7.2	1389400000	304740000
A0KK68;R4VV36;K1JLV5	A0KK68;R4VV36;K1JLV5	23;21;17	23;21;17	23;21;17	>tr|A0KK68|A0KK68_AERHH Long-chain fatty acid transport protein OS=Aeromonas hydrophila subsp. hydrophila (strain ATCC 7966 / NCIB 9240) GN=AHA_2145 PE=4 SV=1;>tr|R4VV36|R4VV36_AERHY Long-chain fatty acid transport protein OS=Aeromonas hydrophila ML09-119	3	23	23	23	20	22	23	20	22	23	20	22	23	60	60	60	46.992	432	432;432;432	84	66	67	0	0.55446	1.1878	57.114	184	0.54772	0.69671	49.079	74	0.55884	0.72217	66.625	57	0.54151	0.72366	57.079	53	51.6	55.1	60	162360000000	50232000000
K1JB59;A0KKB0	K1JB59;A0KKB0	1;1	1;1	1;1	>tr|K1JB59|K1JB59_AERHY Imidazole glycerol phosphate synthase subunit HisF OS=Aeromonas hydrophila SSU GN=hisF PE=3 SV=1;>sp|A0KKB0|HIS6_AERHH Imidazole glycerol phosphate synthase subunit HisF OS=Aeromonas hydrophila subsp. hydrophila (strain ATCC 7966 /	2	1	1	1	0	1	0	0	1	0	0	1	0	3.5	3.5	3.5	28.263	257	257;257		1		0.0026047	NaN	1.1878	NaN	0	NaN	NaN	NaN	0	NaN	NaN	NaN	0	NaN	NaN	NaN	0	0	3.5	0	0	0
R4VDU0;K1JF22;A0KKB9	R4VDU0;K1JF22;A0KKB9	1;1;1	1;1;1	1;1;1	>tr|R4VDU0|R4VDU0_AERHY ATP phosphoribosyltransferase OS=Aeromonas hydrophila ML09-119 GN=hisG PE=4 SV=1;>tr|K1JF22|K1JF22_AERHY ATP phosphoribosyltransferase OS=Aeromonas hydrophila SSU GN=hisG PE=3 SV=1;>sp|A0KKB9|HIS1_AERHH ATP phosphoribosyltransferase	3	1	1	1	0	0	1	0	0	1	0	0	1	4.7	4.7	4.7	32.618	298	298;298;298			1	0.00052379	0.47459	1.1878	NaN	1	NaN	NaN	NaN	0	NaN	NaN	NaN	0	0.47459	0.53559	NaN	1	0	0	4.7	69316000	25890000
R4VGK9;K1JLR4;A0KKC5	R4VGK9;K1JLR4;A0KKC5	3;3;3	3;3;3	3;3;3	>tr|R4VGK9|R4VGK9_AERHY Slp family outer membrane lipoprotein OS=Aeromonas hydrophila ML09-119 GN=AHML_12025 PE=4 SV=1;>tr|K1JLR4|K1JLR4_AERHY Slp family outer membrane lipoprotein OS=Aeromonas hydrophila SSU GN=HMPREF1171_01319 PE=4 SV=1;>tr|A0KKC5|A0KKC5	3	3	3	3	1	2	2	1	2	2	1	2	2	18.7	18.7	18.7	19.067	171	171;171;171	1	2	3	7.27e-10	2.0239	1.1878	86.746	2	NaN	NaN	NaN	0	NaN	NaN	NaN	0	2.0239	2.3319	86.746	2	3.5	12.9	9.4	302330000	51319000
R4VGI2;A0KKD3;K1KAX5	R4VGI2;A0KKD3;K1KAX5	3;3;2	3;3;2	3;3;2	>tr|R4VGI2|R4VGI2_AERHY Adenine phosphoribosyltransferase OS=Aeromonas hydrophila ML09-119 GN=AHML_11875 PE=4 SV=1;>sp|A0KKD3|APT_AERHH Adenine phosphoribosyltransferase OS=Aeromonas hydrophila subsp. hydrophila (strain ATCC 7966 / NCIB 9240) GN=apt PE=3 S	3	3	3	3	1	3	2	1	3	2	1	3	2	18.8	18.8	18.8	19.204	181	181;181;181	1	3	3	4.45e-13	0.58482	1.1878	46.847	7	0.58482	0.60776	NaN	1	0.79213	0.89834	40.954	3	0.57318	0.57183	53.021	3	7.2	18.8	11.6	506240000	133770000
R4VXM2;K1JLQ9;A0KKD5	R4VXM2;K1JLQ9;A0KKD5	3;3;3	3;3;3	3;3;3	>tr|R4VXM2|R4VXM2_AERHY Nucleoid-associated protein AHML_11865 OS=Aeromonas hydrophila ML09-119 GN=AHML_11865 PE=3 SV=1;>tr|K1JLQ9|K1JLQ9_AERHY Nucleoid-associated protein HMPREF1171_01309 OS=Aeromonas hydrophila SSU GN=HMPREF1171_01309 PE=3 SV=1;>sp|A0KKD	3	3	3	3	2	3	2	2	3	2	2	3	2	30.3	30.3	30.3	12.033	109	109;109;109	3	3	2	4.06e-07	1.2406	1.1878	12.702	6	1.1953	1.5085	11.837	2	1.4217	1.5891	16.083	2	1.2079	1.3461	10.953	2	22.9	30.3	16.5	1354800000	351000000
R4VUS4;A0KKE2;K1KAX0	R4VUS4;A0KKE2	5;5;1	5;5;1	5;5;1	>tr|R4VUS4|R4VUS4_AERHY 50S ribosomal protein L25 OS=Aeromonas hydrophila ML09-119 GN=rplY PE=3 SV=1;>tr|A0KKE2|A0KKE2_AERHH 50S ribosomal protein L25 OS=Aeromonas hydrophila subsp. hydrophila (strain ATCC 7966 / NCIB 9240) GN=rplY PE=3 SV=1	3	5	5	5	5	5	4	5	5	4	5	5	4	27.9	27.9	27.9	13.862	122	122;122;95	41	39	28	2.29e-25	1.3324	1.1878	30.976	63	1.3137	1.3728	32.992	20	1.3355	1.421	31.657	24	1.3417	1.3193	29.244	19	27.9	27.9	27	3866300000	936530000
R4VUR9;K1KAW8;A0KKE7	R4VUR9;K1KAW8;A0KKE7	1;1;1	1;1;1	1;1;1	>tr|R4VUR9|R4VUR9_AERHY Selenide, water dikinase OS=Aeromonas hydrophila ML09-119 GN=selD PE=3 SV=1;>tr|K1KAW8|K1KAW8_AERHY Selenide, water dikinase OS=Aeromonas hydrophila SSU GN=selD PE=3 SV=1;>sp|A0KKE7|SELD_AERHH Selenide, water dikinase OS=Aeromonas h	3	1	1	1	1	1	1	1	1	1	1	1	1	3.8	3.8	3.8	36.157	345	345;345;345	1	1	1	4.73e-07	1.5285	1.1878	12.361	2	NaN	NaN	NaN	0	1.4324	1.3479	NaN	1	1.6311	1.6053	NaN	1	3.8	3.8	3.8	38250000	9953600
R4VDM3;A0KKF6;K1JLP7;R9WPE7;R9WR38	R4VDM3;A0KKF6;K1JLP7	5;5;3;2;1	5;5;3;2;1	5;5;3;2;1	>tr|R4VDM3|R4VDM3_AERHY Methionine--tRNA ligase OS=Aeromonas hydrophila ML09-119 GN=metG PE=3 SV=1;>sp|A0KKF6|SYM_AERHH Methionine--tRNA ligase OS=Aeromonas hydrophila subsp. hydrophila (strain ATCC 7966 / NCIB 9240) GN=metG PE=3 SV=1;>tr|K1JLP7|K1JLP7_AER	5	5	5	5	1	3	3	1	3	3	1	3	3	10.2	10.2	10.2	75.604	677	677;677;670;168;168	2	3	3	1.04e-27	0.7383	1.1878	55.599	6	0.52062	0.5106	12.401	2	0.78401	0.85522	59.873	3	0.80724	0.81556	NaN	1	1.8	5.3	6.6	333220000	92357000
R4VXK1;K1JF00;A0KKF7	R4VXK1;K1JF00;A0KKF7	3;3;3	3;3;3	3;3;3	>tr|R4VXK1|R4VXK1_AERHY Mrp protein OS=Aeromonas hydrophila ML09-119 GN=AHML_11765 PE=4 SV=1;>tr|K1JF00|K1JF00_AERHY Uncharacterized protein OS=Aeromonas hydrophila SSU GN=HMPREF1171_01288 PE=4 SV=1;>tr|A0KKF7|A0KKF7_AERHH Mrp protein OS=Aeromonas hydrophi	3	3	3	3	2	2	2	2	2	2	2	2	2	8.3	8.3	8.3	38.327	360	360;360;360	2	6	6	3.73e-09	0.73571	1.1878	52.147	7	1.4555	1.5457	59.733	2	0.68653	0.76339	40.272	4	0.6494	0.60463	NaN	1	5.6	5.3	5.3	298970000	70187000
R4VUP5;K1JEY8;A0KKH0	R4VUP5;K1JEY8;A0KKH0	3;3;3	3;3;3	3;3;3	>tr|R4VUP5|R4VUP5_AERHY 50S ribosomal protein L32 OS=Aeromonas hydrophila ML09-119 GN=rpmF PE=4 SV=1;>tr|K1JEY8|K1JEY8_AERHY 50S ribosomal protein L32 OS=Aeromonas hydrophila SSU GN=rpmF PE=3 SV=1;>sp|A0KKH0|RL32_AERHH 50S ribosomal protein L32 OS=Aeromona	3	3	3	3	2	1	2	2	1	2	2	1	2	58.2	58.2	58.2	6.23	55	55;55;55	2	1	3	9.14e-24	1.5682	1.1878	50.982	4	1.5682	1.6026	31.136	2	NaN	NaN	NaN	0	1.7502	2.0221	79.292	2	56.4	18.2	20	493910000	81136000
R4VDK4;K1JQ37;A0KKH3	R4VDK4;K1JQ37;A0KKH3	7;7;7	7;7;7	7;7;7	>tr|R4VDK4|R4VDK4_AERHY Malonyl CoA-acyl carrier protein transacylase OS=Aeromonas hydrophila ML09-119 GN=AHML_11685 PE=3 SV=1;>tr|K1JQ37|K1JQ37_AERHY Malonyl CoA-acyl carrier protein transacylase OS=Aeromonas hydrophila SSU GN=HMPREF1171_01275 PE=3 SV=1;>	3	7	7	7	4	5	2	4	5	2	4	5	2	25.4	25.4	25.4	32.709	311	311;311;311	5	5	2	6.92e-14	0.79585	1.1878	88.044	9	0.83168	0.8536	31.81	4	0.85693	0.99603	139.29	4	0.74027	0.82936	NaN	1	8.7	20.9	4.2	789900000	284470000
R4VXI3;K1JLL6;A0KKH4	R4VXI3;K1JLL6;A0KKH4	5;5;5	5;5;5	5;5;5	>tr|R4VXI3|R4VXI3_AERHY 3-oxoacyl-ACP reductase OS=Aeromonas hydrophila ML09-119 GN=AHML_11680 PE=3 SV=1;>tr|K1JLL6|K1JLL6_AERHY 3-oxoacyl-[acyl-carrier-protein] reductase OS=Aeromonas hydrophila SSU GN=HMPREF1171_01274 PE=3 SV=1;>tr|A0KKH4|A0KKH4_AERHH 3-	3	5	5	5	5	4	4	5	4	4	5	4	4	28.7	28.7	28.7	25.654	244	244;244;244	6	4	4	1.02e-56	0.74566	1.1878	104.36	14	0.87038	1.0739	79.924	6	0.70176	0.78117	138.79	4	0.65097	0.75135	118.98	4	28.7	19.3	25	4809400000	1421200000
R4VUP0;K1JEW9;A0KKH5	R4VUP0;K1JEW9;A0KKH5	3;3;3	3;3;3	3;3;3	>tr|R4VUP0|R4VUP0_AERHY Acyl carrier protein OS=Aeromonas hydrophila ML09-119 GN=acpP PE=3 SV=1;>tr|K1JEW9|K1JEW9_AERHY Acyl carrier protein OS=Aeromonas hydrophila SSU GN=acpP PE=3 SV=1;>tr|A0KKH5|A0KKH5_AERHH Acyl carrier protein OS=Aeromonas hydrophila	3	3	3	3	2	3	3	2	3	3	2	3	3	19.2	19.2	19.2	8.7015	78	78;78;78	7	13	7	1.04e-14	1.1362	1.1878	30.522	25	1.347	1.969	17.135	7	1.1108	1.3755	37.468	12	1.0769	1.383	26.108	6	17.9	19.2	19.2	11559000000	3146300000
R4VP63;A0KKH6;K1JB01	R4VP63;A0KKH6;K1JB01	3;3;2	3;3;2	3;3;2	>tr|R4VP63|R4VP63_AERHY 3-oxoacyl-[acyl-carrier-protein] synthase 2 OS=Aeromonas hydrophila ML09-119 GN=AHML_11670 PE=3 SV=1;>tr|A0KKH6|A0KKH6_AERHH 3-oxoacyl-[acyl-carrier-protein] synthase 2 OS=Aeromonas hydrophila subsp. hydrophila (strain ATCC 7966 / N	3	3	3	3	2	3	2	2	3	2	2	3	2	6.5	6.5	6.5	43.007	413	413;413;413	2	5	2	9.9e-10	1.1338	1.1878	35.225	5	0.78526	0.81559	63.321	2	1.1794	1.1185	NaN	1	1.1109	1.0516	4.7862	2	3.9	6.5	4.6	159170000	50045000
R4VDI6;K1JQ17;A0KKI7	R4VDI6;K1JQ17;A0KKI7	2;2;2	2;2;2	2;2;2	>tr|R4VDI6|R4VDI6_AERHY 2-methylisocitrate lyase OS=Aeromonas hydrophila ML09-119 GN=prpB PE=4 SV=1;>tr|K1JQ17|K1JQ17_AERHY Methylisocitrate lyase OS=Aeromonas hydrophila SSU GN=HMPREF1171_01260 PE=4 SV=1;>tr|A0KKI7|A0KKI7_AERHH Methylisocitrate lyase OS=A	3	2	2	2	1	1	2	1	1	2	1	1	2	6.8	6.8	6.8	32.032	295	295;295;295	1	1	2	6.09e-06	0.26023	1.1878	NaN	1	NaN	NaN	NaN	0	NaN	NaN	NaN	0	0.26023	0.27159	NaN	1	3.7	3.7	6.8	39878000	7661100
R4VUM4;K1JEV0;A0KKI9	R4VUM4;K1JEV0;A0KKI9	1;1;1	1;1;1	1;1;1	>tr|R4VUM4|R4VUM4_AERHY 2-methylcitrate dehydratase OS=Aeromonas hydrophila ML09-119 GN=prpD PE=4 SV=1;>tr|K1JEV0|K1JEV0_AERHY 2-methylcitrate dehydratase OS=Aeromonas hydrophila SSU GN=HMPREF1171_01258 PE=4 SV=1;>tr|A0KKI9|A0KKI9_AERHH 2-methylcitrate deh	3	1	1	1	0	1	0	0	1	0	0	1	0	2.1	2.1	2.1	53.072	481	481;481;481		2		0.00097177	0.43879	1.1878	NaN	1	NaN	NaN	NaN	0	0.43879	0.42803	NaN	1	NaN	NaN	NaN	0	0	2.1	0	22204000	13583000
K1JLI4;A0KKJ3	K1JLI4;A0KKJ3	3;3	3;3	1;1	>tr|K1JLI4|K1JLI4_AERHY Uncharacterized protein OS=Aeromonas hydrophila SSU GN=HMPREF1171_01254 PE=4 SV=1;>tr|A0KKJ3|A0KKJ3_AERHH Putative tetratricopeptide repeat family protein OS=Aeromonas hydrophila subsp. hydrophila (strain ATCC 7966 / NCIB 9240) GN=A	2	3	3	1	1	2	3	1	2	3	1	1	1	11.7	11.7	3.4	29.329	265	265;266	1	3	3	1.06e-09	0.75048	1.1878	10.453	7	0.84345	0.98675	NaN	1	0.73568	0.76618	8.4496	3	0.79044	0.79237	7.4464	3	3.4	8.3	11.7	530740000	151500000
K1KAQ6;A0KKJ6;R4VGC1	K1KAQ6;A0KKJ6;R4VGC1	2;2;2	2;2;2	2;2;2	>tr|K1KAQ6|K1KAQ6_AERHY Poly(Hydroxyalkanoate) granule-associated protein OS=Aeromonas hydrophila SSU GN=HMPREF1171_01251 PE=4 SV=1;>tr|A0KKJ6|A0KKJ6_AERHH PhaF OS=Aeromonas hydrophila subsp. hydrophila (strain ATCC 7966 / NCIB 9240) GN=AHA_2274 PE=4 SV=1;	3	2	2	2	1	0	2	1	0	2	1	0	2	5.7	5.7	5.7	20.646	192	192;192;193	1		2	2.97e-06	0.99267	1.1878	77.023	3	0.72731	0.73408	NaN	1	NaN	NaN	NaN	0	1.733	1.7743	81.686	2	5.2	0	5.7	127950000	30333000
R4VGB5;K1KAQ0;A0KKK1	R4VGB5;K1KAQ0;A0KKK1	1;1;1	1;1;1	1;1;1	>tr|R4VGB5|R4VGB5_AERHY S16 family peptidase OS=Aeromonas hydrophila ML09-119 GN=AHML_11540 PE=4 SV=1;>tr|K1KAQ0|K1KAQ0_AERHY Uncharacterized protein OS=Aeromonas hydrophila SSU GN=HMPREF1171_01246 PE=4 SV=1;>tr|A0KKK1|A0KKK1_AERHH Peptidase, S16 (Lon prot	3	1	1	1	1	0	0	1	0	0	1	0	0	1.6	1.6	1.6	70.009	628	628;659;659	1			0.0050409	1.1349	1.1878	NaN	1	1.1349	1.2246	NaN	1	NaN	NaN	NaN	0	NaN	NaN	NaN	0	1.6	0	0	36499000	8899000
R4VDH2;K1JPZ3;A0KKK2	R4VDH2;K1JPZ3;A0KKK2	3;3;3	3;3;3	3;3;3	>tr|R4VDH2|R4VDH2_AERHY 3-hydroxydecanoyl-[acyl-carrier-protein] dehydratase OS=Aeromonas hydrophila ML09-119 GN=fabA PE=3 SV=1;>tr|K1JPZ3|K1JPZ3_AERHY 3-hydroxydecanoyl-[acyl-carrier-protein] dehydratase OS=Aeromonas hydrophila SSU GN=fabA PE=3 SV=1;>tr|A	3	3	3	3	1	2	2	1	2	2	1	2	2	21	21	21	20.315	186	186;186;186	2	2	3	4.25e-34	0.67279	1.1878	73.348	5	0.91457	1.2239	NaN	1	0.40971	0.45219	NaN	1	0.67279	0.84924	91.002	3	5.4	16.7	9.7	1015400000	294460000
A0KKK4	A0KKK4	14	14	0	>tr|A0KKK4|A0KKK4_AERHH Putative uncharacterized protein OS=Aeromonas hydrophila subsp. hydrophila (strain ATCC 7966 / NCIB 9240) GN=AHA_2282 PE=4 SV=1	1	14	14	0	10	11	12	10	11	12	0	0	0	32.7	32.7	0	58.936	545	545	21	21	16	5.81e-148	1.1413	1.1878	32.784	51	1.3329	1.661	32.097	19	0.98704	1.202	34.138	17	1.1413	1.5783	27.885	15	22.9	25.5	25.3	36507000000	9069200000
A0KKL0;R4VP28;K1JES7	A0KKL0;R4VP28;K1JES7	31;31;25	31;31;25	31;31;25	>tr|A0KKL0|A0KKL0_AERHH NAD-glutamate dehydrogenase OS=Aeromonas hydrophila subsp. hydrophila (strain ATCC 7966 / NCIB 9240) GN=AHA_2288 PE=4 SV=1;>tr|R4VP28|R4VP28_AERHY NAD-glutamate dehydrogenase OS=Aeromonas hydrophila ML09-119 GN=AHML_11495 PE=4 SV=1;	3	31	31	31	20	19	23	20	19	23	20	19	23	21.4	21.4	21.4	181.37	1612	1612;1619;1620	28	25	30	1.51e-126	1.2206	1.1878	34.396	69	1.1438	1.263	37.397	23	1.3191	1.4923	27.721	20	1.1802	1.3067	36.613	26	13.9	12.1	16	12839000000	2948100000
R4VDG6;A0KKL2;K1KAN5	R4VDG6;A0KKL2;K1KAN5	4;4;3	4;4;3	4;4;3	>tr|R4VDG6|R4VDG6_AERHY Aminopeptidase N OS=Aeromonas hydrophila ML09-119 GN=pepN PE=4 SV=1;>tr|A0KKL2|A0KKL2_AERHH Aminopeptidase N OS=Aeromonas hydrophila subsp. hydrophila (strain ATCC 7966 / NCIB 9240) GN=pepN PE=4 SV=1;>tr|K1KAN5|K1KAN5_AERHY Aminopep	3	4	4	4	0	3	3	0	3	3	0	3	3	5.4	5.4	5.4	98.192	874	874;874;874		4	4	7.06e-09	0.41792	1.1878	198.46	8	NaN	NaN	NaN	0	0.39839	0.42715	223.37	4	0.4473	0.49831	204.76	4	0	3.5	3.8	651410000	146960000
R4VXD5;A0KKL3;K1JPX9	R4VXD5;A0KKL3;K1JPX9	24;24;22	24;24;22	24;24;22	>tr|R4VXD5|R4VXD5_AERHY Carboxy-terminal protease OS=Aeromonas hydrophila ML09-119 GN=AHML_11480 PE=3 SV=1;>tr|A0KKL3|A0KKL3_AERHH C-terminal processing peptidase OS=Aeromonas hydrophila subsp. hydrophila (strain ATCC 7966 / NCIB 9240) GN=prc PE=3 SV=1;>tr	3	24	24	24	14	23	20	14	23	20	14	23	20	39.2	39.2	39.2	74.968	671	671;671;671	24	41	30	7.25e-165	0.85991	1.1878	39.213	85	0.87043	1.0549	22.429	19	0.86634	0.99102	29.91	38	0.84176	0.97739	55.655	28	25	38.2	33.1	13994000000	3873500000
R4VUJ6;K1JLF8;A0KKL4	R4VUJ6;K1JLF8;A0KKL4	1;1;1	1;1;1	1;1;1	>tr|R4VUJ6|R4VUJ6_AERHY ProP expression regulator OS=Aeromonas hydrophila ML09-119 GN=AHML_11475 PE=4 SV=1;>tr|K1JLF8|K1JLF8_AERHY Protein ProQ homolog OS=Aeromonas hydrophila SSU GN=proQ PE=3 SV=1;>sp|A0KKL4|PROQ_AERHH Protein ProQ homolog OS=Aeromonas hy	3	1	1	1	1	1	1	1	1	1	1	1	1	3.8	3.8	3.8	23.486	212	212;212;212	1	1	2	0.0041204	0.67814	1.1878	130.5	3	0.063466	0.087774	NaN	1	0.76289	0.90963	NaN	1	0.67814	0.77143	NaN	1	3.8	3.8	3.8	863920000	610080000
R4VP23;K1JES0;A0KKL5	R4VP23;K1JES0;A0KKL5	1;1;1	1;1;1	1;1;1	>tr|R4VP23|R4VP23_AERHY GAF domain-containing protein OS=Aeromonas hydrophila ML09-119 GN=AHML_11470 PE=4 SV=1;>tr|K1JES0|K1JES0_AERHY Uncharacterized protein OS=Aeromonas hydrophila SSU GN=HMPREF1171_01233 PE=4 SV=1;>tr|A0KKL5|A0KKL5_AERHH GAF domain prot	3	1	1	1	1	1	1	1	1	1	1	1	1	7.2	7.2	7.2	16.544	152	152;152;152	1	1	1	7.52e-05	1.0218	1.1878	11.013	3	0.83455	0.90934	NaN	1	1.0218	1.1178	NaN	1	1.1571	1.0776	NaN	1	7.2	7.2	7.2	96162000	32068000
R4VP18;K1JER4;A0KKM0	R4VP18;K1JER4;A0KKM0	2;2;2	2;2;2	2;2;2	>tr|R4VP18|R4VP18_AERHY Cbb3-type cytochrome c oxidase subunit OS=Aeromonas hydrophila ML09-119 GN=AHML_11445 PE=3 SV=1;>tr|K1JER4|K1JER4_AERHY Cbb3-type cytochrome c oxidase subunit OS=Aeromonas hydrophila SSU GN=HMPREF1171_01228 PE=3 SV=1;>tr|A0KKM0|A0KK	3	2	2	2	2	1	2	2	1	2	2	1	2	7	7	7	36.068	329	329;329;329	2	1	2	1.14e-11	0.62227	1.1878	9.7456	4	0.68015	0.67073	3.4933	2	0.59078	0.65133	NaN	1	0.55576	0.54999	NaN	1	7	3.3	7	216190000	60833000
R4VG89;K1JAT0;A0KKM6	R4VG89;K1JAT0;A0KKM6	2;2;2	2;2;2	2;2;2	>tr|R4VG89|R4VG89_AERHY Universal stress protein UspE OS=Aeromonas hydrophila ML09-119 GN=AHML_11415 PE=4 SV=1;>tr|K1JAT0|K1JAT0_AERHY Uncharacterized protein OS=Aeromonas hydrophila SSU GN=HMPREF1171_01222 PE=4 SV=1;>tr|A0KKM6|A0KKM6_AERHH Universal stres	3	2	2	2	1	1	1	1	1	1	1	1	1	10.2	10.2	10.2	35.587	314	314;314;314	1	1	1	1.82e-07	0.10825	1.1878	61.653	3	0.29165	0.29325	NaN	1	0.091847	0.092638	NaN	1	0.10825	0.11271	NaN	1	6.1	4.1	4.1	105350000	35202000
K1JPW0;A0KKM8;R4VXB8	K1JPW0;A0KKM8;R4VXB8	7;7;6	7;7;6	7;7;6	>tr|K1JPW0|K1JPW0_AERHY Uncharacterized protein OS=Aeromonas hydrophila SSU GN=HMPREF1171_01220 PE=4 SV=1;>tr|A0KKM8|A0KKM8_AERHH Putative uncharacterized protein OS=Aeromonas hydrophila subsp. hydrophila (strain ATCC 7966 / NCIB 9240) GN=AHA_2306 PE=4 SV=	3	7	7	7	4	7	6	4	7	6	4	7	6	28.9	28.9	28.9	24.814	225	225;225;225	9	11	10	5.26e-27	0.70697	1.1878	34.804	22	0.70865	0.72949	16.181	5	0.75129	0.83232	51.237	8	0.70529	0.79938	17.518	9	15.6	28.9	24.9	2330700000	630250000
R4VUH4;A0KKN4;K1JLC8	R4VUH4;A0KKN4;K1JLC8	21;21;21	21;21;21	21;21;21	>tr|R4VUH4|R4VUH4_AERHY D-ribose transporter subunit RbsB OS=Aeromonas hydrophila ML09-119 GN=AHML_11375 PE=4 SV=1;>tr|A0KKN4|A0KKN4_AERHH Ribose ABC transporter, periplasmic ribose-binding protein OS=Aeromonas hydrophila subsp. hydrophila (strain ATCC 796	3	21	21	21	18	20	19	18	20	19	18	20	19	73.2	73.2	73.2	29.992	291	291;291;292	130	85	95	0	0.66492	1.1878	52.652	249	0.69183	0.86387	53.137	112	0.63456	0.87826	51.565	66	0.65857	0.91477	53.488	71	68.7	73.2	73.2	206970000000	60411000000
R4VXA7;A0KKN8	R4VXA7;A0KKN8	1;1	1;1	1;1	>tr|R4VXA7|R4VXA7_AERHY Uncharacterized protein OS=Aeromonas hydrophila ML09-119 GN=AHML_11355 PE=4 SV=1;>tr|A0KKN8|A0KKN8_AERHH Putative uncharacterized protein OS=Aeromonas hydrophila subsp. hydrophila (strain ATCC 7966 / NCIB 9240) GN=AHA_2316 PE=4 SV=1	2	1	1	1	1	1	1	1	1	1	1	1	1	11.7	11.7	11.7	15.626	145	145;158	1	1	2	3.05e-13	1.0379	1.1878	8.5522	4	0.97399	0.99429	NaN	1	1.1192	1.2215	NaN	1	1.0327	1.0741	1.0343	2	11.7	11.7	11.7	321330000	74591000
A0KKP4	A0KKP4	5	1	1	>tr|A0KKP4|A0KKP4_AERHH Phenylalanine--tRNA ligase beta subunit OS=Aeromonas hydrophila subsp. hydrophila (strain ATCC 7966 / NCIB 9240) GN=pheT PE=3 SV=1	1	5	1	1	3	2	3	0	0	1	0	0	1	5.6	1.5	1.5	86.608	798	798			1	4.65e-12	0.39748	1.1878	NaN	1	NaN	NaN	NaN	0	NaN	NaN	NaN	0	0.39748	0.45211	NaN	1	3.1	2.4	3.9	77458000	32630000
A0KKP5;R4VNZ3;K1JEP4	A0KKP5;R4VNZ3;K1JEP4	2;1;1	2;1;1	2;1;1	>sp|A0KKP5|SYFA_AERHH Phenylalanine--tRNA ligase alpha subunit OS=Aeromonas hydrophila subsp. hydrophila (strain ATCC 7966 / NCIB 9240) GN=pheS PE=3 SV=1;>tr|R4VNZ3|R4VNZ3_AERHY Phenylalanine--tRNA ligase alpha subunit OS=Aeromonas hydrophila ML09-119 GN=p	3	2	2	2	1	1	0	1	1	0	1	1	0	7.3	7.3	7.3	37.185	327	327;327;327	1	2		2.34e-05	1.2349	1.1878	39.532	2	1.4522	1.9104	NaN	1	1.0501	1.0923	NaN	1	NaN	NaN	NaN	0	4	3.4	0	258760000	42717000
R4VG75;K1JAP6;A0KKP6;REV__R4VIN7	R4VG75;K1JAP6;A0KKP6	8;8;8;1	8;8;8;1	8;8;8;1	>tr|R4VG75|R4VG75_AERHY 50S ribosomal protein L20 OS=Aeromonas hydrophila ML09-119 GN=rplT PE=3 SV=1;>tr|K1JAP6|K1JAP6_AERHY 50S ribosomal protein L20 OS=Aeromonas hydrophila SSU GN=rplT PE=3 SV=1;>sp|A0KKP6|RL20_AERHH 50S ribosomal protein L20 OS=Aeromona	4	8	8	8	7	7	6	7	7	6	7	7	6	35.6	35.6	35.6	13.426	118	118;118;118;322	7	7	6	1.04e-22	0.97778	1.1878	63.832	20	1.0046	0.98471	45.145	7	1.0888	1.1269	76.498	7	0.92901	0.96436	71.411	6	35.6	28.8	28	3772900000	803290000
R4VDD6;K1KAI3;A0KKP7	R4VDD6;K1KAI3;A0KKP7	2;2;2	2;2;2	2;2;2	>tr|R4VDD6|R4VDD6_AERHY 50S ribosomal protein L35 OS=Aeromonas hydrophila ML09-119 GN=AHML_11310 PE=3 SV=1;>tr|K1KAI3|K1KAI3_AERHY 50S ribosomal protein L35 OS=Aeromonas hydrophila SSU GN=rpmI PE=3 SV=1;>sp|A0KKP7|RL35_AERHH 50S ribosomal protein L35 OS=Ae	3	2	2	2	2	2	2	2	2	2	2	2	2	26.2	26.2	26.2	7.4789	65	65;65;65	3	4	4	2.08e-06	1.0555	1.1878	15.975	11	1.1165	1.4618	1.8918	3	1.0428	1.2316	6.6833	4	1.1101	1.3563	23.459	4	26.2	26.2	26.2	1987500000	519410000
R4VX94;A0KKP8;K1JPT7	R4VX94;A0KKP8;K1JPT7	4;4;3	4;4;3	4;4;3	>tr|R4VX94|R4VX94_AERHY Translation initiation factor IF-3 OS=Aeromonas hydrophila ML09-119 GN=AHML_11305 PE=3 SV=1;>tr|A0KKP8|A0KKP8_AERHH Translation initiation factor IF-3 OS=Aeromonas hydrophila subsp. hydrophila (strain ATCC 7966 / NCIB 9240) GN=infC	3	4	4	4	3	3	4	3	3	4	3	3	4	37.2	37.2	37.2	14.905	129	129;135;135	4	4	5	1.8e-14	1.2197	1.1878	77.271	12	1.2151	1.4239	28.803	4	1.1509	1.2631	114.93	3	1.3514	1.5198	94.321	5	24.8	24.8	37.2	3993900000	785650000
R4VUF8;K1JLA8;A0KKP9	R4VUF8;K1JLA8;A0KKP9	9;9;9	9;9;9	9;9;9	>tr|R4VUF8|R4VUF8_AERHY Threonine--tRNA ligase OS=Aeromonas hydrophila ML09-119 GN=thrS PE=3 SV=1;>tr|K1JLA8|K1JLA8_AERHY Threonine--tRNA ligase OS=Aeromonas hydrophila SSU GN=thrS PE=3 SV=1;>sp|A0KKP9|SYT_AERHH Threonine--tRNA ligase OS=Aeromonas hydrophi	3	9	9	9	3	6	6	3	6	6	3	6	6	13.9	13.9	13.9	72.993	642	642;642;642	5	6	7	1.41e-30	0.78188	1.1878	36.191	14	0.73151	0.79625	17.734	2	0.71821	0.8198	35.773	6	0.85568	0.82014	43.295	6	5.1	8.9	9.5	648000000	197330000
R4VX89;A0KKQ2;K1JPT3;Q9AEX0;A6N982;Q93LJ3;Q93LJ2;Q8GLE2;Q8GLE1;Q8GLE0;Q8GLD9;F5ASD1;F5ASC8	R4VX89;A0KKQ2;K1JPT3	6;6;5;1;1;1;1;1;1;1;1;1;1	6;6;5;1;1;1;1;1;1;1;1;1;1	6;6;5;1;1;1;1;1;1;1;1;1;1	>tr|R4VX89|R4VX89_AERHY DNA gyrase subunit A OS=Aeromonas hydrophila ML09-119 GN=gyrA PE=3 SV=1;>tr|A0KKQ2|A0KKQ2_AERHH DNA gyrase subunit A OS=Aeromonas hydrophila subsp. hydrophila (strain ATCC 7966 / NCIB 9240) GN=gyrA PE=3 SV=1;>tr|K1JPT3|K1JPT3_AERHY	13	6	6	6	3	5	5	3	5	5	3	5	5	6.3	6.3	6.3	100.48	915	915;915;915;147;152;195;195;195;195;195;195;235;235	3	6	8	4.14e-26	1.3152	1.1878	32.128	10	0.96504	1.0346	13.301	2	1.4372	1.4453	5.2037	3	1.4441	1.5164	43.844	5	2.7	5.4	4.9	491460000	120720000
R4VG67;A0KKQ5;K1JAM7	R4VG67;A0KKQ5;K1JAM7	11;11;10	11;11;10	11;11;10	>tr|R4VG67|R4VG67_AERHY Ribonucleoside-diphosphate reductase OS=Aeromonas hydrophila ML09-119 GN=AHML_11265 PE=3 SV=1;>tr|A0KKQ5|A0KKQ5_AERHH Ribonucleoside-diphosphate reductase OS=Aeromonas hydrophila subsp. hydrophila (strain ATCC 7966 / NCIB 9240) GN=n	3	11	11	11	1	8	7	1	8	7	1	8	7	18.7	18.7	18.7	85.004	755	755;767;755	1	9	7	2.83e-36	0.94981	1.1878	28.325	15	1.1425	1.355	NaN	1	0.90748	1.0035	35.229	7	0.94981	1.0093	19.466	7	1.6	12.5	13.1	1162300000	345320000
R4VUE7;K1JL90;A0KKQ8	R4VUE7;K1JL90;A0KKQ8	3;3;3	3;3;3	3;3;3	>tr|R4VUE7|R4VUE7_AERHY Murein transglycosylase A OS=Aeromonas hydrophila ML09-119 GN=mltA PE=4 SV=1;>tr|K1JL90|K1JL90_AERHY Uncharacterized protein OS=Aeromonas hydrophila SSU GN=HMPREF1171_01189 PE=4 SV=1;>tr|A0KKQ8|A0KKQ8_AERHH Membrane-bound lytic mure	3	3	3	3	0	2	2	0	2	2	0	2	2	8.6	8.6	8.6	42.348	383	383;383;383		2	3	1.82e-09	3.3788	1.1878	14.793	3	NaN	NaN	NaN	0	3.3788	4.2875	NaN	1	3.296	3.3195	1.0598	2	0	5	6.5	253750000	41482000
R4VNW5;A0KKS8	R4VNW5;A0KKS8	1;1	1;1	1;1	>tr|R4VNW5|R4VNW5_AERHY N5-glutamine S-adenosyl-L-methionine-dependent methyltransferase OS=Aeromonas hydrophila ML09-119 GN=AHML_11145 PE=4 SV=1;>tr|A0KKS8|A0KKS8_AERHH 50S ribosomal protein L3 glutamine methyltransferase OS=Aeromonas hydrophila subsp. hy	2	1	1	1	0	1	0	0	1	0	0	1	0	4.5	4.5	4.5	35.254	311	311;311		1		2.8e-05	0.94762	1.1878	NaN	1	NaN	NaN	NaN	0	0.94762	1.0997	NaN	1	NaN	NaN	NaN	0	0	4.5	0	105440000	37630000
R4VUB5;K1JAI1;A0KKT7	R4VUB5;K1JAI1;A0KKT7	1;1;1	1;1;1	1;1;1	>tr|R4VUB5|R4VUB5_AERHY PhnA protein OS=Aeromonas hydrophila ML09-119 GN=AHML_11100 PE=4 SV=1;>tr|K1JAI1|K1JAI1_AERHY Uncharacterized protein OS=Aeromonas hydrophila SSU GN=HMPREF1171_01167 PE=4 SV=1;>tr|A0KKT7|A0KKT7_AERHH PhnA protein OS=Aeromonas hydrop	3	1	1	1	1	1	1	1	1	1	1	1	1	5.7	5.7	5.7	20.627	192	192;192;217	1	1	1	0.00033547	0.49411	1.1878	34.803	2	0.4176	0.40721	NaN	1	0.58464	0.66615	NaN	1	NaN	NaN	NaN	0	5.7	5.7	5.7	183330000	53657000
A0KKU1	A0KKU1	4	4	3	>tr|A0KKU1|A0KKU1_AERHH Putative uncharacterized protein OS=Aeromonas hydrophila subsp. hydrophila (strain ATCC 7966 / NCIB 9240) GN=AHA_2369 PE=4 SV=1	1	4	4	3	3	4	3	3	4	3	2	3	2	17	17	12.3	31.075	276	276	6	7	6	2.42e-28	0.72845	1.1878	68.447	18	0.6755	0.66456	24.203	5	0.56903	0.66839	78.583	7	0.84907	1.1256	83.962	6	14.1	17	13.8	3251700000	1204600000
R4VNU4;K1KAC7;A0KKU9	R4VNU4;K1KAC7;A0KKU9	2;2;2	2;2;2	2;2;2	>tr|R4VNU4|R4VNU4_AERHY Cell division protein MukB OS=Aeromonas hydrophila ML09-119 GN=mukB PE=4 SV=1;>tr|K1KAC7|K1KAC7_AERHY Uncharacterized protein OS=Aeromonas hydrophila SSU GN=HMPREF1171_01156 PE=4 SV=1;>tr|A0KKU9|A0KKU9_AERHH Chromosome partition pro	3	2	2	2	1	0	1	1	0	1	1	0	1	1.4	1.4	1.4	166.27	1475	1475;1475;1475	2		1	0.00017443	0.64996	1.1878	1.2163	2	0.64996	0.69036	1.2163	2	NaN	NaN	NaN	0	NaN	NaN	NaN	0	0.7	0	0.7	58497000	17978000
R4VNU0;A0KKV4;K1KAC1	R4VNU0;A0KKV4;K1KAC1	7;7;6	7;7;6	6;6;5	>tr|R4VNU0|R4VNU0_AERHY Triosephosphate isomerase OS=Aeromonas hydrophila ML09-119 GN=tpiA PE=3 SV=1;>tr|A0KKV4|A0KKV4_AERHH Triosephosphate isomerase OS=Aeromonas hydrophila subsp. hydrophila (strain ATCC 7966 / NCIB 9240) GN=tpiA-1 PE=3 SV=1;>tr|K1KAC1|K	3	7	7	6	6	6	6	6	6	6	5	5	5	31.1	31.1	27.9	25.886	251	251;251;251	11	11	8	1.74e-37	0.79475	1.1878	47.075	27	0.79362	0.77428	33.45	9	0.81201	0.95001	40.975	10	0.89794	1.052	67.921	8	25.1	28.7	25.5	4658200000	1370400000
R4VG26;A0KKV5;K1JPM8	R4VG26;A0KKV5;K1JPM8	6;6;4	6;6;4	6;6;4	>tr|R4VG26|R4VG26_AERHY 6-phosphofructokinase OS=Aeromonas hydrophila ML09-119 GN=pfkA PE=3 SV=1;>tr|A0KKV5|A0KKV5_AERHH 6-phosphofructokinase OS=Aeromonas hydrophila subsp. hydrophila (strain ATCC 7966 / NCIB 9240) GN=pfkA PE=3 SV=1;>tr|K1JPM8|K1JPM8_AERH	3	6	6	6	3	4	3	3	4	3	3	4	3	17.6	17.6	17.6	34.917	323	323;323;323	7	4	5	9.42e-19	1.1478	1.1878	69.409	16	0.9555	1.2633	63.948	7	1.0173	1.1281	85.218	4	2.2587	2.5242	61.924	5	10.2	9.9	8	1495400000	345360000
R4VNS5;A0KKW8;K1JF92	R4VNS5;A0KKW8;K1JF92	3;3;2	3;3;2	3;3;2	>tr|R4VNS5|R4VNS5_AERHY D-alanine--D-alanine ligase OS=Aeromonas hydrophila ML09-119 GN=ddl PE=3 SV=1;>sp|A0KKW8|DDL_AERHH D-alanine--D-alanine ligase OS=Aeromonas hydrophila subsp. hydrophila (strain ATCC 7966 / NCIB 9240) GN=ddl PE=3 SV=1;>tr|K1JF92|K1JF	3	3	3	3	2	2	2	2	2	2	2	2	2	8.2	8.2	8.2	36.299	329	329;329;329	3	2	2	1.27e-17	1.1528	1.1878	12.484	7	1.2267	1.4333	8.1286	3	1.0743	1.2206	9.0488	2	1.1399	1.2236	16.887	2	6.1	5.8	5.8	816840000	229970000
R4VD61;A0KKX0	R4VD61;A0KKX0	1;1	1;1	1;1	>tr|R4VD61|R4VD61_AERHY Glutathione peroxidase OS=Aeromonas hydrophila ML09-119 GN=AHML_10935 PE=3 SV=1;>tr|A0KKX0|A0KKX0_AERHH Glutathione peroxidase OS=Aeromonas hydrophila subsp. hydrophila (strain ATCC 7966 / NCIB 9240) GN=AHA_2406 PE=3 SV=1	2	1	1	1	0	1	1	0	1	1	0	1	1	15.8	15.8	15.8	17.722	158	158;158		1	1	3.49e-16	0.80037	1.1878	29.122	2	NaN	NaN	NaN	0	0.66341	0.75555	NaN	1	0.9656	1.1406	NaN	1	0	15.8	15.8	206850000	56026000
A0KKX5;R4VD57;K1JBA4	A0KKX5;R4VD57;K1JBA4	2;1;1	2;1;1	2;1;1	>tr|A0KKX5|A0KKX5_AERHH Putative uncharacterized protein OS=Aeromonas hydrophila subsp. hydrophila (strain ATCC 7966 / NCIB 9240) GN=AHA_2411 PE=4 SV=1;>tr|R4VD57|R4VD57_AERHY Uncharacterized protein OS=Aeromonas hydrophila ML09-119 GN=AHML_10910 PE=4 SV=1	3	2	2	2	1	1	1	1	1	1	1	1	1	11.7	11.7	11.7	30.617	281	281;281;339	1	1	1	0.00025795	0.97703	1.1878	12.61	3	0.81483	0.83753	NaN	1	0.98262	1.0625	NaN	1	0.97703	1.0143	NaN	1	7.8	3.9	3.9	198840000	61331000
R4VNP5;K1KBD7;A0KKZ8	R4VNP5;K1KBD7;A0KKZ8	6;6;6	6;6;6	6;6;6	>tr|R4VNP5|R4VNP5_AERHY Fumarate hydratase OS=Aeromonas hydrophila ML09-119 GN=AHML_10795 PE=4 SV=1;>tr|K1KBD7|K1KBD7_AERHY Hydrolyase, tartrate alpha subunit/fumarate domain-containing protein, Fe-S type OS=Aeromonas hydrophila SSU GN=HMPREF1171_01109 PE=	3	6	6	6	4	4	3	4	4	3	4	4	3	11.2	11.2	11.2	54.479	507	507;507;598	5	4	4	1.56e-43	0.27148	1.1878	74.383	10	0.27712	0.35682	27.32	3	0.19633	0.20176	109.05	3	0.44478	0.51729	78.909	4	9.3	8.7	6.7	1605900000	446360000
R4VFY7;A0KL04;K1JQS8	R4VFY7;A0KL04;K1JQS8	12;12;11	12;12;11	12;12;11	>tr|R4VFY7|R4VFY7_AERHY PrkA family serine protein kinase OS=Aeromonas hydrophila ML09-119 GN=AHML_10765 PE=4 SV=1;>tr|A0KL04|A0KL04_AERHH PrkA serine kinase OS=Aeromonas hydrophila subsp. hydrophila (strain ATCC 7966 / NCIB 9240) GN=AHA_2440 PE=4 SV=1;>tr	3	12	12	12	10	8	7	10	8	7	10	8	7	24.5	24.5	24.5	74.059	640	640;640;640	12	9	8	3.07e-62	0.44703	1.1878	106.81	22	0.40068	0.4304	90.598	9	0.55692	0.65775	155.58	6	0.48679	0.55725	84.486	7	21.4	15.3	13.9	2727700000	881310000
A0KL15;R4VD25;K1JM79	A0KL15;R4VD25	12;11;5	12;11;5	12;11;5	>tr|A0KL15|A0KL15_AERHH Bordetella uptake gene family protein OS=Aeromonas hydrophila subsp. hydrophila (strain ATCC 7966 / NCIB 9240) GN=AHA_2452 PE=4 SV=1;>tr|R4VD25|R4VD25_AERHY Tricarboxylic transport TctC OS=Aeromonas hydrophila ML09-119 GN=AHML_10710	3	12	12	12	12	12	10	12	12	10	12	12	10	44.9	44.9	44.9	34.025	321	321;321;321	32	34	23	9.21e-275	0.12526	1.1878	66.392	71	0.12801	0.17652	64.553	22	0.15317	0.18805	72.094	27	0.10612	0.13565	59.902	22	44.9	44.9	38.9	41124000000	14978000000
R4VNL8;A0KL27;K1JFI8	R4VNL8;A0KL27;K1JFI8	18;18;16	18;18;16	18;18;16	>tr|R4VNL8|R4VNL8_AERHY Cytochrome c-552 OS=Aeromonas hydrophila ML09-119 GN=nrfA PE=3 SV=1;>tr|A0KL27|A0KL27_AERHH Cytochrome c-552 OS=Aeromonas hydrophila subsp. hydrophila (strain ATCC 7966 / NCIB 9240) GN=nrfA PE=3 SV=1;>tr|K1JFI8|K1JFI8_AERHY Cytochro	3	18	18	18	17	16	16	17	16	16	17	16	16	39.7	39.7	39.7	53.563	481	481;481;479	35	31	29	2.69e-216	0.27943	1.1878	112.76	82	0.28803	0.34427	130.49	30	0.26646	0.3049	91.004	25	0.27717	0.31068	110.49	27	35.6	37.4	37.2	15601000000	5005400000
A0KL28;R4VFW6;K1JBJ8	A0KL28;R4VFW6;K1JBJ8	3;2;2	3;2;2	3;2;2	>tr|A0KL28|A0KL28_AERHH Cytochrome c-type protein NrfB OS=Aeromonas hydrophila subsp. hydrophila (strain ATCC 7966 / NCIB 9240) GN=AHA_2465 PE=4 SV=1;>tr|R4VFW6|R4VFW6_AERHY Cytochrome c-type protein NrfB OS=Aeromonas hydrophila ML09-119 GN=AHML_10640 PE=4	3	3	3	3	3	3	2	3	3	2	3	3	2	13.7	13.7	13.7	22.139	204	204;193;197	5	5	5	8.16e-10	0.099033	1.1878	67.619	14	0.097412	0.11457	42.322	5	0.072495	0.079756	116.8	4	0.1645	0.1865	51.209	5	13.7	13.7	9.8	1234300000	463930000
R4VU16;K1JM65;A0KL31	R4VU16;K1JM65;A0KL31	1;1;1	1;1;1	1;1;1	>tr|R4VU16|R4VU16_AERHY Cytochrome c-type biogenesis protein CcmF OS=Aeromonas hydrophila ML09-119 GN=AHML_10625 PE=4 SV=1;>tr|K1JM65|K1JM65_AERHY Cytochrome c nitrate reductase biogenesis protein NrfE OS=Aeromonas hydrophila SSU GN=HMPREF1171_01077 PE=4 S	3	1	1	1	1	1	0	1	1	0	1	1	0	1.2	1.2	1.2	70.804	653	653;653;653	2	2		0.0052623	NaN	1.1878	NaN	0	NaN	NaN	NaN	0	NaN	NaN	NaN	0	NaN	NaN	NaN	0	1.2	1.2	0	0	0
A0KL37	A0KL37	5	5	2	>tr|A0KL37|A0KL37_AERHH Nonribosomal peptide synthetase OS=Aeromonas hydrophila subsp. hydrophila (strain ATCC 7966 / NCIB 9240) GN=AHA_2474 PE=4 SV=1	1	5	5	2	1	4	4	1	4	4	1	2	1	2.6	2.6	1.2	227.03	2064	2064	1	4	4	4.79e-14	4.145	1.1878	61.091	7	NaN	NaN	NaN	0	4.8575	5.2996	66.536	3	3.7001	3.7885	66.605	4	0.7	2.1	2.1	315450000	41452000
R4VED8;K1K9H4;A0KL38	R4VED8;K1K9H4;A0KL38	4;4;4	4;4;4	4;4;4	>tr|R4VED8|R4VED8_AERHY 2,3-dihydroxybenzoate-2,3-dehydrogenase OS=Aeromonas hydrophila ML09-119 GN=AHML_13135 PE=4 SV=1;>tr|K1K9H4|K1K9H4_AERHY Uncharacterized protein OS=Aeromonas hydrophila SSU GN=HMPREF1171_01533 PE=4 SV=1;>tr|A0KL38|A0KL38_AERHH 2,3-d	3	4	4	4	1	3	0	1	3	0	1	3	0	21.3	21.3	21.3	25.864	249	249;249;249	1	3		2.83e-09	3.8065	1.1878	66.796	3	NaN	NaN	NaN	0	3.8065	4.2273	66.796	3	NaN	NaN	NaN	0	4	17.3	0	255000000	35919000
A0KL39;R4VH81;K1J9P9	A0KL39;R4VH81;K1J9P9	11;10;10	11;10;10	11;10;10	>tr|A0KL39|A0KL39_AERHH Nonribosomal peptide synthetase OS=Aeromonas hydrophila subsp. hydrophila (strain ATCC 7966 / NCIB 9240) GN=AHA_2476 PE=4 SV=1;>tr|R4VH81|R4VH81_AERHY Nonribosomal peptide synthetase OS=Aeromonas hydrophila ML09-119 GN=AHML_13140 PE	3	11	11	11	6	8	4	6	8	4	6	8	4	10.2	10.2	10.2	111.92	1033	1033;1029;1033	6	10	4	8.16e-34	13.144	1.1878	135.45	14	13.355	13.748	103.25	6	10.577	11.253	145.58	5	30.137	34.186	223.6	3	4.8	7	4.1	854170000	110520000
K1K9L8;R4VYB3;A0KL42;P23300	K1K9L8;R4VYB3;A0KL42;P23300	2;2;2;1	2;2;2;1	2;2;2;1	>tr|K1K9L8|K1K9L8_AERHY Isochorismate synthase OS=Aeromonas hydrophila SSU GN=HMPREF1171_01593 PE=4 SV=1;>tr|R4VYB3|R4VYB3_AERHY Isochorismate synthase OS=Aeromonas hydrophila ML09-119 GN=AHML_13155 PE=4 SV=1;>tr|A0KL42|A0KL42_AERHH Isochorismate synthases	4	2	2	2	0	1	1	0	1	1	0	1	1	5.4	5.4	5.4	41.51	390	390;392;397;396		1	1	0.0011639	0.76404	1.1878	NaN	1	NaN	NaN	NaN	0	NaN	NaN	NaN	0	0.76404	0.83037	NaN	1	0	2.1	3.3	55720000	12519000
A0KL43;R4VEE1;K1J9S9	A0KL43;R4VEE1;K1J9S9	2;1;1	2;1;1	2;1;1	>tr|A0KL43|A0KL43_AERHH Putative lipoprotein OS=Aeromonas hydrophila subsp. hydrophila (strain ATCC 7966 / NCIB 9240) GN=AHA_2480 PE=4 SV=1;>tr|R4VEE1|R4VEE1_AERHY Lipoprotein OS=Aeromonas hydrophila ML09-119 GN=AHML_13160 PE=4 SV=1;>tr|K1J9S9|K1J9S9_AERHY	3	2	2	2	2	2	2	2	2	2	2	2	2	9.3	9.3	9.3	20.398	183	183;183;183	3	2	2	8.35e-06	3.4386	1.1878	36.652	3	2.5283	2.7005	33.781	2	4.1049	4.3707	NaN	1	NaN	NaN	NaN	0	9.3	9.3	9.3	127070000	26528000
A0KL44;R4VH85	A0KL44;R4VH85	23;19	23;19	3;2	>tr|A0KL44|A0KL44_AERHH Putative uncharacterized protein OS=Aeromonas hydrophila subsp. hydrophila (strain ATCC 7966 / NCIB 9240) GN=AHA_2481 PE=4 SV=1;>tr|R4VH85|R4VH85_AERHY Uncharacterized protein OS=Aeromonas hydrophila ML09-119 GN=AHML_13165 PE=4 SV=1	2	23	23	3	19	18	20	19	18	20	3	3	3	41	41	7.8	70.583	666	666;666	46	44	39	0	9.8713	1.1878	86.587	107	9.0356	10.411	91.725	38	11.365	14.803	85.116	33	9.5137	12.078	81.112	36	33.8	31.2	34.2	44884000000	3479800000
R4VPY5;K1JKC0;A0KL45;K1K915	R4VPY5;K1JKC0;A0KL45	7;7;7;2	7;7;7;2	5;5;5;0	>tr|R4VPY5|R4VPY5_AERHY Glucose-1-phosphate adenylyltransferase OS=Aeromonas hydrophila ML09-119 GN=AHML_13170 PE=3 SV=1;>tr|K1JKC0|K1JKC0_AERHY Glucose-1-phosphate adenylyltransferase OS=Aeromonas hydrophila SSU GN=glgC PE=3 SV=1;>tr|A0KL45|A0KL45_AERHH G	4	7	7	5	5	6	4	5	6	4	3	4	2	20.3	20.3	14.4	47.476	424	424;424;424;423	8	9	6	3.11e-38	0.55366	1.1878	43.426	19	0.46898	0.4791	33.088	5	0.73389	0.81421	51.647	8	0.49961	0.49226	30.948	6	14.2	16.7	10.6	1555000000	517770000
R4VVG6;A0KL52;K1K9M5	R4VVG6;A0KL52;K1K9M5	8;8;7	8;8;7	8;8;7	>tr|R4VVG6|R4VVG6_AERHY Adenylate kinase OS=Aeromonas hydrophila ML09-119 GN=adk PE=3 SV=1;>sp|A0KL52|KAD_AERHH Adenylate kinase OS=Aeromonas hydrophila subsp. hydrophila (strain ATCC 7966 / NCIB 9240) GN=adk PE=3 SV=1;>tr|K1K9M5|K1K9M5_AERHY Adenylate kin	3	8	8	8	3	6	6	3	6	6	3	6	6	47.2	47.2	47.2	23.112	214	214;214;214	3	6	8	9.48e-39	1.066	1.1878	59.225	15	1.0271	1.2883	1.3261	2	1.1001	1.3513	67.443	6	1.066	1.2649	64.182	7	16.8	33.2	37.4	4095700000	851660000
R4VYC5;A0KL53;K1J9T3	R4VYC5;A0KL53;K1J9T3	25;25;20	25;25;20	25;25;20	>tr|R4VYC5|R4VYC5_AERHY Chaperone protein HtpG OS=Aeromonas hydrophila ML09-119 GN=htpG PE=3 SV=1;>sp|A0KL53|HTPG_AERHH Chaperone protein HtpG OS=Aeromonas hydrophila subsp. hydrophila (strain ATCC 7966 / NCIB 9240) GN=htpG PE=3 SV=1;>tr|K1J9T3|K1J9T3_AERH	3	25	25	25	16	20	16	16	20	16	16	20	16	48.4	48.4	48.4	71.642	637	637;641;648	25	39	24	3.82e-160	0.60496	1.1878	48.381	66	0.60731	0.63623	37.017	19	0.5797	0.68419	55.055	27	0.66418	0.70174	49.723	20	31.1	36.4	30.8	6703100000	2044000000
R4VEF0;K1JDX8;A0KL54	R4VEF0;K1JDX8;A0KL54	1;1;1	1;1;1	1;1;1	>tr|R4VEF0|R4VEF0_AERHY Recombination protein RecR OS=Aeromonas hydrophila ML09-119 GN=recR PE=3 SV=1;>tr|K1JDX8|K1JDX8_AERHY Recombination protein RecR OS=Aeromonas hydrophila SSU GN=recR PE=3 SV=1;>sp|A0KL54|RECR_AERHH Recombination protein RecR OS=Aerom	3	1	1	1	0	0	1	0	0	1	0	0	1	6	6	6	21.737	200	200;200;200			1	0.00041541	0.6499	1.1878	NaN	1	NaN	NaN	NaN	0	NaN	NaN	NaN	0	0.6499	0.58686	NaN	1	0	0	6	6523900	2308200
A0KLA7;R4VHE6	A0KLA7;R4VHE6	8;7	8;7	1;1	>tr|A0KLA7|A0KLA7_AERHH Putative uncharacterized protein OS=Aeromonas hydrophila subsp. hydrophila (strain ATCC 7966 / NCIB 9240) GN=AHA_2548 PE=4 SV=1;>tr|R4VHE6|R4VHE6_AERHY Uncharacterized protein OS=Aeromonas hydrophila ML09-119 GN=AHML_13550 PE=4 SV=1	2	8	8	1	8	5	7	8	5	7	1	1	1	50	50	11.3	19.406	186	186;186	16	19	24	6.96e-187	1.3391	1.1878	35.707	37	1.1165	1.3654	49.236	11	1.2285	1.5944	27.135	10	1.4285	1.6865	26.516	16	50	34.9	48.9	8800300000	2204900000
A0KLB4	A0KLB4	18	18	18	>tr|A0KLB4|A0KLB4_AERHH Putative uncharacterized protein OS=Aeromonas hydrophila subsp. hydrophila (strain ATCC 7966 / NCIB 9240) GN=AHA_2555 PE=4 SV=1	1	18	18	18	14	16	16	14	16	16	14	16	16	47.5	47.5	47.5	33.851	314	314	39	46	40	2.33e-221	1.6322	1.1878	44.464	93	1.6424	2.0326	39.044	30	1.5516	2.0635	50.494	32	1.6808	2.1267	44.132	31	38.5	47.5	46.8	33245000000	7739100000
R4VEL2;K1K9T8;A0KLB7	R4VEL2;K1K9T8;A0KLB7	2;2;2	2;2;2	2;2;2	>tr|R4VEL2|R4VEL2_AERHY Iron-sulfur cluster binding protein OS=Aeromonas hydrophila ML09-119 GN=AHML_13595 PE=4 SV=1;>tr|K1K9T8|K1K9T8_AERHY Iron-sulfur cluster-binding protein OS=Aeromonas hydrophila SSU GN=HMPREF1171_01678 PE=4 SV=1;>tr|A0KLB7|A0KLB7_AER	3	2	2	2	0	2	1	0	2	1	0	2	1	3.6	3.6	3.6	52.296	478	478;478;478		2	1	1.85e-05	1.3312	1.1878	NaN	1	NaN	NaN	NaN	0	1.3312	1.4083	NaN	1	NaN	NaN	NaN	0	0	3.6	2.1	17762000	2058700
R4VHG1;K1JKK2;A0KLC7	R4VHG1;K1JKK2;A0KLC7	1;1;1	1;1;1	1;1;1	>tr|R4VHG1|R4VHG1_AERHY Peptide methionine sulfoxide reductase MsrA OS=Aeromonas hydrophila ML09-119 GN=msrA PE=3 SV=1;>tr|K1JKK2|K1JKK2_AERHY Peptide methionine sulfoxide reductase MsrA OS=Aeromonas hydrophila SSU GN=msrA PE=3 SV=1;>tr|A0KLC7|A0KLC7_AERHH	3	1	1	1	1	1	0	1	1	0	1	1	0	9.5	9.5	9.5	23.015	210	210;210;210	1	1		1.05e-05	1.0621	1.1878	90.026	2	1.8789	2.4555	NaN	1	0.60041	0.68742	NaN	1	NaN	NaN	NaN	0	9.5	9.5	0	342410000	84209000
R4VHG5;A0KLD2	R4VHG5;A0KLD2	1;1	1;1	1;1	>tr|R4VHG5|R4VHG5_AERHY Microcin immunity protein OS=Aeromonas hydrophila ML09-119 GN=AHML_13675 PE=4 SV=1;>tr|A0KLD2|A0KLD2_AERHH Microcin immunity protein OS=Aeromonas hydrophila subsp. hydrophila (strain ATCC 7966 / NCIB 9240) GN=AHA_2573 PE=4 SV=1	2	1	1	1	0	1	1	0	1	1	0	1	1	3.6	3.6	3.6	36.432	337	337;337		1	1	0.00055674	1.1261	1.1878	28.553	2	NaN	NaN	NaN	0	1.2683	1.4278	NaN	1	0.99989	0.95348	NaN	1	0	3.6	3.6	76885000	21604000
R4VQ85;A0KLD8	R4VQ85;A0KLD8	2;2	2;2	2;2	>tr|R4VQ85|R4VQ85_AERHY Lipoprotein OS=Aeromonas hydrophila ML09-119 GN=AHML_13705 PE=4 SV=1;>tr|A0KLD8|A0KLD8_AERHH Putative lipoprotein OS=Aeromonas hydrophila subsp. hydrophila (strain ATCC 7966 / NCIB 9240) GN=AHA_2579 PE=4 SV=1	2	2	2	2	2	1	1	2	1	1	2	1	1	10.5	10.5	10.5	21.161	200	200;200	3	1	1	2.25e-06	0.23181	1.1878	110.01	4	0.63982	0.64102	4.6496	2	0.076973	0.08529	NaN	1	0.086314	0.10836	NaN	1	10.5	6	6	532940000	380650000
R4VVT5;K1JA07;A0KLE4	R4VVT5;K1JA07;A0KLE4	3;3;3	3;3;3	3;3;3	>tr|R4VVT5|R4VVT5_AERHY Uncharacterized protein OS=Aeromonas hydrophila ML09-119 GN=AHML_13735 PE=4 SV=1;>tr|K1JA07|K1JA07_AERHY UPF0227 protein HMPREF1171_01699 OS=Aeromonas hydrophila SSU GN=HMPREF1171_01699 PE=3 SV=1;>tr|A0KLE4|A0KLE4_AERHH Putative unc	3	3	3	3	2	2	3	2	2	3	2	2	3	17.9	17.9	17.9	20.805	179	179;179;211	2	4	4	1.34e-11	0.20963	1.1878	59.662	9	0.18614	0.22746	45.988	2	0.13227	0.15265	41.679	3	0.24885	0.27591	78.697	4	11.2	11.2	17.9	1292000000	433950000
R4VVU0;K1JA10;A0KLE9	R4VVU0;K1JA10;A0KLE9	1;1;1	1;1;1	1;1;1	>tr|R4VVU0|R4VVU0_AERHY Uncharacterized protein OS=Aeromonas hydrophila ML09-119 GN=AHML_13760 PE=4 SV=1;>tr|K1JA10|K1JA10_AERHY Uncharacterized protein OS=Aeromonas hydrophila SSU GN=HMPREF1171_01704 PE=4 SV=1;>tr|A0KLE9|A0KLE9_AERHH Putative uncharacteri	3	1	1	1	0	1	0	0	1	0	0	1	0	6.5	6.5	6.5	22.038	200	200;200;200		1		1.09e-05	0.87312	1.1878	NaN	1	NaN	NaN	NaN	0	0.87312	0.92002	NaN	1	NaN	NaN	NaN	0	0	6.5	0	65916000	18988000
R4VQA0;K1JA15;A0KLF3	R4VQA0;K1JA15;A0KLF3	4;4;4	4;4;4	4;4;4	>tr|R4VQA0|R4VQA0_AERHY Uncharacterized protein OS=Aeromonas hydrophila ML09-119 GN=AHML_13780 PE=4 SV=1;>tr|K1JA15|K1JA15_AERHY Uncharacterized protein OS=Aeromonas hydrophila SSU GN=HMPREF1171_01709 PE=4 SV=1;>tr|A0KLF3|A0KLF3_AERHH Putative uncharacteri	3	4	4	4	1	3	4	1	3	4	1	3	4	17.2	17.2	17.2	33.272	285	285;285;285	1	4	5	1.64e-17	0.49653	1.1878	73.705	5	0.4873	0.64268	NaN	1	1.2653	1.316	124.2	2	0.56026	0.63542	2.9098	2	4.6	11.2	17.2	689210000	189630000
R4VEP2;K1JPA3;A0KLF6	R4VEP2;K1JPA3;A0KLF6	2;2;2	2;2;2	2;2;2	>tr|R4VEP2|R4VEP2_AERHY Uncharacterized protein OS=Aeromonas hydrophila ML09-119 GN=AHML_13795 PE=4 SV=1;>tr|K1JPA3|K1JPA3_AERHY Uncharacterized protein OS=Aeromonas hydrophila SSU GN=HMPREF1171_01712 PE=4 SV=1;>tr|A0KLF6|A0KLF6_AERHH Putative uncharacteri	3	2	2	2	1	1	1	1	1	1	1	1	1	13.6	13.6	13.6	14.281	132	132;132;132	1	1	1	6.22e-14	2.9039	1.1878	71.328	3	1.0951	1.088	NaN	1	2.9716	3.6739	NaN	1	2.9039	3.8098	NaN	1	4.5	9.1	9.1	712680000	132590000
R4VQA5;K1JA19;A0KLF8	R4VQA5;K1JA19;A0KLF8	3;3;3	3;3;3	3;3;3	>tr|R4VQA5|R4VQA5_AERHY HIT family hydrolase OS=Aeromonas hydrophila ML09-119 GN=AHML_13805 PE=4 SV=1;>tr|K1JA19|K1JA19_AERHY HIT-like protein hinT OS=Aeromonas hydrophila SSU GN=HMPREF1171_01714 PE=4 SV=1;>tr|A0KLF8|A0KLF8_AERHH HIT family hydrolase OS=Ae	3	3	3	3	0	2	2	0	2	2	0	2	2	31.9	31.9	31.9	12.945	116	116;116;116		2	2	1.01e-08	1.1903	1.1878	15.467	3	NaN	NaN	NaN	0	1.2024	1.2371	21.867	2	1.1903	1.229	NaN	1	0	17.2	26.7	179320000	45601000
R4VYR3;A0KLG5;I1SRY6;K1JKM9	R4VYR3;A0KLG5;I1SRY6;K1JKM9	19;19;18;17	19;19;18;17	19;19;18;17	>tr|R4VYR3|R4VYR3_AERHY Alanine racemase OS=Aeromonas hydrophila ML09-119 GN=AHML_13840 PE=3 SV=1;>tr|A0KLG5|A0KLG5_AERHH Alanine racemase OS=Aeromonas hydrophila subsp. hydrophila (strain ATCC 7966 / NCIB 9240) GN=alr-3 PE=3 SV=1;>tr|I1SRY6|I1SRY6_AERHY A	4	19	19	19	15	16	18	15	16	18	15	16	18	63.2	63.2	63.2	44.575	408	408;408;409;408	32	33	33	0	0.81392	1.1878	59.125	84	0.81988	1.0476	46.558	29	0.80006	0.9112	52.348	26	0.83543	1.0019	73.8	29	46.1	51.7	61.5	30700000000	8207200000
R4VHJ8;A0KLH1	R4VHJ8;A0KLH1	44;44	44;44	12;12	>tr|R4VHJ8|R4VHJ8_AERHY Oligopeptide ABC transporter periplasmic oligopeptide-binding protein OS=Aeromonas hydrophila ML09-119 GN=AHML_13875 PE=4 SV=1;>tr|A0KLH1|A0KLH1_AERHH Oligopeptide ABC transporter, periplasmic oligopeptide-binding protein OS=Aeromon	2	44	44	12	42	43	40	42	43	40	12	11	11	76.7	76.7	19.7	59.669	533	533;539	284	236	217	0	0.46179	1.1878	70.293	584	0.44673	0.62527	78.223	228	0.48155	0.68547	68.401	176	0.46535	0.66531	61.258	180	75.2	75	72	552670000000	170260000000
R4VYS5;A0KLH4;K1JE74	R4VYS5;A0KLH4;K1JE74	4;4;2	4;4;2	4;4;2	>tr|R4VYS5|R4VYS5_AERHY Bifunctional acetaldehyde-CoA/alcohol dehydrogenase OS=Aeromonas hydrophila ML09-119 GN=AHML_13890 PE=4 SV=1;>tr|A0KLH4|A0KLH4_AERHH Aldehyde-alcohol dehydrogenase OS=Aeromonas hydrophila subsp. hydrophila (strain ATCC 7966 / NCIB 9	3	4	4	4	2	1	1	2	1	1	2	1	1	5.3	5.3	5.3	95.943	887	887;891;887	2	1	1	6.18e-18	0.43843	1.1878	88.985	3	0.22821	0.24243	101.74	2	0.60799	0.6005	NaN	1	NaN	NaN	NaN	0	3.3	1.1	0.9	177740000	71868000
R4VQD1;K1K9Z2;A0KLI2	R4VQD1;K1K9Z2;A0KLI2	2;2;2	2;2;2	2;2;2	>tr|R4VQD1|R4VQD1_AERHY D-alanyl-D-alanine carboxypeptidase/D-alanyl-D-alanine-endopeptidase OS=Aeromonas hydrophila ML09-119 GN=AHML_13930 PE=4 SV=1;>tr|K1K9Z2|K1K9Z2_AERHY D-alanyl-D-alanine carboxypeptidase/D-alanyl-D-alanine-endopeptidase OS=Aeromonas	3	2	2	2	1	0	2	1	0	2	1	0	2	4.4	4.4	4.4	51.875	478	478;478;478	1		2	0.00012753	2.2736	1.1878	64.668	2	NaN	NaN	NaN	0	NaN	NaN	NaN	0	2.2736	2.1778	64.668	2	2.1	0	4.4	93570000	16902000
R4VVX8;A0KLI3;K1JA37	R4VVX8;A0KLI3;K1JA37	3;3;2	3;3;2	3;3;2	>tr|R4VVX8|R4VVX8_AERHY Glutaredoxin OS=Aeromonas hydrophila ML09-119 GN=AHML_13935 PE=4 SV=1;>tr|A0KLI3|A0KLI3_AERHH Glutaredoxin OS=Aeromonas hydrophila subsp. hydrophila (strain ATCC 7966 / NCIB 9240) GN=grxA PE=4 SV=1;>tr|K1JA37|K1JA37_AERHY Glutaredox	3	3	3	3	2	3	3	2	3	3	2	3	3	33.3	33.3	33.3	9.8401	87	87;87;87	4	3	4	9.46e-18	1.2804	1.1878	20.003	9	1.3937	1.692	18.669	4	1.166	1.2823	16.369	3	1.3381	1.617	20.478	2	20.7	33.3	33.3	1344200000	325030000
A0KLI7;K1JA40;K1JJI1	A0KLI7;K1JA40	9;7;1	9;7;1	1;0;0	>tr|A0KLI7|A0KLI7_AERHH Putative reductase AHA_2629 OS=Aeromonas hydrophila subsp. hydrophila (strain ATCC 7966 / NCIB 9240) GN=AHA_2629 PE=3 SV=1;>tr|K1JA40|K1JA40_AERHY Putative reductase HMPREF1171_01744 OS=Aeromonas hydrophila SSU GN=HMPREF1171_01744 P	3	9	9	1	8	6	5	8	6	5	1	1	1	24.9	24.9	3.3	43.323	397	397;397;243	11	7	6	1.04e-49	0.79179	1.1878	45.221	22	0.86654	0.98043	30.822	10	0.5678	0.64693	40.361	7	0.69239	0.68595	60.205	5	20.4	19.1	15.6	3740900000	994710000
R4VVZ4;K1JA47;A0KLJ9;A0KLC2	R4VVZ4;K1JA47;A0KLJ9	4;4;4;1	4;4;4;1	3;3;3;1	>tr|R4VVZ4|R4VVZ4_AERHY Lactoylglutathione lyase OS=Aeromonas hydrophila ML09-119 GN=AHML_14010 PE=4 SV=1;>tr|K1JA47|K1JA47_AERHY Lactoylglutathione lyase OS=Aeromonas hydrophila SSU GN=HMPREF1171_01754 PE=4 SV=1;>tr|A0KLJ9|A0KLJ9_AERHH Lactoylglutathione	4	4	4	3	2	3	2	2	3	2	2	2	1	26.3	26.3	21.9	15.06	137	137;137;137;131	2	3	2	7.71e-08	0.89541	1.1878	21.014	4	0.86748	0.84061	30.012	2	0.94557	1.0413	NaN	1	0.8479	0.79617	NaN	1	10.2	21.2	9.5	219430000	49612000
R4VVZ9;K1JA52;A0KLK4	R4VVZ9;K1JA52;A0KLK4	1;1;1	1;1;1	1;1;1	>tr|R4VVZ9|R4VVZ9_AERHY ATP-dependent RNA helicase OS=Aeromonas hydrophila ML09-119 GN=AHML_14035 PE=4 SV=1;>tr|K1JA52|K1JA52_AERHY Uncharacterized protein OS=Aeromonas hydrophila SSU GN=HMPREF1171_01759 PE=4 SV=1;>tr|A0KLK4|A0KLK4_AERHH ATP-dependent RNA	3	1	1	1	0	1	1	0	1	1	0	1	1	1.7	1.7	1.7	70.566	631	631;631;642		1	1	0.00025031	1.3013	1.1878	30.777	2	NaN	NaN	NaN	0	1.4839	1.6706	NaN	1	1.1411	1.0811	NaN	1	0	1.7	1.7	69258000	18443000
K1JEB4;A0KLL5;R4VYW7	K1JEB4;A0KLL5;R4VYW7	11;11;10	11;11;10	11;11;10	>tr|K1JEB4|K1JEB4_AERHY Asparagine synthetase OS=Aeromonas hydrophila SSU GN=HMPREF1171_01770 PE=4 SV=1;>tr|A0KLL5|A0KLL5_AERHH Asparagine synthetase OS=Aeromonas hydrophila subsp. hydrophila (strain ATCC 7966 / NCIB 9240) GN=asnB PE=4 SV=1;>tr|R4VYW7|R4VY	3	11	11	11	4	9	7	4	9	7	4	9	7	22.9	22.9	22.9	62.608	554	554;554;554	6	13	8	4.4e-36	0.6042	1.1878	50.101	20	0.71336	0.80129	58.384	4	0.44732	0.47818	54.97	10	0.69692	0.72069	32.341	6	7	18.6	15.3	1698400000	469280000
R4VW16;A0KLL9;K1JA69	R4VW16;A0KLL9;K1JA69	2;2;1	2;2;1	2;2;1	>tr|R4VW16|R4VW16_AERHY Fumarylacetoacetate hydrolase family protein OS=Aeromonas hydrophila ML09-119 GN=AHML_14110 PE=4 SV=1;>tr|A0KLL9|A0KLL9_AERHH Fumarylacetoacetate hydrolase family protein OS=Aeromonas hydrophila subsp. hydrophila (strain ATCC 7966 /	3	2	2	2	1	1	0	1	1	0	1	1	0	5.7	5.7	5.7	35.732	332	332;332;332	1	1		0.00029122	0.2074	1.1878	NaN	1	0.2074	0.19636	NaN	1	NaN	NaN	NaN	0	NaN	NaN	NaN	0	2.7	3	0	83035000	40528000
R4VYX2;K1JEB9;A0KLM0	R4VYX2;K1JEB9;A0KLM0	1;1;1	1;1;1	1;1;1	>tr|R4VYX2|R4VYX2_AERHY Homogentisate 1,2-dioxygenase OS=Aeromonas hydrophila ML09-119 GN=AHML_14115 PE=3 SV=1;>tr|K1JEB9|K1JEB9_AERHY Uncharacterized protein OS=Aeromonas hydrophila SSU GN=HMPREF1171_01775 PE=3 SV=1;>tr|A0KLM0|A0KLM0_AERHH Homogentisate 1	3	1	1	1	1	1	1	1	1	1	1	1	1	2.6	2.6	2.6	44.162	386	386;386;386	2	1	1	0.00079087	0.32342	1.1878	30.262	4	0.37379	0.38437	7.8541	2	0.30866	0.35207	NaN	1	0.20408	0.20638	NaN	1	2.6	2.6	2.6	145690000	47912000
R4VEU6;A0KLM1;K1JKT1	R4VEU6;A0KLM1;K1JKT1	5;5;4	5;5;4	5;5;4	>tr|R4VEU6|R4VEU6_AERHY 4-hydroxyphenylpyruvate dioxygenase OS=Aeromonas hydrophila ML09-119 GN=AHML_14120 PE=4 SV=1;>tr|A0KLM1|A0KLM1_AERHH 4-hydroxyphenylpyruvate dioxygenase OS=Aeromonas hydrophila subsp. hydrophila (strain ATCC 7966 / NCIB 9240) GN=hpp	3	5	5	5	4	5	4	4	5	4	4	5	4	17.3	17.3	17.3	40.846	365	365;365;365	8	7	6	6.08e-32	0.35602	1.1878	53.408	18	0.33968	0.37337	43.871	7	0.38985	0.4585	70.494	5	0.40831	0.44062	58.222	6	15.1	17.3	14.8	1222800000	382460000
R4VYY7;K1JEG6;A0KLN4	R4VYY7;K1JEG6;A0KLN4	1;1;1	1;1;1	1;1;1	>tr|R4VYY7|R4VYY7_AERHY Protein DedD OS=Aeromonas hydrophila ML09-119 GN=AHML_14190 PE=4 SV=1;>tr|K1JEG6|K1JEG6_AERHY Uncharacterized protein OS=Aeromonas hydrophila SSU GN=HMPREF1171_01825 PE=4 SV=1;>tr|A0KLN4|A0KLN4_AERHH Protein DedD OS=Aeromonas hydrop	3	1	1	1	1	0	0	1	0	0	1	0	0	4.1	4.1	4.1	28.164	266	266;266;266	1			6.21e-05	0.61048	1.1878	NaN	1	0.61048	0.66869	NaN	1	NaN	NaN	NaN	0	NaN	NaN	NaN	0	4.1	0	0	21020000	8090900
R4VYZ5;K1JEH1;A0KLN9	R4VYZ5;K1JEH1;A0KLN9	1;1;1	1;1;1	1;1;1	>tr|R4VYZ5|R4VYZ5_AERHY Aspartate-semialdehyde dehydrogenase OS=Aeromonas hydrophila ML09-119 GN=asd PE=3 SV=1;>tr|K1JEH1|K1JEH1_AERHY Aspartate-semialdehyde dehydrogenase OS=Aeromonas hydrophila SSU GN=asd PE=3 SV=1;>tr|A0KLN9|A0KLN9_AERHH Aspartate-semia	3	1	1	1	1	1	1	1	1	1	1	1	1	4.1	4.1	4.1	36.923	338	338;338;338	1	1	1	1.08e-05	0.81708	1.1878	74.047	3	0.30025	0.29303	NaN	1	0.9299	1.1601	NaN	1	0.81708	0.93685	NaN	1	4.1	4.1	4.1	374510000	114850000
Q49KA8;A0KLP4;R4VW47;Q3YJ50;K1JPL0;C9EHS5;D1FV86;J7GRD3;Q83ZQ8;D9YUU6;Q9RG23	Q49KA8;A0KLP4;R4VW47;Q3YJ50;K1JPL0;C9EHS5;D1FV86	6;6;5;5;5;4;3;2;2;1;1	6;6;5;5;5;4;3;2;2;1;1	6;6;5;5;5;4;3;2;2;1;1	>tr|Q49KA8|Q49KA8_AERHY Serine protease OS=Aeromonas hydrophila GN=serA PE=3 SV=1;>tr|A0KLP4|A0KLP4_AERHH Microbial serine proteinase OS=Aeromonas hydrophila subsp. hydrophila (strain ATCC 7966 / NCIB 9240) GN=AHA_2687 PE=3 SV=1;>tr|R4VW47|R4VW47_AERHY Ser	11	6	6	6	1	5	3	1	5	3	1	5	3	14.1	14.1	14.1	66.392	624	624;624;594;624;624;624;555;298;299;269;625	1	5	3	3.86e-34	3.1745	1.1878	18.935	8	4.1662	4.2034	NaN	1	3.7603	4.0095	18.138	4	2.8738	3.0021	5.0387	3	2.2	10.7	7.4	475200000	72078000
A0KLP5;K1KAA2;R4VZ05	A0KLP5;K1KAA2;R4VZ05	2;1;1	2;1;1	2;1;1	>tr|A0KLP5|A0KLP5_AERHH Putative uncharacterized protein OS=Aeromonas hydrophila subsp. hydrophila (strain ATCC 7966 / NCIB 9240) GN=AHA_2688 PE=4 SV=1;>tr|K1KAA2|K1KAA2_AERHY Uncharacterized protein OS=Aeromonas hydrophila SSU GN=HMPREF1171_01838 PE=4 SV=	3	2	2	2	2	1	1	2	1	1	2	1	1	14.5	14.5	14.5	15.706	152	152;152;152	14	13	10	4.3e-08	2.9971	1.1878	13.474	31	3.1581	3.5437	16.581	11	2.9971	3.475	11.15	13	2.9791	3.2027	12.01	7	14.5	6.6	6.6	4019400000	672220000
R4VEX2;K1JAE2;A0KLP6	R4VEX2;K1JAE2;A0KLP6	2;2;2	2;2;2	2;2;2	>tr|R4VEX2|R4VEX2_AERHY Beta-glucosidase OS=Aeromonas hydrophila ML09-119 GN=AHML_14270 PE=4 SV=1;>tr|K1JAE2|K1JAE2_AERHY Uncharacterized protein OS=Aeromonas hydrophila SSU GN=HMPREF1171_01839 PE=4 SV=1;>tr|A0KLP6|A0KLP6_AERHH Beta-glucosidase OS=Aeromona	3	2	2	2	0	1	1	0	1	1	0	1	1	1.9	1.9	1.9	83.561	793	793;793;888		1	1	0.0023151	NaN	1.1878	NaN	0	NaN	NaN	NaN	0	NaN	NaN	NaN	0	NaN	NaN	NaN	0	0	1	0.9	0	0
A0KLP8;R4VQJ9;K1JL10;R9WPT5;R9WNP4	A0KLP8;R4VQJ9;K1JL10	20;18;18;4;4	20;18;18;4;4	20;18;18;4;4	>tr|A0KLP8|A0KLP8_AERHH Phosphoenolpyruvate synthase OS=Aeromonas hydrophila subsp. hydrophila (strain ATCC 7966 / NCIB 9240) GN=ppsA PE=3 SV=1;>tr|R4VQJ9|R4VQJ9_AERHY Phosphoenolpyruvate synthase OS=Aeromonas hydrophila ML09-119 GN=AHML_14280 PE=3 SV=1;>t	5	20	20	20	13	17	14	13	17	14	13	17	14	28	28	28	86.029	790	790;790;790;179;179	21	22	20	4.37e-97	0.68642	1.1878	48.436	51	0.75072	0.86441	55.966	16	0.67446	0.75709	39.855	19	0.64	0.74308	48.806	16	18.1	24.4	20.8	6624100000	2142100000
R4VHR8;K1JL16;A0KLQ2	R4VHR8;K1JL16;A0KLQ2	3;3;3	3;3;3	3;3;3	>tr|R4VHR8|R4VHR8_AERHY Uncharacterized protein OS=Aeromonas hydrophila ML09-119 GN=AHML_14300 PE=4 SV=1;>tr|K1JL16|K1JL16_AERHY Uncharacterized protein OS=Aeromonas hydrophila SSU GN=HMPREF1171_01846 PE=4 SV=1;>tr|A0KLQ2|A0KLQ2_AERHH Putative exported pro	3	3	3	3	2	2	2	2	2	2	2	2	2	12.4	12.4	12.4	25.705	234	234;234;239	2	2	2	4.89e-07	1.2121	1.1878	31.228	5	1.3563	1.5157	21.678	2	1.2121	1.3991	NaN	1	1.7019	1.9153	50.723	2	9	9.4	9	573220000	136860000
R4VW65;K1JJJ4;A0KLQ6	R4VW65;K1JJJ4;A0KLQ6	23;23;23	23;23;23	23;23;23	>tr|R4VW65|R4VW65_AERHY Agglutination protein OS=Aeromonas hydrophila ML09-119 GN=AHML_14335 PE=4 SV=1;>tr|K1JJJ4|K1JJJ4_AERHY TolC family type I secretion outer membrane protein OS=Aeromonas hydrophila SSU GN=HMPREF1171_01852 PE=4 SV=1;>tr|A0KLQ6|A0KLQ6_A	3	23	23	23	18	21	17	18	21	17	18	21	17	60.4	60.4	60.4	49.159	442	442;442;442	24	33	26	1.94e-201	1.4504	1.1878	54.318	70	1.3919	1.5631	91.074	21	1.5311	1.7219	33.068	29	1.4396	1.7096	13.858	20	51.4	54.5	46.4	10653000000	2580800000
R4VZ21;K1JN66;A0KLQ7	R4VZ21;K1JN66;A0KLQ7	2;2;2	2;2;2	2;2;2	>tr|R4VZ21|R4VZ21_AERHY HlyD family secretion protein OS=Aeromonas hydrophila ML09-119 GN=AHML_14340 PE=4 SV=1;>tr|K1JN66|K1JN66_AERHY HlyD family type I secretion membrane fusion protein OS=Aeromonas hydrophila SSU GN=HMPREF1171_01853 PE=4 SV=1;>tr|A0KLQ7	3	2	2	2	1	1	2	1	1	2	1	1	2	5.5	5.5	5.5	52.899	472	472;472;472	1	2	2	6.9e-06	1.105	1.1878	58.974	5	1.105	1.1933	NaN	1	1.7659	1.8935	40.162	2	0.6743	0.7415	59.24	2	3	3	5.5	251830000	56673000
R4VW70;A0KLR1;K1JJK1	R4VW70;A0KLR1;K1JJK1	2;2;1	2;2;1	2;2;1	>tr|R4VW70|R4VW70_AERHY Glutamate synthase subunit beta OS=Aeromonas hydrophila ML09-119 GN=gltD PE=4 SV=1;>tr|A0KLR1|A0KLR1_AERHH Glutamate synthase [NADPH] small chain OS=Aeromonas hydrophila subsp. hydrophila (strain ATCC 7966 / NCIB 9240) GN=AHA_2704 P	3	2	2	2	1	0	1	1	0	1	1	0	1	5.5	5.5	5.5	51.64	471	471;471;471	1		1	7.62e-06	0.56879	1.1878	29.451	2	0.42902	0.46723	NaN	1	NaN	NaN	NaN	0	0.75411	0.70862	NaN	1	2.3	0	3.2	34336000	10052000
A0KLR4;R4VHT0	A0KLR4;R4VHT0	6;5	6;5	6;5	>tr|A0KLR4|A0KLR4_AERHH Amino acid ABC transporter, periplasmic amino acid-binding protein OS=Aeromonas hydrophila subsp. hydrophila (strain ATCC 7966 / NCIB 9240) GN=AHA_2707 PE=4 SV=1;>tr|R4VHT0|R4VHT0_AERHY Amino acid ABC transporter substrate-binding p	2	6	6	6	2	4	5	2	4	5	2	4	5	31.5	31.5	31.5	27.677	257	257;257	2	5	5	3.94e-38	2.0759	1.1878	38.219	11	3.0277	3.001	14.548	2	2.211	2.3535	27.701	5	1.5576	1.624	39.014	4	9.7	20.6	25.7	1099200000	246680000
R4VHT5;A0KLR9;K1JJK9	R4VHT5;A0KLR9;K1JJK9	3;3;2	3;3;2	3;3;2	>tr|R4VHT5|R4VHT5_AERHY Extracellular protease OS=Aeromonas hydrophila ML09-119 GN=AHML_14400 PE=4 SV=1;>tr|A0KLR9|A0KLR9_AERHH Extracellular protease OS=Aeromonas hydrophila subsp. hydrophila (strain ATCC 7966 / NCIB 9240) GN=AHA_2712 PE=4 SV=1;>tr|K1JJK9	3	3	3	3	2	3	3	2	3	3	2	3	3	19.6	19.6	19.6	15.774	143	143;143;144	2	4	5	5.45e-11	0.71655	1.1878	29.004	10	0.70128	0.83655	26.603	2	0.72827	0.87259	12.233	4	0.71655	0.89746	41.848	4	14	19.6	19.6	2221800000	591060000
A0KLT0;K1K8Z4;R4VQM9	A0KLT0;K1K8Z4;R4VQM9	16;15;11	16;15;11	16;15;11	>tr|A0KLT0|A0KLT0_AERHH Carbamoyl-phosphate synthase large chain OS=Aeromonas hydrophila subsp. hydrophila (strain ATCC 7966 / NCIB 9240) GN=carB PE=3 SV=1;>tr|K1K8Z4|K1K8Z4_AERHY Carbamoyl-phosphate synthase large chain OS=Aeromonas hydrophila SSU GN=carB	3	16	16	16	10	12	12	10	12	12	10	12	12	14.4	14.4	14.4	118.2	1078	1078;1078;1078	12	19	14	2.14e-57	0.46669	1.1878	35.285	36	0.44889	0.53191	15.06	9	0.48674	0.49216	41.67	14	0.46586	0.47446	39.884	13	9.6	10.9	10.9	3297300000	1008900000
R4VW91;A0KLT1;K1J977	R4VW91;A0KLT1;K1J977	5;5;3	5;5;3	5;5;3	>tr|R4VW91|R4VW91_AERHY Carbamoyl-phosphate synthase small chain OS=Aeromonas hydrophila ML09-119 GN=carA PE=3 SV=1;>tr|A0KLT1|A0KLT1_AERHH Carbamoyl-phosphate synthase small chain OS=Aeromonas hydrophila subsp. hydrophila (strain ATCC 7966 / NCIB 9240) GN	3	5	5	5	2	3	3	2	3	3	2	3	3	15.9	15.9	15.9	41.042	378	378;378;378	2	4	4	2.04e-17	0.75088	1.1878	86.952	7	0.13888	0.17939	NaN	1	0.99964	1.1028	18.683	2	0.7182	0.84581	87.607	4	8.5	7.4	8.5	1015100000	539350000
R4VZ51;A0KLT2	R4VZ51;A0KLT2	1;1	1;1	1;1	>tr|R4VZ51|R4VZ51_AERHY 4-hydroxy-tetrahydrodipicolinate reductase OS=Aeromonas hydrophila ML09-119 GN=dapB PE=3 SV=1;>tr|A0KLT2|A0KLT2_AERHH 4-hydroxy-tetrahydrodipicolinate reductase OS=Aeromonas hydrophila subsp. hydrophila (strain ATCC 7966 / NCIB 9240	2	1	1	1	0	1	0	0	1	0	0	1	0	5.2	5.2	5.2	28.637	270	270;297		1		0.00032304	NaN	1.1878	NaN	0	NaN	NaN	NaN	0	NaN	NaN	NaN	0	NaN	NaN	NaN	0	0	5.2	0	22102000	0
R4VQN5;A0KLT5;K1J985;A0KLT6	R4VQN5;A0KLT5;K1J985	6;6;5;1	6;6;5;1	6;6;5;1	>tr|R4VQN5|R4VQN5_AERHY Ribose-5-phosphate isomerase A OS=Aeromonas hydrophila ML09-119 GN=rpiA PE=3 SV=1;>sp|A0KLT5|RPIA_AERHH Ribose-5-phosphate isomerase A OS=Aeromonas hydrophila subsp. hydrophila (strain ATCC 7966 / NCIB 9240) GN=rpiA PE=3 SV=1;>tr|K1	4	6	6	6	5	2	3	5	2	3	5	2	3	38.2	38.2	38.2	22.882	217	217;217;217;39	5	2	3	2.29e-64	1.0005	1.1878	184.91	9	1.2868	1.4288	181.83	5	0.19526	0.24662	193.36	2	0.15371	0.20621	195.92	2	34.6	19.8	23.5	5243500000	3768400000
R4VZ56;K1JD80;A0KLT8	R4VZ56;K1JD80;A0KLT8	2;2;2	2;2;2	2;2;2	>tr|R4VZ56|R4VZ56_AERHY D-3-phosphoglycerate dehydrogenase OS=Aeromonas hydrophila ML09-119 GN=AHML_14490 PE=4 SV=1;>tr|K1JD80|K1JD80_AERHY D-3-phosphoglycerate dehydrogenase OS=Aeromonas hydrophila SSU GN=HMPREF1171_01886 PE=3 SV=1;>tr|A0KLT8|A0KLT8_AERHH	3	2	2	2	0	1	2	0	1	2	0	1	2	5.6	5.6	5.6	44.681	410	410;410;445		1	3	2.01e-07	1.2397	1.1878	27.735	4	NaN	NaN	NaN	0	1.4726	1.6196	NaN	1	1.0437	1.0646	28.394	3	0	3.4	5.6	170260000	32487000
R4VWA8;A0KLU7	R4VWA8;A0KLU7	3;3	1;1	1;1	>tr|R4VWA8|R4VWA8_AERHY Glucose-1-phosphate adenylyltransferase OS=Aeromonas hydrophila ML09-119 GN=AHML_14535 PE=3 SV=1;>tr|A0KLU7|A0KLU7_AERHH Glucose-1-phosphate adenylyltransferase OS=Aeromonas hydrophila subsp. hydrophila (strain ATCC 7966 / NCIB 9240	2	3	1	1	3	3	3	1	1	1	1	1	1	8.7	2.8	2.8	47.088	423	423;423	1	1	1	8.76e-20	4.0262	1.1878	22.238	2	NaN	NaN	NaN	0	4.4526	4.7144	NaN	1	3.6406	3.4423	NaN	1	8.7	8.7	8.7	76164000	11089000
K1K933;R4VWC0;A0KLV7	K1K933;R4VWC0;A0KLV7	3;3;3	3;3;3	3;3;3	>tr|K1K933|K1K933_AERHY Uncharacterized protein OS=Aeromonas hydrophila SSU GN=HMPREF1171_01904 PE=4 SV=1;>tr|R4VWC0|R4VWC0_AERHY Uncharacterized protein OS=Aeromonas hydrophila ML09-119 GN=AHML_14585 PE=4 SV=1;>tr|A0KLV7|A0KLV7_AERHH Conserved protein OS=	3	3	3	3	1	1	1	1	1	1	1	1	1	8.1	8.1	8.1	27.794	246	246;248;248	1	1	1	7.32e-05	0.75996	1.1878	93.557	3	0.75996	0.84434	NaN	1	0.28508	0.30073	NaN	1	1.941	1.9467	NaN	1	2.4	2.4	3.3	74457000	22658000
R4VWC4;A0KLW3	R4VWC4;A0KLW3	5;5	1;1	1;1	>tr|R4VWC4|R4VWC4_AERHY Cysteine--tRNA ligase OS=Aeromonas hydrophila ML09-119 GN=cysS PE=3 SV=1;>tr|A0KLW3|A0KLW3_AERHH Cysteine--tRNA ligase OS=Aeromonas hydrophila subsp. hydrophila (strain ATCC 7966 / NCIB 9240) GN=cysS PE=3 SV=1	2	5	1	1	4	2	3	1	0	1	1	0	1	12.4	3.5	3.5	51.323	458	458;458	1		1	1.54e-21	1.1378	1.1878	32.033	2	1.3998	1.4254	NaN	1	NaN	NaN	NaN	0	0.92483	0.90611	NaN	1	10.5	5	9	107080000	30719000
R4VZ81;K1JLS6;A0KLW4	R4VZ81;K1JLS6;A0KLW4	4;4;4	4;4;4	4;4;4	>tr|R4VZ81|R4VZ81_AERHY Peptidyl-prolyl cis-trans isomerase OS=Aeromonas hydrophila ML09-119 GN=AHML_14615 PE=3 SV=1;>tr|K1JLS6|K1JLS6_AERHY Peptidyl-prolyl cis-trans isomerase OS=Aeromonas hydrophila SSU GN=HMPREF1171_01909 PE=3 SV=1;>tr|A0KLW4|A0KLW4_AER	3	4	4	4	3	4	4	3	4	4	3	4	4	31.5	31.5	31.5	18.033	165	165;165;165	6	9	7	1.38e-48	1.2411	1.1878	31.66	15	1.5414	1.8012	10.413	3	1.1364	1.3274	36.589	6	1.127	1.3318	26.924	6	26.7	31.5	31.5	2760500000	795180000
A0KLX1;R4VHY5;K1J7V0	A0KLX1;R4VHY5;K1J7V0	15;13;11	15;13;11	15;13;11	>tr|A0KLX1|A0KLX1_AERHH DeCa-heme c-type cytochrome OS=Aeromonas hydrophila subsp. hydrophila (strain ATCC 7966 / NCIB 9240) GN=AHA_2764 PE=4 SV=1;>tr|R4VHY5|R4VHY5_AERHY DeCa-heme c-type cytochrome OS=Aeromonas hydrophila ML09-119 GN=AHML_14650 PE=4 SV=1;	3	15	15	15	11	10	12	11	10	12	11	10	12	24.5	24.5	24.5	79.84	743	743;704;704	30	27	28	4.29e-113	0.12233	1.1878	106.23	77	0.11228	0.13438	95.424	26	0.11436	0.13299	110.08	25	0.14578	0.16579	113.63	26	17.2	14.8	20.1	18010000000	6630100000
R4VQS4;K1JBI4;A0KLX2	R4VQS4;K1JBI4;A0KLX2	2;2;2	2;2;2	2;2;2	>tr|R4VQS4|R4VQS4_AERHY Nitrate/TMAO reductase OS=Aeromonas hydrophila ML09-119 GN=AHML_14655 PE=4 SV=1;>tr|K1JBI4|K1JBI4_AERHY DmsE family decaheme c-type cytochrome OS=Aeromonas hydrophila SSU GN=HMPREF1171_01917 PE=4 SV=1;>tr|A0KLX2|A0KLX2_AERHH Nitrate	3	2	2	2	0	2	2	0	2	2	0	2	2	8	8	8	35.38	323	323;323;323		4	4	9.05e-07	0.25823	1.1878	52.729	5	NaN	NaN	NaN	0	0.25431	0.2888	66.373	3	0.35182	0.36077	30.99	2	0	8	8	390480000	146840000
A0KLX3;R4VWD2;K1JI88	A0KLX3;R4VWD2;K1JI88	17;15;15	17;15;15	17;15;15	>tr|A0KLX3|A0KLX3_AERHH Outer membrane protein OS=Aeromonas hydrophila subsp. hydrophila (strain ATCC 7966 / NCIB 9240) GN=AHA_2766 PE=4 SV=1;>tr|R4VWD2|R4VWD2_AERHY Outer membrane protein OS=Aeromonas hydrophila ML09-119 GN=AHML_14660 PE=4 SV=1;>tr|K1JI88	3	17	17	17	14	10	11	14	10	11	14	10	11	30.6	30.6	30.6	74.782	663	663;663;663	20	17	19	1.82e-83	0.1842	1.1878	104.84	44	0.32931	0.38099	99.526	18	0.10279	0.1193	85.097	10	0.13652	0.1635	94.515	16	22.9	19	18.7	6926000000	2190000000
R4VQY4;K1J7V7;A0KLX8	R4VQY4;K1J7V7;A0KLX8	2;2;2	2;2;2	2;2;2	>tr|R4VQY4|R4VQY4_AERHY Response regulator OS=Aeromonas hydrophila ML09-119 GN=AHML_14840 PE=4 SV=1;>tr|K1J7V7|K1J7V7_AERHY Response regulator uvrY OS=Aeromonas hydrophila SSU GN=HMPREF1171_01921 PE=4 SV=1;>tr|A0KLX8|A0KLX8_AERHH Response regulator UvrY OS	3	2	2	2	1	1	1	1	1	1	1	1	1	13.6	13.6	13.6	23.984	214	214;214;214	1	2	1	1.4e-09	0.60708	1.1878	13.672	4	0.58841	0.6279	NaN	1	0.56818	0.5598	12.434	2	0.63111	0.71471	NaN	1	7	6.5	6.5	259590000	79556000
R4VZF1;K1JI92;A0KLY0	R4VZF1;K1JI92;A0KLY0	1;1;1	1;1;1	1;1;1	>tr|R4VZF1|R4VZF1_AERHY Uncharacterized protein OS=Aeromonas hydrophila ML09-119 GN=AHML_14850 PE=4 SV=1;>tr|K1JI92|K1JI92_AERHY UPF0434 protein HMPREF1171_01923 OS=Aeromonas hydrophila SSU GN=HMPREF1171_01923 PE=3 SV=1;>sp|A0KLY0|Y2776_AERHH UPF0434 prote	3	1	1	1	1	1	0	1	1	0	1	1	0	26.7	26.7	26.7	6.7659	60	60;62;62	1	2		0.0007465	1.5623	1.1878	40.853	3	2.7103	2.887	NaN	1	1.3801	1.4695	17.251	2	NaN	NaN	NaN	0	26.7	26.7	0	125240000	27164000
R4VR17;Q9RNA0;K1K7G4;A0KLY7	R4VR17;Q9RNA0;K1K7G4;A0KLY7	2;2;2;2	2;2;2;2	2;2;2;2	>tr|R4VR17|R4VR17_AERHY Aromatic amino acid aminotransferase OS=Aeromonas hydrophila ML09-119 GN=AHML_15015 PE=3 SV=1;>tr|Q9RNA0|Q9RNA0_AERHY Aspartate amino-transferase OS=Aeromonas hydrophila GN=aspC PE=3 SV=1;>tr|K1K7G4|K1K7G4_AERHY Uncharacterized prot	4	2	2	2	0	1	2	0	1	2	0	1	2	6.3	6.3	6.3	42.996	396	396;396;396;396		1	2	9.88e-07	0.76554	1.1878	11.274	3	NaN	NaN	NaN	0	0.77074	0.86392	NaN	1	0.74978	0.71263	2.6697	2	0	3.3	6.3	114620000	35788000
Q2MLU6;I3QPT8;H9CJY0;A0KLY9;B5LZ64;Q9KH07;R4VZH3;Q2MLU5;I3QPT9;Q2MLU3;Q3LRR4;B7U669;B7U668;A2IBP1;Q8GCU6;K1JBK7;B1PZZ3;K8ECB6;M4PUV8;A2IBN9	Q2MLU6;I3QPT8;H9CJY0;A0KLY9;B5LZ64;Q9KH07;R4VZH3;Q2MLU5;I3QPT9;Q2MLU3;Q3LRR4;B7U669;B7U668;A2IBP1	25;25;25;25;23;23;22;22;22;21;17;14;14;13;12;12;12;6;5;3	25;25;25;25;23;23;22;22;22;21;17;14;14;13;12;12;12;6;5;3	18;18;18;18;16;16;16;16;16;16;11;11;11;6;5;5;5;2;0;0	>tr|Q2MLU6|Q2MLU6_AERHY Major adhesin Aha1 OS=Aeromonas hydrophila GN=aha1 PE=4 SV=1;>tr|I3QPT8|I3QPT8_AERHY Outer membrane protein Aha1 OS=Aeromonas hydrophila GN=ahal PE=4 SV=1;>tr|H9CJY0|H9CJY0_AERHY Outer membrane protein OS=Aeromonas hydrophila GN=omp	20	25	25	18	22	24	21	22	24	21	15	17	14	79.2	79.2	61.7	38.945	355	355;355;355;355;333;355;334;355;355;355;342;249;249;373;373;374;374;328;361;357	103	81	62	0	0.64453	1.1878	52.566	193	0.72108	1.0448	46.156	87	0.65651	0.89623	50.037	57	0.57873	0.85633	65.462	49	63.7	69.9	62.3	302770000000	93658000000
R4VI92;A0KLZ1;K1JLV4	R4VI92;A0KLZ1;K1JLV4	15;15;12	15;15;12	15;15;12	>tr|R4VI92|R4VI92_AERHY Uncharacterized protein OS=Aeromonas hydrophila ML09-119 GN=AHML_15035 PE=4 SV=1;>tr|A0KLZ1|A0KLZ1_AERHH Putative uncharacterized protein OS=Aeromonas hydrophila subsp. hydrophila (strain ATCC 7966 / NCIB 9240) GN=AHA_2787 PE=4 SV=1	3	15	15	15	13	12	14	13	12	14	13	12	14	69.9	69.9	69.9	24.1	219	219;219;219	42	24	26	7.29e-299	0.5563	1.1878	70.041	79	0.52897	0.73926	47.545	35	0.60173	0.88766	53.466	22	0.55043	0.80672	106.77	22	66.2	54.3	59.4	61589000000	18065000000
R4VFF5;K1JBM3;A0KLZ9	R4VFF5;K1JBM3;A0KLZ9	1;1;1	1;1;1	1;1;1	>tr|R4VFF5|R4VFF5_AERHY Regulator of nucleoside diphosphate kinase OS=Aeromonas hydrophila ML09-119 GN=AHML_15080 PE=4 SV=1;>tr|K1JBM3|K1JBM3_AERHY Uncharacterized protein OS=Aeromonas hydrophila SSU GN=HMPREF1171_01942 PE=4 SV=1;>tr|A0KLZ9|A0KLZ9_AERHH Re	3	1	1	1	1	1	1	1	1	1	1	1	1	11.5	11.5	11.5	14.465	131	131;131;131	1	1	2	6.02e-13	1.0217	1.1878	20.942	4	0.78463	1.0373	NaN	1	1.2137	1.3984	NaN	1	1.0217	1.1848	29.442	2	11.5	11.5	11.5	656250000	161760000
R4VFG0;A0KM04;K1J7Z0	R4VFG0;A0KM04;K1J7Z0	8;8;7	8;8;7	8;8;7	>tr|R4VFG0|R4VFG0_AERHY Amino acid ABC transporter substrate-binding protein OS=Aeromonas hydrophila ML09-119 GN=AHML_15105 PE=3 SV=1;>tr|A0KM04|A0KM04_AERHH Amino acid ABC transporter, periplasmic amino acid-binding protein OS=Aeromonas hydrophila subsp.	3	8	8	8	7	4	5	7	4	5	7	4	5	39.3	39.3	39.3	29.423	262	262;283;262	11	6	12	1.42e-32	0.82797	1.1878	40.833	24	0.93426	1.3388	51.294	8	0.69837	0.76118	19.468	6	0.85462	1.3954	34.013	10	32.8	22.5	19.5	15123000000	3704900000
A0KM12	A0KM12	7	1	1	>tr|A0KM12|A0KM12_AERHH Putative uncharacterized protein OS=Aeromonas hydrophila subsp. hydrophila (strain ATCC 7966 / NCIB 9240) GN=AHA_2808 PE=4 SV=1	1	7	1	1	3	6	5	0	1	1	0	1	1	39.9	6.7	6.7	19.314	178	178		2	2	3.54e-56	3.6194	1.1878	7.8477	4	NaN	NaN	NaN	0	3.8546	4.0981	5.3107	2	3.4967	3.6244	2.3795	2	21.3	36.5	28.7	259020000	47377000
R4VZJ4;A0KM19;K1JBQ3	R4VZJ4;A0KM19;K1JBQ3	6;6;4	6;6;4	6;6;4	>tr|R4VZJ4|R4VZJ4_AERHY Malate synthase OS=Aeromonas hydrophila ML09-119 GN=AHML_15175 PE=3 SV=1;>tr|A0KM19|A0KM19_AERHH Malate synthase OS=Aeromonas hydrophila subsp. hydrophila (strain ATCC 7966 / NCIB 9240) GN=aceB PE=3 SV=1;>tr|K1JBQ3|K1JBQ3_AERHY Mala	3	6	6	6	2	4	0	2	4	0	2	4	0	16.3	16.3	16.3	59.434	535	535;535;535	2	4		2.85e-12	0.51774	1.1878	76.032	3	0.1805	0.19685	NaN	1	0.64512	0.70057	28.601	2	NaN	NaN	NaN	0	6.2	10.1	0	178460000	51334000
R4VFH1;A0KM20;K1JIF0	R4VFH1;A0KM20;K1JIF0	7;7;5	7;7;5	7;7;5	>tr|R4VFH1|R4VFH1_AERHY Isocitrate lyase OS=Aeromonas hydrophila ML09-119 GN=AHML_15180 PE=4 SV=1;>tr|A0KM20|A0KM20_AERHH Isocitrate lyase OS=Aeromonas hydrophila subsp. hydrophila (strain ATCC 7966 / NCIB 9240) GN=aceA PE=4 SV=1;>tr|K1JIF0|K1JIF0_AERHY Is	3	7	7	7	3	4	4	3	4	4	3	4	4	20.4	20.4	20.4	47.936	437	437;437;437	3	5	4	1.4e-21	0.25695	1.1878	99.837	9	0.26395	0.29502	58.355	3	0.13193	0.15008	71.335	3	0.25695	0.32293	152	3	7.1	13.3	13	1822300000	590620000
A0KM22;K1K7K1	A0KM22;K1K7K1	14;11	14;11	2;2	>tr|A0KM22|A0KM22_AERHH Putative uncharacterized protein OS=Aeromonas hydrophila subsp. hydrophila (strain ATCC 7966 / NCIB 9240) GN=AHA_2819 PE=4 SV=1;>tr|K1K7K1|K1K7K1_AERHY Uncharacterized protein OS=Aeromonas hydrophila SSU GN=HMPREF1171_01965 PE=4 SV=	2	14	14	2	10	12	11	10	12	11	1	2	2	42.4	42.4	4.7	36.439	342	342;339	16	17	18	2.77e-54	1.8297	1.1878	56.597	44	1.8459	2.1985	34.464	14	1.9166	2.4559	79.877	15	1.6445	2.1167	44.229	15	34.2	35.7	35.4	12010000000	3045000000
R4VWP0;K1J820;A0KM23	R4VWP0;K1J820;A0KM23	7;7;7	7;7;7	7;7;7	>tr|R4VWP0|R4VWP0_AERHY Uracil phosphoribosyltransferase OS=Aeromonas hydrophila ML09-119 GN=upp PE=3 SV=1;>tr|K1J820|K1J820_AERHY Uracil phosphoribosyltransferase OS=Aeromonas hydrophila SSU GN=upp PE=3 SV=1;>sp|A0KM23|UPP_AERHH Uracil phosphoribosyltrans	3	7	7	7	5	7	6	5	7	6	5	7	6	43.3	43.3	43.3	22.61	208	208;208;208	8	16	8	1.7e-51	0.85934	1.1878	28.337	19	0.96999	1.1538	33.303	6	0.82436	0.88587	27.662	9	0.84799	1.0204	25.856	4	35.6	43.3	35.6	2019800000	572760000
R4VFH5;K1JIF7;A0KM25	R4VFH5;K1JIF7;A0KM25	1;1;1	1;1;1	1;1;1	>tr|R4VFH5|R4VFH5_AERHY Phosphoribosylglycinamide formyltransferase OS=Aeromonas hydrophila ML09-119 GN=purN PE=4 SV=1;>tr|K1JIF7|K1JIF7_AERHY Phosphoribosylglycinamide formyltransferase OS=Aeromonas hydrophila SSU GN=HMPREF1171_01968 PE=4 SV=1;>tr|A0KM25|	3	1	1	1	0	1	0	0	1	0	0	1	0	4.2	4.2	4.2	22.774	212	212;212;216		1		0.00048512	0.67551	1.1878	NaN	1	NaN	NaN	NaN	0	0.67551	0.75362	NaN	1	NaN	NaN	NaN	0	0	4.2	0	30190000	8122600
R4VR75;A0KM62	R4VR75;A0KM62	3;3	3;3	2;2	>tr|R4VR75|R4VR75_AERHY Oligopeptide ABC transporter periplasmic protein OS=Aeromonas hydrophila ML09-119 GN=AHML_15390 PE=4 SV=1;>tr|A0KM62|A0KM62_AERHH ABC-type oligopeptide transport system, periplasmic component OS=Aeromonas hydrophila subsp. hydrophil	2	3	3	2	1	1	1	1	1	1	1	1	0	4.9	4.9	3.2	70.303	616	616;616	2	1	1	7.64e-06	0.69386	1.1878	31.933	2	NaN	NaN	NaN	0	0.58092	0.59393	NaN	1	0.82876	0.93296	NaN	1	1	2.3	1.6	158140000	42541000
R4VWR7;K1J868;A0KM63	R4VWR7;K1J868;A0KM63	1;1;1	1;1;1	1;1;1	>tr|R4VWR7|R4VWR7_AERHY Uncharacterized protein OS=Aeromonas hydrophila ML09-119 GN=AHML_15395 PE=4 SV=1;>tr|K1J868|K1J868_AERHY Uncharacterized protein OS=Aeromonas hydrophila SSU GN=HMPREF1171_02006 PE=4 SV=1;>tr|A0KM63|A0KM63_AERHH Putative uncharacteri	3	1	1	1	1	1	1	1	1	1	1	1	1	5.4	5.4	5.4	14.894	130	130;130;130	1	2	2	0.0021267	0.67758	1.1878	24.278	5	0.6222	0.7136	NaN	1	0.75065	0.79207	6.4215	2	0.78581	0.81708	46.816	2	5.4	5.4	5.4	344350000	102210000
R4VFL0;A0KM65;K1JIL8	R4VFL0;A0KM65	3;3;1	3;3;1	3;3;1	>tr|R4VFL0|R4VFL0_AERHY Uncharacterized protein OS=Aeromonas hydrophila ML09-119 GN=AHML_15405 PE=4 SV=1;>tr|A0KM65|A0KM65_AERHH Putative uncharacterized protein OS=Aeromonas hydrophila subsp. hydrophila (strain ATCC 7966 / NCIB 9240) GN=AHA_2863 PE=4 SV=1	3	3	3	3	3	3	3	3	3	3	3	3	3	53.7	53.7	53.7	9.0014	82	82;82;82	4	4	4	1.25e-56	1.0935	1.1878	55.51	10	1.1193	1.2948	44.74	3	0.97627	1.0163	66.18	4	1.0684	1.2532	66.023	3	53.7	53.7	53.7	4722100000	1111400000
R4VIF0;A0KM66;K1JM45	R4VIF0;A0KM66;K1JM45	2;2;1	2;2;1	2;2;1	>tr|R4VIF0|R4VIF0_AERHY Uncharacterized protein OS=Aeromonas hydrophila ML09-119 GN=AHML_15410 PE=4 SV=1;>tr|A0KM66|A0KM66_AERHH Putative uncharacterized protein OS=Aeromonas hydrophila subsp. hydrophila (strain ATCC 7966 / NCIB 9240) GN=AHA_2862 PE=4 SV=1	3	2	2	2	0	1	1	0	1	1	0	1	1	22.8	22.8	22.8	10.926	101	101;126;101		1	1	4.76e-08	1.2009	1.1878	NaN	1	NaN	NaN	NaN	0	1.2009	1.2681	NaN	1	NaN	NaN	NaN	0	0	9.9	12.9	94183000	29182000
K1K7R8;A0KM67	K1K7R8;A0KM67	5;5	5;5	1;1	>tr|K1K7R8|K1K7R8_AERHY Cold shock-like protein CspA OS=Aeromonas hydrophila SSU GN=HMPREF1171_02010 PE=3 SV=1;>tr|A0KM67|A0KM67_AERHH Conserved domain protein OS=Aeromonas hydrophila subsp. hydrophila (strain ATCC 7966 / NCIB 9240) GN=AHA_2864 PE=3 SV=1	2	5	5	1	5	3	5	5	3	5	1	1	1	60.9	60.9	13	7.5393	69	69;69	10	5	7	2.9e-14	0.82253	1.1878	90.32	21	0.83288	1.4225	111.96	10	0.77918	1.3455	28.648	4	0.83089	1.3981	82.509	7	60.9	42	60.9	43624000000	12430000000
R4VFM1;K1JIN0;A0KM75	R4VFM1;K1JIN0;A0KM75	3;3;3	3;3;3	3;3;3	>tr|R4VFM1|R4VFM1_AERHY UPF0502 protein AHML_15455 OS=Aeromonas hydrophila ML09-119 GN=AHML_15455 PE=3 SV=1;>tr|K1JIN0|K1JIN0_AERHY UPF0502 protein HMPREF1171_02018 OS=Aeromonas hydrophila SSU GN=HMPREF1171_02018 PE=3 SV=1;>sp|A0KM75|Y2872_AERHH UPF0502 pr	3	3	3	3	2	2	1	2	2	1	2	2	1	14.7	14.7	14.7	24.068	217	217;217;217	3	3	1	7.9e-10	2.7326	1.1878	114.53	6	1.2219	1.3029	181.17	2	1.5457	1.532	88.671	3	5.7425	6.4438	NaN	1	7.8	11.1	4.1	596020000	132100000
K1J8E8;A0KMA9	K1J8E8;A0KMA9	2;2	2;2	2;2	>tr|K1J8E8|K1J8E8_AERHY Glucose-1-phosphate thymidylyltransferase OS=Aeromonas hydrophila SSU GN=HMPREF1171_02046 PE=3 SV=1;>tr|A0KMA9|A0KMA9_AERHH Glucose-1-phosphate thymidylyltransferase OS=Aeromonas hydrophila subsp. hydrophila (strain ATCC 7966 / NCIB	2	2	2	2	2	2	1	2	2	1	2	2	1	7.9	7.9	7.9	32.285	292	292;294	5	2	1	7.94e-06	1.2236	1.1878	41.209	5	1.1184	1.0956	56.718	3	1.2395	1.1998	NaN	1	1.2236	1.2107	NaN	1	7.9	7.9	3.4	247760000	58521000
K1JC32;A0KMB0;K1JE31	K1JC32;A0KMB0;K1JE31	2;2;1	2;2;1	2;2;1	>tr|K1JC32|K1JC32_AERHY dTDP-4-dehydrorhamnose reductase OS=Aeromonas hydrophila SSU GN=HMPREF1171_02047 PE=4 SV=1;>tr|A0KMB0|A0KMB0_AERHH dTDP-4-dehydrorhamnose reductase OS=Aeromonas hydrophila subsp. hydrophila (strain ATCC 7966 / NCIB 9240) GN=rfbD PE=	3	2	2	2	2	1	1	2	1	1	2	1	1	6.4	6.4	6.4	32.089	295	295;295;565	2	1	1	3.14e-05	1.2561	1.1878	75.616	4	1.2561	1.3191	25.488	2	1.5853	1.6157	NaN	1	0.2901	0.32418	NaN	1	6.4	4.1	4.1	256090000	80404000
A0KMB1	A0KMB1	4	2	2	>tr|A0KMB1|A0KMB1_AERHH dTDP-glucose 4,6-dehydratase OS=Aeromonas hydrophila subsp. hydrophila (strain ATCC 7966 / NCIB 9240) GN=rfbB PE=3 SV=1	1	4	2	2	2	2	2	1	2	1	1	2	1	20.2	11.4	11.4	40.521	361	361	2	2	1	3.12e-31	1.4495	1.1878	69.552	4	1.0957	1.1456	NaN	1	1.3944	1.38	110.78	2	1.9175	2.1766	NaN	1	8	11.4	12.2	353450000	97055000
A0KMB2;B2BP22;Q8KXF8;Q8KNN3	A0KMB2;B2BP22;Q8KXF8;Q8KNN3	4;4;3;3	4;4;3;3	2;2;1;1	>tr|A0KMB2|A0KMB2_AERHH Outer membrane protein OprM OS=Aeromonas hydrophila subsp. hydrophila (strain ATCC 7966 / NCIB 9240) GN=AHA_2909 PE=4 SV=1;>tr|B2BP22|B2BP22_AERHH Outer membrane protein OS=Aeromonas hydrophila subsp. hydrophila (strain ATCC 7966 /	4	4	4	2	1	1	4	1	1	4	0	1	2	7.9	7.9	4.2	50.492	471	471;477;475;475	1	1	4	4.27e-08	1.5571	1.1878	31.816	5	NaN	NaN	NaN	0	1.5571	1.7532	NaN	1	1.702	1.7548	36.049	4	2.1	1.7	7.9	590840000	218330000
R4VFP8;K1J8F1;A0KMB4	R4VFP8;K1J8F1;A0KMB4	1;1;1	1;1;1	1;1;1	>tr|R4VFP8|R4VFP8_AERHY Acriflavin resistance protein A OS=Aeromonas hydrophila ML09-119 GN=AHML_15605 PE=4 SV=1;>tr|K1J8F1|K1J8F1_AERHY Efflux transporter, RND family, MFP subunit OS=Aeromonas hydrophila SSU GN=HMPREF1171_02051 PE=4 SV=1;>tr|A0KMB4|A0KMB4	3	1	1	1	0	1	0	0	1	0	0	1	0	4.7	4.7	4.7	38.349	362	362;397;397		2		6.24e-06	1.5132	1.1878	NaN	1	NaN	NaN	NaN	0	1.5132	1.6934	NaN	1	NaN	NaN	NaN	0	0	4.7	0	78070000	4381200
R4VFQ1;A0KMC0;K1J8F4	R4VFQ1;A0KMC0;K1J8F4	2;2;1	2;2;1	2;2;1	>tr|R4VFQ1|R4VFQ1_AERHY Pseudouridine synthase OS=Aeromonas hydrophila ML09-119 GN=AHML_15630 PE=3 SV=1;>tr|A0KMC0|A0KMC0_AERHH Pseudouridine synthase OS=Aeromonas hydrophila subsp. hydrophila (strain ATCC 7966 / NCIB 9240) GN=AHA_2917 PE=3 SV=1;>tr|K1J8F4	3	2	2	2	1	1	0	1	1	0	1	1	0	7.2	7.2	7.2	34.727	307	307;307;307	2	1		2.68e-07	0.78072	1.1878	12.484	2	0.78072	0.83924	12.484	2	NaN	NaN	NaN	0	NaN	NaN	NaN	0	3.3	3.9	0	48275000	14107000
A0KMC9;R4VWW0;K1JMA1	A0KMC9;R4VWW0;K1JMA1	2;2;2	2;2;2	2;2;2	>tr|A0KMC9|A0KMC9_AERHH Indole-3-glycerol phosphate synthase/N-(5phosphoribosyl)anthranilate isomerase OS=Aeromonas hydrophila subsp. hydrophila (strain ATCC 7966 / NCIB 9240) GN=trpCF PE=3 SV=1;>tr|R4VWW0|R4VWW0_AERHY Bifunctional indole-3-glycerol phosp	3	2	2	2	0	1	2	0	1	2	0	1	2	4.8	4.8	4.8	49.084	461	461;498;502		1	2	5.2e-09	1.4815	1.1878	11.005	2	NaN	NaN	NaN	0	1.4276	1.4755	NaN	1	1.5374	1.724	NaN	1	0	2.4	4.8	130920000	28496000
R4VZT3;K1K817;A0KMD0	R4VZT3;K1K817;A0KMD0	3;3;3	3;3;3	3;3;3	>tr|R4VZT3|R4VZT3_AERHY Tryptophan synthase beta chain OS=Aeromonas hydrophila ML09-119 GN=trpB PE=3 SV=1;>tr|K1K817|K1K817_AERHY Tryptophan synthase beta chain OS=Aeromonas hydrophila SSU GN=trpB PE=3 SV=1;>sp|A0KMD0|TRPB_AERHH Tryptophan synthase beta ch	3	3	3	3	1	2	1	1	2	1	1	2	1	13.9	13.9	13.9	42.845	397	397;397;397	2	3	1	5.75e-15	1.3087	1.1878	29.094	6	0.82983	0.86352	16.193	2	1.3477	1.5791	11.356	3	1.2763	1.381	NaN	1	2.8	11.1	6.3	614810000	149310000
R4VIJ8;K1JMA8;A0KMD6	R4VIJ8;K1JMA8;A0KMD6	4;4;4	4;4;4	4;4;4	>tr|R4VIJ8|R4VIJ8_AERHY Inhibitor of vertebrate lysozyme OS=Aeromonas hydrophila ML09-119 GN=AHML_15710 PE=4 SV=1;>tr|K1JMA8|K1JMA8_AERHY Uncharacterized protein OS=Aeromonas hydrophila SSU GN=HMPREF1171_02074 PE=4 SV=1;>tr|A0KMD6|A0KMD6_AERHH Inhibitor of	3	4	4	4	3	3	3	3	3	3	3	3	3	27.9	27.9	27.9	15.88	147	147;147;147	7	6	6	1.52e-67	0.54653	1.1878	32.104	16	0.57835	0.79012	31.648	6	0.52327	0.88602	33.061	5	0.5166	0.85457	34.53	5	21.8	22.4	22.4	17583000000	5193100000
R4VX17;A0KMF0;K1JIV9	R4VX17;A0KMF0;K1JIV9	9;9;7	9;9;7	9;9;7	>tr|R4VX17|R4VX17_AERHY Twin-arginine translocation pathway signal OS=Aeromonas hydrophila ML09-119 GN=AHML_15920 PE=4 SV=1;>tr|A0KMF0|A0KMF0_AERHH Twin-arginine translocation pathway signal OS=Aeromonas hydrophila subsp. hydrophila (strain ATCC 7966 / NCI	3	9	9	9	1	7	5	1	7	5	1	7	5	16.7	16.7	16.7	70.788	641	641;641;641	2	10	6	1.78e-28	0.58522	1.1878	43.234	16	0.74558	0.84722	NaN	1	0.61896	0.72555	45.955	9	0.5273	0.56747	44.771	6	2.2	13.3	8.7	1461100000	460340000
R4VIN7;A0KMF3;K1J8H3	R4VIN7;A0KMF3;K1J8H3	6;6;3	6;6;3	6;6;3	>tr|R4VIN7|R4VIN7_AERHY Inosine-uridine preferring nucleoside hydrolase superfamily protein OS=Aeromonas hydrophila ML09-119 GN=AHML_15935 PE=4 SV=1;>tr|A0KMF3|A0KMF3_AERHH Inosine-uridine preferring nucleoside hydrolase superfamily OS=Aeromonas hydrophila	3	6	6	6	4	5	5	4	5	5	4	5	5	22.7	22.7	22.7	34.808	322	322;322;322	5	7	6	4.85e-31	1.1433	1.1878	44.655	11	1.1745	1.2638	43.181	4	1.2069	1.1876	68.215	3	0.95887	1.0801	37.815	4	17.4	16.5	18.3	752320000	197310000
A0KMF6	A0KMF6	7	1	1	>tr|A0KMF6|A0KMF6_AERHH Azurin OS=Aeromonas hydrophila subsp. hydrophila (strain ATCC 7966 / NCIB 9240) GN=azu PE=4 SV=1	1	7	1	1	7	7	6	1	1	0	1	1	0	67.8	25.3	25.3	15.393	146	146	1	1		2.07e-125	NaN	1.1878	NaN	0	NaN	NaN	NaN	0	NaN	NaN	NaN	0	NaN	NaN	NaN	0	67.8	67.8	42.5	0	0
R4W002;A0KMG1;K1K841	R4W002;A0KMG1;K1K841	2;2;1	2;2;1	2;2;1	>tr|R4W002|R4W002_AERHY Exodeoxyribonuclease III OS=Aeromonas hydrophila ML09-119 GN=AHML_15975 PE=4 SV=1;>tr|A0KMG1|A0KMG1_AERHH Exodeoxyribonuclease III OS=Aeromonas hydrophila subsp. hydrophila (strain ATCC 7966 / NCIB 9240) GN=xth PE=4 SV=1;>tr|K1K841|	3	2	2	2	0	2	1	0	2	1	0	2	1	7.5	7.5	7.5	30.82	268	268;268;268		2	1	0.0008728	0.59747	1.1878	NaN	1	NaN	NaN	NaN	0	0.59747	0.69169	NaN	1	NaN	NaN	NaN	0	0	7.5	2.6	34315000	10351000
R4VIP8;A0KMG8	R4VIP8;A0KMG8	4;4	4;4	4;4	>tr|R4VIP8|R4VIP8_AERHY Uncharacterized protein OS=Aeromonas hydrophila ML09-119 GN=AHML_16010 PE=4 SV=1;>tr|A0KMG8|A0KMG8_AERHH Putative uncharacterized protein OS=Aeromonas hydrophila subsp. hydrophila (strain ATCC 7966 / NCIB 9240) GN=AHA_2965 PE=4 SV=1	2	4	4	4	3	3	1	3	3	1	3	3	1	18.7	18.7	18.7	28.86	262	262;262	5	5	2	8.95e-23	1.9533	1.1878	48.367	10	2.1297	2.5128	17.051	3	1.1492	1.1844	51.132	5	1.9533	2.2418	18.684	2	16.4	13.4	4.6	995160000	235080000
R4VRJ6;A0KMG9;K1JIX1	R4VRJ6;A0KMG9;K1JIX1	3;3;2	3;3;2	3;3;2	>tr|R4VRJ6|R4VRJ6_AERHY Decarboxylase, group II OS=Aeromonas hydrophila ML09-119 GN=AHML_16015 PE=3 SV=1;>tr|A0KMG9|A0KMG9_AERHH Decarboxylase, group II OS=Aeromonas hydrophila subsp. hydrophila (strain ATCC 7966 / NCIB 9240) GN=AHA_2966 PE=3 SV=1;>tr|K1JI	3	3	3	3	1	2	0	1	2	0	1	2	0	7	7	7	62.406	558	558;564;564	1	2		4.07e-07	0.51565	1.1878	42.582	3	0.75343	0.80888	NaN	1	0.40826	0.41711	26.499	2	NaN	NaN	NaN	0	3.6	3.4	0	111720000	26670000
A0KMI4	A0KMI4	15	1	0	>tr|A0KMI4|A0KMI4_AERHH Sucrose porin OS=Aeromonas hydrophila subsp. hydrophila (strain ATCC 7966 / NCIB 9240) GN=AHA_2981 PE=4 SV=1	1	15	1	0	9	11	10	0	1	1	0	0	0	36.3	3	0	53.592	496	496		1	1	1.37e-71	6.3042	1.1878	12.262	2	NaN	NaN	NaN	0	5.9298	6.3187	NaN	1	6.7022	7.5151	NaN	1	20.8	29	23.6	133880000	18684000
R4W030;A0KMI6;K1K857;H6VH56;H6VH13;H6VGP3;H6VH11;H6VH10	R4W030;A0KMI6;K1K857	27;27;16;11;11;11;6;6	27;27;16;11;11;11;6;6	27;27;16;11;11;11;6;6	>tr|R4W030|R4W030_AERHY Chaperone protein DnaK OS=Aeromonas hydrophila ML09-119 GN=dnaK PE=3 SV=1;>sp|A0KMI6|DNAK_AERHH Chaperone protein DnaK OS=Aeromonas hydrophila subsp. hydrophila (strain ATCC 7966 / NCIB 9240) GN=dnaK PE=3 SV=1;>tr|K1K857|K1K857_AERH	8	27	27	27	18	22	22	18	22	22	18	22	22	44.1	44.1	44.1	69.428	642	642;642;642;272;272;272;272;272	44	42	42	8.5e-170	0.78101	1.1878	45.31	95	0.7012	0.76828	47.648	35	0.80665	0.91379	39.614	27	0.78101	0.96641	46.013	33	30.8	36.3	36.9	15121000000	4172500000
R4VFY8;A0KMI7;K1J8J0	R4VFY8;A0KMI7;K1J8J0	3;3;2	3;3;2	3;3;2	>tr|R4VFY8|R4VFY8_AERHY Protein GrpE OS=Aeromonas hydrophila ML09-119 GN=grpE PE=3 SV=1;>sp|A0KMI7|GRPE_AERHH Protein GrpE OS=Aeromonas hydrophila subsp. hydrophila (strain ATCC 7966 / NCIB 9240) GN=grpE PE=3 SV=1;>tr|K1J8J0|K1J8J0_AERHY Protein GrpE OS=Ae	3	3	3	3	2	2	2	2	2	2	2	2	2	12.6	12.6	12.6	21.167	191	191;191;191	2	3	2	2.55e-19	0.70936	1.1878	27.671	7	0.6364	0.73582	43.004	2	0.79635	0.9643	29.305	3	0.64558	0.72917	24.403	2	12.6	12.6	5.2	1734800000	426230000
R4W040;A0KMJ5;K1JMF7	R4W040;A0KMJ5;K1JMF7	4;4;3	4;4;3	4;4;3	>tr|R4W040|R4W040_AERHY Vibriobactin utilization protein ViuB OS=Aeromonas hydrophila ML09-119 GN=AHML_16150 PE=4 SV=1;>tr|A0KMJ5|A0KMJ5_AERHH Vibriobactin utilization protein ViuB OS=Aeromonas hydrophila subsp. hydrophila (strain ATCC 7966 / NCIB 9240) GN	3	4	4	4	3	2	4	3	2	4	3	2	4	23.9	23.9	23.9	29.942	268	268;268;268	3	2	5	9.06e-24	3.5099	1.1878	96.891	9	2.96	3.3199	124.03	3	4.6463	4.7755	118.92	2	4.878	5.1799	100.01	4	20.9	11.6	23.9	852750000	142960000
R4VFZ8;A0KMJ6;K1K864	R4VFZ8;A0KMJ6;K1K864	2;2;1	2;2;1	2;2;1	>tr|R4VFZ8|R4VFZ8_AERHY Phospho-2-dehydro-3-deoxyheptonate aldolase OS=Aeromonas hydrophila ML09-119 GN=AHML_16155 PE=3 SV=1;>tr|A0KMJ6|A0KMJ6_AERHH Phospho-2-dehydro-3-deoxyheptonate aldolase OS=Aeromonas hydrophila subsp. hydrophila (strain ATCC 7966 / N	3	2	2	2	0	1	2	0	1	2	0	1	2	9.4	9.4	9.4	39.187	361	361;384;368		1	2	4.22e-11	2.8217	1.1878	29.634	2	NaN	NaN	NaN	0	3.2139	3.6978	NaN	1	2.4774	2.4318	NaN	1	0	6.1	9.4	86044000	5219400
R4VX69;K1JMG1;A0KMJ9	R4VX69;K1JMG1;A0KMJ9	1;1;1	1;1;1	1;1;1	>tr|R4VX69|R4VX69_AERHY Uncharacterized protein OS=Aeromonas hydrophila ML09-119 GN=AHML_16170 PE=4 SV=1;>tr|K1JMG1|K1JMG1_AERHY Uncharacterized protein OS=Aeromonas hydrophila SSU GN=HMPREF1171_02139 PE=4 SV=1;>tr|A0KMJ9|A0KMJ9_AERHH Putative uncharacteri	3	1	1	1	0	1	1	0	1	1	0	1	1	5.4	5.4	5.4	19.293	166	166;166;166		1	1	0.0021862	0.60987	1.1878	NaN	1	NaN	NaN	NaN	0	0.60987	0.57637	NaN	1	NaN	NaN	NaN	0	0	5.4	5.4	19987000	5919700
R4VIT3;K1JMG8;A0KMK8	R4VIT3;K1JMG8;A0KMK8	4;4;4	4;4;4	4;4;4	>tr|R4VIT3|R4VIT3_AERHY Uncharacterized protein OS=Aeromonas hydrophila ML09-119 GN=AHML_16210 PE=4 SV=1;>tr|K1JMG8|K1JMG8_AERHY Uncharacterized protein OS=Aeromonas hydrophila SSU GN=HMPREF1171_02149 PE=4 SV=1;>tr|A0KMK8|A0KMK8_AERHH Putative uncharacteri	3	4	4	4	4	4	4	4	4	4	4	4	4	28.6	28.6	28.6	13.434	126	126;126;169	4	4	4	9.17e-11	0.4927	1.1878	23.661	11	0.4702	0.54203	7.364	3	0.53711	0.63444	37.211	4	0.49996	0.51886	19.286	4	28.6	28.6	28.6	1316100000	404140000
A0KML4;R4W062;K1JMH5	A0KML4;R4W062;K1JMH5	3;2;2	3;2;2	3;2;2	>tr|A0KML4|A0KML4_AERHH Putative uncharacterized protein OS=Aeromonas hydrophila subsp. hydrophila (strain ATCC 7966 / NCIB 9240) GN=AHA_3011 PE=4 SV=1;>tr|R4W062|R4W062_AERHY Uncharacterized protein OS=Aeromonas hydrophila ML09-119 GN=AHML_16250 PE=4 SV=1	3	3	3	3	2	1	2	2	1	2	2	1	2	28.7	28.7	28.7	13.961	136	136;126;126	2	1	2	1.16e-07	0.38349	1.1878	28.541	4	0.38709	0.41189	NaN	1	0.37993	0.36172	NaN	1	0.47892	0.46276	45.06	2	13.2	8.8	24.3	73909000	30947000
A0KML9;K1JCB1;R4VG21;A0KJN6	A0KML9;K1JCB1;R4VG21	6;5;3;1	6;5;3;1	6;5;3;1	>tr|A0KML9|A0KML9_AERHH Threonine synthase OS=Aeromonas hydrophila subsp. hydrophila (strain ATCC 7966 / NCIB 9240) GN=thrC PE=4 SV=1;>tr|K1JCB1|K1JCB1_AERHY Threonine synthase OS=Aeromonas hydrophila SSU GN=HMPREF1171_02162 PE=4 SV=1;>tr|R4VG21|R4VG21_AER	4	6	6	6	1	6	3	1	6	3	1	6	3	17.9	17.9	17.9	46.16	424	424;424;424;757	2	7	3	1.44e-20	1.1236	1.1878	36.773	8	1.2432	1.2387	NaN	1	1.1309	1.2392	46.965	5	0.99846	0.99843	15.012	2	3.1	17.9	7.3	730570000	171870000
A0KMM5	A0KMM5	4	4	1	>tr|A0KMM5|A0KMM5_AERHH Putative uncharacterized protein OS=Aeromonas hydrophila subsp. hydrophila (strain ATCC 7966 / NCIB 9240) GN=AHA_3022 PE=4 SV=1	1	4	4	1	3	3	3	3	3	3	1	1	1	45.2	45.2	19.1	12.039	115	115	5	7	7	9.34e-81	1.7156	1.1878	25	17	1.9859	2.5702	15.714	5	1.6708	2.3228	38.804	5	1.7156	2.2211	22.265	7	33.9	36.5	36.5	6582700000	1461800000
R4W078;A0KMM9;K1J8L3	R4W078;A0KMM9;K1J8L3	2;2;1	2;2;1	2;2;1	>tr|R4W078|R4W078_AERHY Two-component response regulator OS=Aeromonas hydrophila ML09-119 GN=AHML_16325 PE=4 SV=1;>tr|A0KMM9|A0KMM9_AERHH Aerobic respiration control protein ArcA OS=Aeromonas hydrophila subsp. hydrophila (strain ATCC 7966 / NCIB 9240) GN=a	3	2	2	2	0	1	2	0	1	2	0	1	2	11.3	11.3	11.3	27.225	239	239;239;239		1	2	1.34e-05	0.71854	1.1878	44.079	3	NaN	NaN	NaN	0	0.71854	0.81404	NaN	1	1.106	1.1355	56.103	2	0	6.7	11.3	215250000	66490000
R4VRQ7;A0KMN2;K1JMI9	R4VRQ7;A0KMN2;K1JMI9	3;3;3	3;3;3	3;3;3	>tr|R4VRQ7|R4VRQ7_AERHY Exopolysaccharide synthesis regulator RcsF OS=Aeromonas hydrophila ML09-119 GN=AHML_16340 PE=4 SV=1;>tr|A0KMN2|A0KMN2_AERHH Exopolysaccharide synthesis regulator RcsF OS=Aeromonas hydrophila subsp. hydrophila (strain ATCC 7966 / NCI	3	3	3	3	1	2	3	1	2	3	1	2	3	26	26	26	13.498	123	123;123;141	2	7	4	5.25e-10	1.8823	1.1878	50.021	8	1.6428	1.6208	11.742	2	1.1464	1.4341	62.29	2	2.1021	2.1288	59.541	4	9.8	17.9	26	1435800000	525770000
R4W087;A0KMN9	R4W087;A0KMN9	12;12	12;12	2;2	>tr|R4W087|R4W087_AERHY Cysteine synthase OS=Aeromonas hydrophila ML09-119 GN=AHML_16375 PE=3 SV=1;>tr|A0KMN9|A0KMN9_AERHH Cysteine synthase OS=Aeromonas hydrophila subsp. hydrophila (strain ATCC 7966 / NCIB 9240) GN=cysK PE=3 SV=1	2	12	12	2	10	11	10	10	11	10	2	2	2	54	54	7.5	34.29	322	322;322	31	33	25	4.46e-167	0.90416	1.1878	37.186	75	0.86904	1.1232	23.775	25	0.89102	0.97509	31.229	28	0.91606	1.1773	51.936	22	46.9	47.8	44.4	17929000000	5150000000
R4VG41;K1JJ18;A0KMP0	R4VG41;K1JJ18;A0KMP0	4;4;4	4;4;4	4;4;4	>tr|R4VG41|R4VG41_AERHY Phosphocarrier protein HPr OS=Aeromonas hydrophila ML09-119 GN=AHML_16380 PE=4 SV=1;>tr|K1JJ18|K1JJ18_AERHY Phosphocarrier protein HPr OS=Aeromonas hydrophila SSU GN=HMPREF1171_02183 PE=4 SV=1;>tr|A0KMP0|A0KMP0_AERHH Phosphocarrier	3	4	4	4	3	4	3	3	4	3	3	4	3	52.9	52.9	52.9	9.0943	85	85;85;85	9	7	5	6.93e-43	0.88646	1.1878	96.192	15	1.0263	1.3045	148.66	5	0.85697	1.0434	45.151	5	0.83687	1.0987	51.743	5	37.6	52.9	37.6	3902700000	1326300000
R4VIW2;K1JMJ8;A0KMP1	R4VIW2;K1JMJ8;A0KMP1	9;9;9	9;9;9	9;9;9	>tr|R4VIW2|R4VIW2_AERHY Phosphoenolpyruvate-protein phosphotransferase OS=Aeromonas hydrophila ML09-119 GN=AHML_16385 PE=3 SV=1;>tr|K1JMJ8|K1JMJ8_AERHY Phosphoenolpyruvate-protein phosphotransferase OS=Aeromonas hydrophila SSU GN=HMPREF1171_02184 PE=3 SV=1	3	9	9	9	6	6	4	6	6	4	6	6	4	17.9	17.9	17.9	63.569	575	575;575;575	7	8	5	1.36e-32	1.0325	1.1878	160.89	15	0.87632	0.97541	91.344	6	1.0926	1.2638	258.97	5	1.1129	1.1467	27.103	4	11.7	11.3	7.3	3622700000	946250000
R4VRR6;K1K8A3;A0KMP2	R4VRR6;K1K8A3;A0KMP2	6;6;6	6;6;6	6;6;6	>tr|R4VRR6|R4VRR6_AERHY PTS system glucose-specific transporter subunit IIA OS=Aeromonas hydrophila ML09-119 GN=AHML_16390 PE=4 SV=1;>tr|K1K8A3|K1K8A3_AERHY Glucose-specific phosphotransferase enzyme IIA component OS=Aeromonas hydrophila SSU GN=HMPREF1171_	3	6	6	6	6	6	5	6	6	5	6	6	5	46.7	46.7	46.7	18.129	169	169;169;169	10	11	5	5.04e-93	0.92154	1.1878	45.504	25	0.84695	1.2042	39.131	10	0.98114	1.2954	40.515	10	0.95344	1.1525	70.418	5	46.7	46.7	40.2	11273000000	3048200000
R4VIX1;K1JJ25;A0KMP9	R4VIX1;K1JJ25;A0KMP9	3;3;3	3;3;3	3;3;3	>tr|R4VIX1|R4VIX1_AERHY Recombination associated protein OS=Aeromonas hydrophila ML09-119 GN=rdgC PE=4 SV=1;>tr|K1JJ25|K1JJ25_AERHY Recombination-associated protein RdgC OS=Aeromonas hydrophila SSU GN=rdgC PE=3 SV=1;>sp|A0KMP9|RDGC_AERHH Recombination-asso	3	3	3	3	2	1	0	2	1	0	2	1	0	17.5	17.5	17.5	33.798	303	303;303;303	2	1		2.59e-07	1.4678	1.1878	43.89	3	1.1709	1.1672	55.2	2	1.4678	1.6524	NaN	1	NaN	NaN	NaN	0	7.6	9.9	0	197410000	40810000
A0KMQ0	A0KMQ0	14	2	2	>tr|A0KMQ0|A0KMQ0_AERHH Gamma-glutamyltranspeptidase OS=Aeromonas hydrophila subsp. hydrophila (strain ATCC 7966 / NCIB 9240) GN=AHA_3049 PE=4 SV=1	1	14	2	2	11	10	12	1	2	1	1	2	1	29.4	6.2	6.2	61.787	592	592	1	2	1	7.64e-71	1.7491	1.1878	33.897	4	1.974	2.474	NaN	1	2.1023	2.3417	55.919	2	1.5498	1.9527	NaN	1	21.6	20.4	25.8	552700000	95296000
R4VIX4;K1JJ29;A0KMQ3	R4VIX4;K1JJ29;A0KMQ3	13;13;13	13;13;13	13;13;13	>tr|R4VIX4|R4VIX4_AERHY Pyruvate kinase OS=Aeromonas hydrophila ML09-119 GN=AHML_16460 PE=3 SV=1;>tr|K1JJ29|K1JJ29_AERHY Pyruvate kinase OS=Aeromonas hydrophila SSU GN=HMPREF1171_02198 PE=3 SV=1;>tr|A0KMQ3|A0KMQ3_AERHH Pyruvate kinase OS=Aeromonas hydrophi	3	13	13	13	7	8	9	7	8	9	7	8	9	33.6	33.6	33.6	50.189	470	470;474;482	9	10	10	4.8e-42	1.1124	1.1878	46.099	25	1.0096	1.1574	48.699	7	1.1324	1.4261	31.418	8	1.1046	1.1984	54.272	10	15.7	20.9	18.9	3011700000	797990000
R4VRT0;K1JML3;A0KMQ4	R4VRT0;K1JML3;A0KMQ4	1;1;1	1;1;1	1;1;1	>tr|R4VRT0|R4VRT0_AERHY Potassium efflux system KefA OS=Aeromonas hydrophila ML09-119 GN=AHML_16465 PE=4 SV=1;>tr|K1JML3|K1JML3_AERHY Uncharacterized protein OS=Aeromonas hydrophila SSU GN=HMPREF1171_02199 PE=4 SV=1;>tr|A0KMQ4|A0KMQ4_AERHH Potassium efflux	3	1	1	1	0	1	1	0	1	1	0	1	1	1	1	1	121.75	1094	1094;1107;1107		1	1	0.0025392	1.0583	1.1878	NaN	1	NaN	NaN	NaN	0	1.0583	1.2272	NaN	1	NaN	NaN	NaN	0	0	1	1	34588000	8628300
R4VXD9;K1JJ35;A0KMR0	R4VXD9;K1JJ35;A0KMR0	4;4;4	4;4;4	4;4;4	>tr|R4VXD9|R4VXD9_AERHY Malate dehydrogenase OS=Aeromonas hydrophila ML09-119 GN=AHML_16495 PE=3 SV=1;>tr|K1JJ35|K1JJ35_AERHY Uncharacterized protein OS=Aeromonas hydrophila SSU GN=HMPREF1171_02208 PE=3 SV=1;>tr|A0KMR0|A0KMR0_AERHH Malate oxidoreductase OS	3	4	4	4	2	2	0	2	2	0	2	2	0	5.8	5.8	5.8	62.942	571	571;571;571	2	2		1.06e-07	1.1927	1.1878	41.292	4	1.1927	1.2758	0.0061512	2	0.92258	0.96109	65.672	2	NaN	NaN	NaN	0	3.2	2.6	0	182030000	63184000
R4VRT8;A0KMR4;K1J8N2	R4VRT8;A0KMR4;K1J8N2	4;4;3	4;4;3	4;4;3	>tr|R4VRT8|R4VRT8_AERHY Formate dehydrogenase subunit alpha OS=Aeromonas hydrophila ML09-119 GN=AHML_16515 PE=3 SV=1;>tr|A0KMR4|A0KMR4_AERHH Formate dehydrogenase OS=Aeromonas hydrophila subsp. hydrophila (strain ATCC 7966 / NCIB 9240) GN=AHA_3063 PE=3 SV=	3	4	4	4	0	4	1	0	4	1	0	4	1	5	5	5	107	958	958;966;958		4	1	1.73e-11	0.22143	1.1878	34.282	4	NaN	NaN	NaN	0	0.18347	0.1993	40.759	3	0.26724	0.27598	NaN	1	0	5	1.5	131810000	58754000
K1JCF7;A0KMS5;Q699P8;REV__R4VFG9;REV__K1JPE3;REV__A0KJ41;REV__R4VW37;REV__K1JAC9;REV__A0KLN8	K1JCF7;A0KMS5	15;15;1;1;1;1;1;1;1	15;15;1;1;1;1;1;1;1	2;2;1;1;1;1;1;1;1	>tr|K1JCF7|K1JCF7_AERHY Uncharacterized protein OS=Aeromonas hydrophila SSU GN=HMPREF1171_02222 PE=4 SV=1;>tr|A0KMS5|A0KMS5_AERHH Extracellular tungstate binding protein OS=Aeromonas hydrophila subsp. hydrophila (strain ATCC 7966 / NCIB 9240) GN=AHA_3074 P	9	15	15	2	13	15	14	13	15	14	2	2	2	76.8	76.8	7.1	30.219	280	280;280;81;367;367;367;719;731;732	33	33	40	0	0.31019	1.1878	51.499	86	0.34553	0.48603	51.397	28	0.30798	0.43104	44.497	28	0.30579	0.40601	57.868	30	62.1	76.8	68.9	59135000000	19163000000
R4VG84;A0KMU2;K1K8E8	R4VG84;A0KMU2;K1K8E8	20;20;18	20;20;18	20;20;18	>tr|R4VG84|R4VG84_AERHY Peptide ABC transporter periplasmic peptide-binding protein OS=Aeromonas hydrophila ML09-119 GN=AHML_16655 PE=4 SV=1;>tr|A0KMU2|A0KMU2_AERHH Peptide ABC transporter, periplasmic peptide-binding protein OS=Aeromonas hydrophila subsp.	3	20	20	20	15	16	15	15	16	15	15	16	15	42.8	42.8	42.8	61.802	549	549;561;561	25	21	24	2.53e-241	2.3361	1.1878	32.449	63	2.47	2.9783	28.766	22	2.3473	3.0241	38.476	20	2.2606	2.9775	30.753	21	31.3	33.3	31.3	17886000000	3396300000
R4VJ17;K1J8Q4;A0KMV3	R4VJ17;K1J8Q4;A0KMV3	2;2;2	2;2;2	2;2;2	>tr|R4VJ17|R4VJ17_AERHY DNA topoisomerase OS=Aeromonas hydrophila ML09-119 GN=AHML_16710 PE=3 SV=1;>tr|K1J8Q4|K1J8Q4_AERHY DNA topoisomerase OS=Aeromonas hydrophila SSU GN=HMPREF1171_02251 PE=3 SV=1;>tr|A0KMV3|A0KMV3_AERHH DNA topoisomerase OS=Aeromonas hy	3	2	2	2	1	2	0	1	2	0	1	2	0	1.8	1.8	1.8	97.075	873	873;873;873	1	2		0.0015345	0.83823	1.1878	71.052	3	0.83823	0.97489	NaN	1	0.55425	0.55957	89.678	2	NaN	NaN	NaN	0	0.8	1.8	0	114170000	53891000
R4VRX4;A0KMV4;K1JCI0	R4VRX4;A0KMV4;K1JCI0	2;2;1	2;2;1	2;2;1	>tr|R4VRX4|R4VRX4_AERHY N-succinylarginine dihydrolase OS=Aeromonas hydrophila ML09-119 GN=astB PE=3 SV=1;>sp|A0KMV4|ASTB_AERHH N-succinylarginine dihydrolase OS=Aeromonas hydrophila subsp. hydrophila (strain ATCC 7966 / NCIB 9240) GN=astB PE=3 SV=1;>tr|K1	3	2	2	2	1	1	1	1	1	1	1	1	1	7.2	7.2	7.2	48.685	445	445;445;445	1	1	1	1.83e-08	0.53273	1.1878	1.0023	2	NaN	NaN	NaN	0	0.53487	0.52266	NaN	1	0.53061	0.53012	NaN	1	5.4	1.8	1.8	41297000	15175000
R4W0F2;A0KMV6;K1JMR1	R4W0F2;A0KMV6;K1JMR1	2;2;1	2;2;1	2;2;1	>tr|R4W0F2|R4W0F2_AERHY Short chain dehydrogenase/reductase family oxidoreductase OS=Aeromonas hydrophila ML09-119 GN=AHML_16725 PE=4 SV=1;>tr|A0KMV6|A0KMV6_AERHH Oxidoreductase, short-chain dehydrogenase/reductase family OS=Aeromonas hydrophila subsp. hyd	3	2	2	2	1	1	1	1	1	1	1	1	1	7.2	7.2	7.2	27.211	251	251;251;251	1	1	1	0.00032067	0.91078	1.1878	27.49	2	1.0377	1.1833	NaN	1	0.79941	0.80213	NaN	1	NaN	NaN	NaN	0	4	4	3.2	41698000	10949000
A0KMV9;R4VRX9;K1JCI5	A0KMV9;R4VRX9;K1JCI5	2;1;1	2;1;1	2;1;1	>tr|A0KMV9|A0KMV9_AERHH Putative aminotransferase B OS=Aeromonas hydrophila subsp. hydrophila (strain ATCC 7966 / NCIB 9240) GN=AHA_3110 PE=4 SV=1;>tr|R4VRX9|R4VRX9_AERHY Aminotransferase B OS=Aeromonas hydrophila ML09-119 GN=AHML_16740 PE=4 SV=1;>tr|K1JCI	3	2	2	2	0	1	2	0	1	2	0	1	2	7.9	7.9	7.9	41.751	378	378;378;379		1	2	1.37e-11	0.75863	1.1878	36.529	3	NaN	NaN	NaN	0	0.75863	0.76574	NaN	1	0.73937	0.82385	51.313	2	0	1.9	7.9	300330000	81989000
R4VXJ0;A0KMW0;K1JJ72	R4VXJ0;A0KMW0;K1JJ72	4;4;2	4;4;2	4;4;2	>tr|R4VXJ0|R4VXJ0_AERHY Immunogenic protein OS=Aeromonas hydrophila ML09-119 GN=AHML_16745 PE=4 SV=1;>tr|A0KMW0|A0KMW0_AERHH Immunogenic protein OS=Aeromonas hydrophila subsp. hydrophila (strain ATCC 7966 / NCIB 9240) GN=AHA_3111 PE=4 SV=1;>tr|K1JJ72|K1JJ7	3	4	4	4	4	1	1	4	1	1	4	1	1	13.9	13.9	13.9	46.374	454	454;585;462	5	3	1	1.35e-13	1.0121	1.1878	31.904	9	0.78987	0.91195	34.756	5	1.0917	1.195	5.9858	3	1.0638	1.3998	NaN	1	13.9	3.1	3.1	1639100000	466750000
R4VGA2;K1K8G6;A0KMW2	R4VGA2;K1K8G6;A0KMW2	14;14;14	14;14;14	14;14;14	>tr|R4VGA2|R4VGA2_AERHY Adenylosuccinate synthetase OS=Aeromonas hydrophila ML09-119 GN=purA PE=3 SV=1;>tr|K1K8G6|K1K8G6_AERHY Adenylosuccinate synthetase OS=Aeromonas hydrophila SSU GN=purA PE=3 SV=1;>tr|A0KMW2|A0KMW2_AERHH Adenylosuccinate synthetase OS=	3	14	14	14	10	12	9	10	12	9	10	12	9	43.1	43.1	43.1	45.106	418	418;418;418	15	14	13	9.37e-85	0.52024	1.1878	43.769	39	0.47784	0.6455	66.009	14	0.56296	0.61843	24.745	13	0.55216	0.6262	28.194	12	37.3	33.5	29.7	7471800000	2339700000
R4VJ27;K1J8Q9;A0KMW3	R4VJ27;K1J8Q9;A0KMW3	3;3;3	3;3;3	3;3;3	>tr|R4VJ27|R4VJ27_AERHY Phosphatidylethanolamine-binding protein OS=Aeromonas hydrophila ML09-119 GN=AHML_16760 PE=4 SV=1;>tr|K1J8Q9|K1J8Q9_AERHY YbhB/YbcL family Raf kinase inhibitor-like protein OS=Aeromonas hydrophila SSU GN=HMPREF1171_02261 PE=4 SV=1;>	3	3	3	3	1	3	2	1	3	2	1	3	2	16.9	16.9	16.9	18.952	178	178;178;178	1	4	2	5.09e-09	0.67048	1.1878	14.448	2	NaN	NaN	NaN	0	0.69754	0.74295	NaN	1	0.64446	0.60565	NaN	1	6.7	16.9	11.2	101670000	27059000
A0KMW5	A0KMW5	22	22	3	>tr|A0KMW5|A0KMW5_AERHH Putative uncharacterized protein OS=Aeromonas hydrophila subsp. hydrophila (strain ATCC 7966 / NCIB 9240) GN=AHA_3116 PE=4 SV=1	1	22	22	3	14	18	18	14	18	18	3	3	3	30.4	30.4	3.6	92.252	826	826	27	31	32	2.53e-124	0.63836	1.1878	49.026	73	0.57713	0.60854	56.673	22	0.76804	0.83526	47.412	26	0.66406	0.75691	40.968	25	18	26.5	25.9	11473000000	3442900000
K1JMS0;A0KMW6;R4W0G1	K1JMS0;A0KMW6;R4W0G1	3;3;2	3;3;2	3;3;2	>tr|K1JMS0|K1JMS0_AERHY Tyrosine--tRNA ligase OS=Aeromonas hydrophila SSU GN=tyrS PE=3 SV=1;>tr|A0KMW6|A0KMW6_AERHH Tyrosine--tRNA ligase OS=Aeromonas hydrophila subsp. hydrophila (strain ATCC 7966 / NCIB 9240) GN=tyrS-2 PE=3 SV=1;>tr|R4W0G1|R4W0G1_AERHY T	3	3	3	3	2	1	3	2	1	3	2	1	3	10.3	10.3	10.3	43.886	399	399;399;399	2	1	3	2.62e-07	0.81104	1.1878	39.096	5	0.77685	0.81449	72.98	2	0.81104	0.87097	NaN	1	0.79025	0.77415	26.339	2	6	2.8	10.3	232630000	68369000
R4VXK0;A0KMX1;K1JCJ6	R4VXK0;A0KMX1;K1JCJ6	13;13;10	13;13;10	13;13;10	>tr|R4VXK0|R4VXK0_AERHY Endoribonuclease L-PSP OS=Aeromonas hydrophila ML09-119 GN=AHML_16795 PE=4 SV=1;>tr|A0KMX1|A0KMX1_AERHH Hypothetical endoribonuclease L-PSP OS=Aeromonas hydrophila subsp. hydrophila (strain ATCC 7966 / NCIB 9240) GN=AHA_3122 PE=4 SV	3	13	13	13	6	11	10	6	11	10	6	11	10	40.4	40.4	40.4	44.738	421	421;421;421	18	22	17	4.34e-92	0.63324	1.1878	44.784	52	0.6308	0.70055	43.963	18	0.64336	0.75685	43.891	19	0.53375	0.79059	49.763	15	17.6	36.8	32.8	8823800000	3290000000
R4VXK6;A0KMX3;K1K8H6	R4VXK6;A0KMX3;K1K8H6	9;9;8	9;9;8	9;9;8	>tr|R4VXK6|R4VXK6_AERHY S-adenosylmethionine synthase OS=Aeromonas hydrophila ML09-119 GN=metK PE=3 SV=1;>tr|A0KMX3|A0KMX3_AERHH S-adenosylmethionine synthase OS=Aeromonas hydrophila subsp. hydrophila (strain ATCC 7966 / NCIB 9240) GN=metK PE=3 SV=1;>tr|K1	3	9	9	9	5	6	6	5	6	6	5	6	6	27.7	27.7	27.7	41.577	383	383;383;383	6	9	9	7.17e-26	1.2508	1.1878	25.938	20	1.282	1.3729	31.288	6	1.2271	1.3636	13.655	7	1.3238	1.6338	33.408	7	14.1	17.2	17.2	2320400000	610010000
R4VGB9;A0KMX5;O31222;K1JCK0	R4VGB9;A0KMX5;O31222;K1JCK0	4;4;3;3	4;4;3;3	4;4;3;3	>tr|R4VGB9|R4VGB9_AERHY Extracellular deoxyribonuclease OS=Aeromonas hydrophila ML09-119 GN=AHML_16830 PE=4 SV=1;>tr|A0KMX5|A0KMX5_AERHH Extracellular deoxyribonuclease OS=Aeromonas hydrophila subsp. hydrophila (strain ATCC 7966 / NCIB 9240) GN=AHA_3126 PE	4	4	4	4	2	2	2	2	2	2	2	2	2	19.4	19.4	19.4	26.463	227	227;250;227;233	2	3	3	5.27e-11	0.46901	1.1878	18.903	7	0.71893	0.70839	NaN	1	0.43683	0.47316	13.747	3	0.46901	0.5248	16.372	3	10.6	8.4	11.9	350010000	103460000
R4VRZ6;K1JMT1;A0KMX7	R4VRZ6;K1JMT1;A0KMX7	3;3;3	3;3;3	3;3;3	>tr|R4VRZ6|R4VRZ6_AERHY Glutathione synthetase OS=Aeromonas hydrophila ML09-119 GN=gshB PE=3 SV=1;>tr|K1JMT1|K1JMT1_AERHY Glutathione synthetase OS=Aeromonas hydrophila SSU GN=gshB PE=3 SV=1;>tr|A0KMX7|A0KMX7_AERHH Glutathione synthetase OS=Aeromonas hydro	3	3	3	3	1	2	3	1	2	3	1	2	3	12.6	12.6	12.6	35.387	317	317;317;317	1	3	4	3.1e-10	0.79011	1.1878	12.92	4	NaN	NaN	NaN	0	0.81178	0.84643	NaN	1	0.78709	0.84492	15.255	3	4.7	7.9	12.6	226110000	59450000
R4VJ51;K1KDC1;A0KMZ2	R4VJ51;K1KDC1;A0KMZ2	1;1;1	1;1;1	1;1;1	>tr|R4VJ51|R4VJ51_AERHY Autonomous glycyl radical cofactor GrcA OS=Aeromonas hydrophila ML09-119 GN=AHML_16910 PE=3 SV=1;>tr|K1KDC1|K1KDC1_AERHY Autonomous glycyl radical cofactor OS=Aeromonas hydrophila SSU GN=HMPREF1171_00322 PE=3 SV=1;>tr|A0KMZ2|A0KMZ2_	3	1	1	1	0	0	1	0	0	1	0	0	1	7.9	7.9	7.9	14.111	126	126;126;126			1	0.00091234	NaN	1.1878	NaN	0	NaN	NaN	NaN	0	NaN	NaN	NaN	0	NaN	NaN	NaN	0	0	0	7.9	0	0
R4VXM6;A0KMZ4;K1JPJ4	R4VXM6;A0KMZ4;K1JPJ4	7;7;6	7;7;6	7;7;6	>tr|R4VXM6|R4VXM6_AERHY 2-dehydro-3-deoxyphosphooctonate aldolase OS=Aeromonas hydrophila ML09-119 GN=kdsA PE=3 SV=1;>tr|A0KMZ4|A0KMZ4_AERHH 2-dehydro-3-deoxyphosphooctonate aldolase OS=Aeromonas hydrophila subsp. hydrophila (strain ATCC 7966 / NCIB 9240)	3	7	7	7	3	5	5	3	5	5	3	5	5	33.5	33.5	33.5	31.145	284	284;284;284	3	6	7	1.73e-18	0.74966	1.1878	71.921	11	1.5776	1.9403	125.35	2	0.80844	0.90353	22.843	4	0.61943	0.78794	66.337	5	17.6	24.3	28.9	1736000000	493160000
R4W0I9;A0KN00;K1JHN9	R4W0I9;A0KN00;K1JHN9	5;5;4	5;5;4	5;5;4	>tr|R4W0I9|R4W0I9_AERHY Outer-membrane lipoprotein LolB OS=Aeromonas hydrophila ML09-119 GN=lolB PE=3 SV=1;>sp|A0KN00|LOLB_AERHH Outer-membrane lipoprotein LolB OS=Aeromonas hydrophila subsp. hydrophila (strain ATCC 7966 / NCIB 9240) GN=lolB PE=3 SV=1;>tr|	3	5	5	5	4	5	4	4	5	4	4	5	4	32.5	32.5	32.5	22.062	194	194;194;192	4	10	6	1.3e-31	1.9159	1.1878	30.437	13	2.3446	2.4798	45.509	4	1.7948	1.9628	29.2	6	1.9159	1.905	12.306	3	25.8	32.5	25.3	1501800000	259880000
R4VJ59;K1KDA9;A0KN02	R4VJ59;K1KDA9;A0KN02	9;9;9	9;9;9	9;9;9	>tr|R4VJ59|R4VJ59_AERHY Ribose-phosphate pyrophosphokinase OS=Aeromonas hydrophila ML09-119 GN=prs PE=3 SV=1;>tr|K1KDA9|K1KDA9_AERHY Ribose-phosphate pyrophosphokinase OS=Aeromonas hydrophila SSU GN=prs PE=3 SV=1;>tr|A0KN02|A0KN02_AERHH Ribose-phosphate py	3	9	9	9	5	7	5	5	7	5	5	7	5	39	39	39	34.213	315	315;315;338	5	10	6	3.06e-38	1.3519	1.1878	36.221	19	1.3294	1.5872	31.462	4	1.3519	1.5177	36.724	9	1.3357	1.6722	44.047	6	21.6	31.1	21.6	4270000000	999510000
R4W0J3;K1JHN1;A0KN05	R4W0J3;K1JHN1;A0KN05	3;3;3	3;3;3	3;3;3	>tr|R4W0J3|R4W0J3_AERHY GTP-binding protein YchF OS=Aeromonas hydrophila ML09-119 GN=AHML_16975 PE=4 SV=1;>tr|K1JHN1|K1JHN1_AERHY GTP-dependent nucleic acid-binding protein engD OS=Aeromonas hydrophila SSU GN=HMPREF1171_00309 PE=4 SV=1;>tr|A0KN05|A0KN05_AE	3	3	3	3	2	2	3	2	2	3	2	2	3	11.3	11.3	11.3	39.378	363	363;363;363	5	4	6	1.42e-09	1.0025	1.1878	30.249	12	0.91207	0.97899	12.477	4	1.1661	1.3444	30.186	3	1.0185	1.0477	41.412	5	4.7	4.7	11.3	496270000	134710000
R4VGG3;A0KN16	R4VGG3;A0KN16	1;1	1;1	1;1	>tr|R4VGG3|R4VGG3_AERHY Phosphatase YqaB OS=Aeromonas hydrophila ML09-119 GN=AHML_17030 PE=4 SV=1;>tr|A0KN16|A0KN16_AERHH Phosphatase YqaB OS=Aeromonas hydrophila subsp. hydrophila (strain ATCC 7966 / NCIB 9240) GN=AHA_3176 PE=4 SV=1	2	1	1	1	1	1	1	1	1	1	1	1	1	4	4	4	22.018	198	198;198	1	1	1	0.0022431	0.48805	1.1878	13.93	3	0.48805	0.49535	NaN	1	0.52888	0.54529	NaN	1	0.3585	0.41439	NaN	1	4	4	4	276570000	80765000
R4VJ69;A0KN17;K1JDN5	R4VJ69;A0KN17;K1JDN5	9;9;6	9;9;6	9;9;6	>tr|R4VJ69|R4VJ69_AERHY Uncharacterized protein OS=Aeromonas hydrophila ML09-119 GN=AHML_17035 PE=4 SV=1;>tr|A0KN17|A0KN17_AERHH Putative uncharacterized protein OS=Aeromonas hydrophila subsp. hydrophila (strain ATCC 7966 / NCIB 9240) GN=AHA_3177 PE=4 SV=1	3	9	9	9	4	4	6	4	4	6	4	4	6	47.9	47.9	47.9	29.445	265	265;265;265	5	6	8	2.41e-34	0.5738	1.1878	72.556	15	0.5253	0.61319	119.35	4	0.54451	0.58545	35.756	5	0.65406	0.6632	69.241	6	21.1	20	29.4	1721800000	423340000
A0KN18;K1KDG2;R4VS28;REV__R4V9B2;REV__A0KGD1	A0KN18;K1KDG2;R4VS28	9;7;7;1;1	9;7;7;1;1	9;7;7;1;1	>sp|A0KN18|ASTD_AERHH N-succinylglutamate 5-semialdehyde dehydrogenase OS=Aeromonas hydrophila subsp. hydrophila (strain ATCC 7966 / NCIB 9240) GN=astD PE=3 SV=1;>tr|K1KDG2|K1KDG2_AERHY N-succinylglutamate 5-semialdehyde dehydrogenase OS=Aeromonas hydrophi	5	9	9	9	7	7	6	7	7	6	7	7	6	22.3	22.3	22.3	52.211	489	489;489;489;309;309	11	9	10	2.5e-68	0.38062	1.1878	70.939	24	0.4915	0.5382	84.556	8	0.36259	0.4339	57.438	9	0.37997	0.43327	80.675	7	16.6	17.4	13.5	2655100000	883810000
R4VXQ4;K1JSW0;A0KN19	R4VXQ4;K1JSW0;A0KN19	3;3;3	3;3;3	3;3;3	>tr|R4VXQ4|R4VXQ4_AERHY Arginine N-succinyltransferase subunit beta OS=Aeromonas hydrophila ML09-119 GN=AHML_17045 PE=4 SV=1;>tr|K1JSW0|K1JSW0_AERHY Arginine N-succinyltransferase OS=Aeromonas hydrophila SSU GN=HMPREF1171_00285 PE=4 SV=1;>tr|A0KN19|A0KN19_	3	3	3	3	3	2	1	3	2	1	3	2	1	10.3	10.3	10.3	38.017	339	339;339;339	3	4	1	3.57e-13	0.37673	1.1878	107.97	7	1.4436	1.4878	199.04	2	0.37707	0.37742	33.387	4	0.31134	0.32249	NaN	1	10.3	7.7	2.9	475290000	143100000
R4VS31;K1KDF6;A0KN23	R4VS31;K1KDF6;A0KN23	3;3;3	3;3;3	3;3;3	>tr|R4VS31|R4VS31_AERHY Tryptophan--tRNA ligase OS=Aeromonas hydrophila ML09-119 GN=trpS PE=3 SV=1;>tr|K1KDF6|K1KDF6_AERHY Tryptophan--tRNA ligase OS=Aeromonas hydrophila SSU GN=trpS PE=3 SV=1;>tr|A0KN23|A0KN23_AERHH Tryptophan--tRNA ligase OS=Aeromonas hy	3	3	3	3	1	2	3	1	2	3	1	2	3	8.7	8.7	8.7	37.086	334	334;334;334	1	2	3	1.05e-09	0.85203	1.1878	22.214	6	1.1849	1.1583	NaN	1	0.81871	0.80674	13.613	2	0.82028	0.82256	22.43	3	3.6	5.7	8.7	344950000	135120000
R4W0L1;A0KN30;K1JTL1	R4W0L1;A0KN30;K1JTL1	4;4;2	4;4;2	4;4;2	>tr|R4W0L1|R4W0L1_AERHY Type IV pilus secretin PilQ OS=Aeromonas hydrophila ML09-119 GN=AHML_17100 PE=3 SV=1;>tr|A0KN30|A0KN30_AERHH Type IV pilus secretin PilQ OS=Aeromonas hydrophila subsp. hydrophila (strain ATCC 7966 / NCIB 9240) GN=pilQ PE=3 SV=1;>tr|	3	4	4	4	1	4	3	1	4	3	1	4	3	5.1	5.1	5.1	77.642	727	727;733;256	1	4	3	3.92e-08	0.68182	1.1878	12.464	5	0.56433	0.57554	NaN	1	0.71515	0.7441	1.4671	2	0.68997	0.74126	9.9514	2	1.4	5.1	3.9	311080000	97824000
A0KN39	A0KN39	9	9	0	>tr|A0KN39|A0KN39_AERHH Zn-dependent hydrolase OS=Aeromonas hydrophila subsp. hydrophila (strain ATCC 7966 / NCIB 9240) GN=AHA_3199 PE=4 SV=1	1	9	9	0	7	8	9	7	8	9	0	0	0	40.9	40.9	0	30.967	286	286	14	19	14	1.88e-75	0.33285	1.1878	69.929	40	0.28215	0.38977	106.35	10	0.34775	0.43286	52.125	16	0.35374	0.4326	57.557	14	29.4	33.2	40.9	12127000000	4201800000
R4VS58;K1JTJ0;A0KN48	R4VS58;K1JTJ0;A0KN48	2;2;2	2;2;2	2;2;2	>tr|R4VS58|R4VS58_AERHY Fumarate reductase flavoprotein subunit OS=Aeromonas hydrophila ML09-119 GN=AHML_17190 PE=4 SV=1;>tr|K1JTJ0|K1JTJ0_AERHY Fumarate reductase flavoprotein subunit OS=Aeromonas hydrophila SSU GN=HMPREF1171_00254 PE=4 SV=1;>tr|A0KN48|A0	3	2	2	2	0	1	1	0	1	1	0	1	1	3.4	3.4	3.4	65.324	594	594;594;594		1	1	6.93e-06	0.18089	1.1878	189.11	2	NaN	NaN	NaN	0	0.758	0.78139	NaN	1	0.043167	0.053877	NaN	1	0	1.9	1.5	257100000	181120000
R4VGN3;A0KN61;K1JEA6	R4VGN3;A0KN61;K1JEA6	2;2;1	2;2;1	2;2;1	>tr|R4VGN3|R4VGN3_AERHY Uncharacterized protein OS=Aeromonas hydrophila ML09-119 GN=AHML_17255 PE=4 SV=1;>tr|A0KN61|A0KN61_AERHH TPR repeats containing protein OS=Aeromonas hydrophila subsp. hydrophila (strain ATCC 7966 / NCIB 9240) GN=AHA_3221 PE=4 SV=1;>	3	2	2	2	1	1	2	1	1	2	1	1	2	7.5	7.5	7.5	23.183	212	212;212;212	1	1	2	6.46e-05	0.62566	1.1878	NaN	1	NaN	NaN	NaN	0	0.62566	0.69316	NaN	1	NaN	NaN	NaN	0	4.7	4.7	7.5	40312000	12983000
R4VXV6;K1JEA0;A0KN64	R4VXV6;K1JEA0;A0KN64	4;4;4	4;4;4	4;4;4	>tr|R4VXV6|R4VXV6_AERHY ATP-dependent Zn protease OS=Aeromonas hydrophila ML09-119 GN=AHML_17270 PE=4 SV=1;>tr|K1JEA0|K1JEA0_AERHY Uncharacterized protein OS=Aeromonas hydrophila SSU GN=HMPREF1171_00236 PE=4 SV=1;>tr|A0KN64|A0KN64_AERHH ATP-dependent Zn pr	3	4	4	4	1	2	3	1	2	3	1	2	3	25.8	25.8	25.8	18.037	163	163;165;168	3	2	3	1.5e-15	0.39079	1.1878	87.146	4	0.20842	0.20344	NaN	1	0.33752	0.38338	NaN	1	0.83976	0.91653	81.563	2	5.5	13.5	17.8	282140000	88268000
R4W0Q8;K1KDX7;A0KN65	R4W0Q8;K1KDX7;A0KN65	2;2;2	2;2;2	2;2;2	>tr|R4W0Q8|R4W0Q8_AERHY GMP reductase OS=Aeromonas hydrophila ML09-119 GN=guaC PE=3 SV=1;>tr|K1KDX7|K1KDX7_AERHY GMP reductase OS=Aeromonas hydrophila SSU GN=guaC PE=3 SV=1;>sp|A0KN65|GUAC_AERHH GMP reductase OS=Aeromonas hydrophila subsp. hydrophila (stra	3	2	2	2	1	0	1	1	0	1	1	0	1	5.5	5.5	5.5	37.481	347	347;347;347	1		1	5.52e-07	2.2856	1.1878	17.875	2	2.459	2.6437	NaN	1	NaN	NaN	NaN	0	2.1244	2.0531	NaN	1	3.5	0	2	47615000	7412900
R4VJD8;A0KN67;K1JQA4	R4VJD8;A0KN67;K1JQA4	4;4;3	4;4;3	4;4;3	>tr|R4VJD8|R4VJD8_AERHY Elongation factor P OS=Aeromonas hydrophila ML09-119 GN=efp PE=3 SV=1;>sp|A0KN67|EFP_AERHH Elongation factor P OS=Aeromonas hydrophila subsp. hydrophila (strain ATCC 7966 / NCIB 9240) GN=efp PE=3 SV=1;>tr|K1JQA4|K1JQA4_AERHY Elongat	3	4	4	4	4	3	3	4	3	3	4	3	3	26.6	26.6	26.6	21.126	188	188;188;188	6	9	5	2.69e-44	0.94707	1.1878	28.354	19	0.90345	1.0953	35.805	6	0.98985	1.1732	29.734	8	1.0064	1.204	19.51	5	26.6	21.3	21.3	7988300000	2081200000
R4VSB2;A0KN73;K1JE90	R4VSB2;A0KN73;K1JE90	6;6;4	6;6;4	6;6;4	>tr|R4VSB2|R4VSB2_AERHY Nitroreductase family protein OS=Aeromonas hydrophila ML09-119 GN=AHML_17315 PE=4 SV=1;>tr|A0KN73|A0KN73_AERHH Nitroreductase family protein OS=Aeromonas hydrophila subsp. hydrophila (strain ATCC 7966 / NCIB 9240) GN=AHA_3233 PE=4 S	3	6	6	6	2	5	6	2	5	6	2	5	6	29.5	29.5	29.5	22.588	200	200;200;200	3	8	8	4.59e-21	0.51882	1.1878	34.18	18	0.55759	0.66539	13.496	3	0.48921	0.51906	21.605	7	0.6548	0.70204	44.819	8	12	24	29.5	2109600000	698270000
R4VGP8;K1JQ87;A0KN81	R4VGP8;K1JQ87;A0KN81	1;1;1	1;1;1	1;1;1	>tr|R4VGP8|R4VGP8_AERHY (Dimethylallyl)adenosine tRNA methylthiotransferase MiaB OS=Aeromonas hydrophila ML09-119 GN=miaB PE=3 SV=1;>tr|K1JQ87|K1JQ87_AERHY (Dimethylallyl)adenosine tRNA methylthiotransferase MiaB OS=Aeromonas hydrophila SSU GN=miaB PE=3 SV	3	1	1	1	0	1	1	0	1	1	0	1	1	1.9	1.9	1.9	53.243	477	477;477;477		1	1	0.0013362	0.36634	1.1878	13.707	2	NaN	NaN	NaN	0	0.39524	0.42894	NaN	1	0.33956	0.35335	NaN	1	0	1.9	1.9	50917000	15579000
A0KN82;K1JIB1	A0KN82;K1JIB1	2;1	2;1	2;1	>tr|A0KN82|A0KN82_AERHH PhoH family protein OS=Aeromonas hydrophila subsp. hydrophila (strain ATCC 7966 / NCIB 9240) GN=AHA_3242 PE=4 SV=1;>tr|K1JIB1|K1JIB1_AERHY PhoH-like protein OS=Aeromonas hydrophila SSU GN=HMPREF1171_00217 PE=4 SV=1	2	2	2	2	2	0	1	2	0	1	2	0	1	8.1	8.1	8.1	38.681	347	347;356	2		2	0.0012369	0.32078	1.1878	24.054	4	0.33946	0.48114	12.112	2	NaN	NaN	NaN	0	0.30378	0.33159	14.259	2	8.1	0	2.3	1617200000	1013700000
R4VGQ2;K1JQ80;A0KN86	R4VGQ2;K1JQ80;A0KN86	1;1;1	1;1;1	1;1;1	>tr|R4VGQ2|R4VGQ2_AERHY Uncharacterized protein OS=Aeromonas hydrophila ML09-119 GN=AHML_17380 PE=4 SV=1;>tr|K1JQ80|K1JQ80_AERHY Uncharacterized protein OS=Aeromonas hydrophila SSU GN=HMPREF1171_00213 PE=4 SV=1;>tr|A0KN86|A0KN86_AERHH Putative uncharacteri	3	1	1	1	0	1	0	0	1	0	0	1	0	9.3	9.3	9.3	18.758	162	162;162;162		1		9.83e-06	0.82605	1.1878	NaN	1	NaN	NaN	NaN	0	0.82605	0.84174	NaN	1	NaN	NaN	NaN	0	0	9.3	0	91226000	20571000
R4VJF6;A0KN87;K1JIA5	R4VJF6;A0KN87;K1JIA5	8;8;5	8;8;5	8;8;5	>tr|R4VJF6|R4VJF6_AERHY Leucine--tRNA ligase OS=Aeromonas hydrophila ML09-119 GN=leuS PE=3 SV=1;>sp|A0KN87|SYL_AERHH Leucine--tRNA ligase OS=Aeromonas hydrophila subsp. hydrophila (strain ATCC 7966 / NCIB 9240) GN=leuS PE=3 SV=2;>tr|K1JIA5|K1JIA5_AERHY Leu	3	8	8	8	3	8	5	3	8	5	3	8	5	11.4	11.4	11.4	96.759	859	859;859;859	3	8	5	4.71e-29	0.96584	1.1878	48.455	16	1.0072	1.1333	79.103	3	1.0275	1.0178	40.255	8	0.86389	0.98014	44.595	5	3	11.4	8	1108100000	291640000
A0KN97;R4VGQ8;K1JTE9	A0KN97;R4VGQ8;K1JTE9	1;1;1	1;1;1	1;1;1	>tr|A0KN97|A0KN97_AERHH Lytic murein transglycosylase B OS=Aeromonas hydrophila subsp. hydrophila (strain ATCC 7966 / NCIB 9240) GN=mltB-2 PE=4 SV=1;>tr|R4VGQ8|R4VGQ8_AERHY Lytic murein transglycosylase B OS=Aeromonas hydrophila ML09-119 GN=AHML_17430 PE=4	3	1	1	1	0	1	0	0	1	0	0	1	0	5.3	5.3	5.3	33.612	300	300;332;332		2		2.31e-07	NaN	1.1878	NaN	0	NaN	NaN	NaN	0	NaN	NaN	NaN	0	NaN	NaN	NaN	0	0	5.3	0	0	0
R4VSF0;A0KNB5	R4VSF0;A0KNB5	1;1	1;1	1;1	>tr|R4VSF0|R4VSF0_AERHY Flavodoxin OS=Aeromonas hydrophila ML09-119 GN=AHML_17515 PE=3 SV=1;>tr|A0KNB5|A0KNB5_AERHH Flavodoxin OS=Aeromonas hydrophila subsp. hydrophila (strain ATCC 7966 / NCIB 9240) GN=AHA_3275 PE=3 SV=1	2	1	1	1	1	1	1	1	1	1	1	1	1	8.1	8.1	8.1	19.698	172	172;172	1	1	1	5.37e-07	1.7555	1.1878	35.579	3	1.7555	1.7106	NaN	1	2.038	2.2253	NaN	1	0.98377	1.1005	NaN	1	8.1	8.1	8.1	198300000	54703000
A0KNB9;R4VJI1;K1JQ50	A0KNB9;R4VJI1;K1JQ50	11;10;8	9;8;6	9;8;6	>tr|A0KNB9|A0KNB9_AERHH LysM domain protein OS=Aeromonas hydrophila subsp. hydrophila (strain ATCC 7966 / NCIB 9240) GN=AHA_3279 PE=4 SV=1;>tr|R4VJI1|R4VJI1_AERHY LysM domain-containing protein OS=Aeromonas hydrophila ML09-119 GN=AHML_17535 PE=4 SV=1;>tr|K	3	11	9	9	9	11	10	8	9	8	8	9	8	51.9	46.4	46.4	33.912	308	308;308;308	26	25	32	1.77e-200	0.44419	1.1878	36.688	73	0.377	0.54433	48.216	25	0.49572	0.63925	34.291	21	0.40831	0.56955	25.059	27	37.3	51.9	39.3	44328000000	13349000000
R4VJI4;K1JQ47;A0KNC4	R4VJI4;K1JQ47;A0KNC4	4;4;4	4;4;4	4;4;4	>tr|R4VJI4|R4VJI4_AERHY Succinyl-CoA synthetase subunit alpha OS=Aeromonas hydrophila ML09-119 GN=AHML_17560 PE=4 SV=1;>tr|K1JQ47|K1JQ47_AERHY Uncharacterized protein OS=Aeromonas hydrophila SSU GN=HMPREF1171_00178 PE=4 SV=1;>tr|A0KNC4|A0KNC4_AERHH Succiny	3	4	4	4	0	3	3	0	3	3	0	3	3	13	13	13	49.206	453	453;454;460		3	3	1.31e-18	1.2525	1.1878	82.4	5	NaN	NaN	NaN	0	1.2525	1.4258	87.364	3	0.7792	0.87698	105.37	2	0	7.1	11.3	585240000	211600000
R4VGT3;K1JI79;A0KND3	R4VGT3;K1JI79;A0KND3	4;4;4	4;4;4	4;4;4	>tr|R4VGT3|R4VGT3_AERHY (Alpha)-aspartyl dipeptidase OS=Aeromonas hydrophila ML09-119 GN=AHML_17605 PE=4 SV=1;>tr|K1JI79|K1JI79_AERHY Uncharacterized protein OS=Aeromonas hydrophila SSU GN=HMPREF1171_00177 PE=4 SV=1;>tr|A0KND3|A0KND3_AERHH Dipeptidase E OS	3	4	4	4	3	4	2	3	4	2	3	4	2	28.5	28.5	28.5	26.67	242	242;242;242	5	5	3	3.9e-14	1.1344	1.1878	46.64	9	0.75401	0.7488	26.111	4	1.1805	1.3678	20.54	3	1.7079	1.995	6.1094	2	19	28.5	13.6	897240000	230080000
R4VJJ1;K1JE44;A0KND4	R4VJJ1;K1JE44;A0KND4	1;1;1	1;1;1	1;1;1	>tr|R4VJJ1|R4VJJ1_AERHY Fumarate hydratase class II OS=Aeromonas hydrophila ML09-119 GN=fumC PE=3 SV=1;>tr|K1JE44|K1JE44_AERHY Fumarate hydratase class II OS=Aeromonas hydrophila SSU GN=fumC PE=3 SV=1;>tr|A0KND4|A0KND4_AERHH Fumarate hydratase class II OS=	3	1	1	1	1	0	1	1	0	1	1	0	1	1.9	1.9	1.9	49.311	464	464;464;464	1		1	0.0020432	0.6019	1.1878	47.584	2	0.86299	0.84508	NaN	1	NaN	NaN	NaN	0	0.4198	0.43117	NaN	1	1.9	0	1.9	73842000	23525000
A0KND5;R4VSG6;K1KDT0;REV__K1JCS4;REV__A0KIJ1;REV__R4VVP2	A0KND5;R4VSG6;K1KDT0	5;5;4;1;1;1	5;5;4;1;1;1	5;5;4;1;1;1	>tr|A0KND5|A0KND5_AERHH Putative uncharacterized protein OS=Aeromonas hydrophila subsp. hydrophila (strain ATCC 7966 / NCIB 9240) GN=AHA_3295 PE=4 SV=1;>tr|R4VSG6|R4VSG6_AERHY Uncharacterized protein OS=Aeromonas hydrophila ML09-119 GN=AHML_17615 PE=4 SV=1	6	5	5	5	5	4	4	5	4	4	5	4	4	37.9	37.9	37.9	13.721	124	124;125;130;1249;1251;1261	9	6	8	2.16e-40	0.45796	1.1878	19.501	23	0.42876	0.69123	20.123	9	0.51141	0.65457	18.011	6	0.48196	0.66702	22.247	8	37.9	32.3	32.3	18799000000	5453200000
R4VJJ5;K1KDS9;A0KNE0	R4VJJ5;K1KDS9;A0KNE0	1;1;1	1;1;1	1;1;1	>tr|R4VJJ5|R4VJJ5_AERHY 30S ribosomal protein S15 OS=Aeromonas hydrophila ML09-119 GN=rpsO PE=3 SV=1;>tr|K1KDS9|K1KDS9_AERHY 30S ribosomal protein S15 OS=Aeromonas hydrophila SSU GN=rpsO PE=3 SV=1;>sp|A0KNE0|RS15_AERHH 30S ribosomal protein S15 OS=Aeromona	3	1	1	1	1	1	1	1	1	1	1	1	1	10.1	10.1	10.1	10.14	89	89;89;89	1	1	1	3.08e-06	1.3447	1.1878	12.97	3	1.4282	1.909	NaN	1	1.3447	1.7046	NaN	1	1.2555	1.4738	NaN	1	10.1	10.1	10.1	543010000	136650000
K1JTB5;R4VSG8;A0KNE1	K1JTB5;R4VSG8;A0KNE1	1;1;1	1;1;1	1;1;1	>tr|K1JTB5|K1JTB5_AERHY tRNA pseudouridine synthase B OS=Aeromonas hydrophila SSU GN=truB PE=3 SV=1;>tr|R4VSG8|R4VSG8_AERHY tRNA pseudouridine synthase B OS=Aeromonas hydrophila ML09-119 GN=truB PE=3 SV=1;>tr|A0KNE1|A0KNE1_AERHH tRNA pseudouridine synthase	3	1	1	1	0	1	1	0	1	1	0	1	1	6.3	6.3	6.3	35.01	316	316;319;332		2	1	0.00027949	NaN	1.1878	NaN	0	NaN	NaN	NaN	0	NaN	NaN	NaN	0	NaN	NaN	NaN	0	0	6.3	6.3	0	0
R4W0U9;A0KNE3;K1JI69	R4W0U9;A0KNE3;K1JI69	11;11;7	11;11;7	11;11;7	>tr|R4W0U9|R4W0U9_AERHY Translation initiation factor IF-2 OS=Aeromonas hydrophila ML09-119 GN=infB PE=3 SV=1;>sp|A0KNE3|IF2_AERHH Translation initiation factor IF-2 OS=Aeromonas hydrophila subsp. hydrophila (strain ATCC 7966 / NCIB 9240) GN=infB PE=3 SV=1	3	11	11	11	6	10	6	6	10	6	6	10	6	12.8	12.8	12.8	98.155	897	897;897;900	6	13	7	1.51e-32	1.1052	1.1878	42.358	21	1.1052	1.1798	21.416	5	1.1044	1.2259	36.266	10	0.9863	1.0423	64.176	6	6.7	11.8	6.6	1287700000	346810000
R4VGU3;K1JE34;A0KNE4	R4VGU3;K1JE34;A0KNE4	4;4;4	4;4;4	4;4;4	>tr|R4VGU3|R4VGU3_AERHY Transcription elongation factor NusA OS=Aeromonas hydrophila ML09-119 GN=nusA PE=4 SV=1;>tr|K1JE34|K1JE34_AERHY Transcription elongation protein nusA OS=Aeromonas hydrophila SSU GN=HMPREF1171_00166 PE=4 SV=1;>tr|A0KNE4|A0KNE4_AERHH	3	4	4	4	4	2	2	4	2	2	4	2	2	8.4	8.4	8.4	55.458	500	500;500;500	5	2	2	1.77e-17	1.117	1.1878	31.75	6	1.0713	1.2838	40.4	4	1.1722	1.4086	NaN	1	1.1376	1.2425	NaN	1	8.4	4	4	847490000	230820000
R4W0V3;A0KNE8;K1JI65	R4W0V3;A0KNE8;K1JI65	6;6;5	6;6;5	6;6;5	>tr|R4W0V3|R4W0V3_AERHY Phosphoglucosamine mutase OS=Aeromonas hydrophila ML09-119 GN=glmM PE=3 SV=1;>sp|A0KNE8|GLMM_AERHH Phosphoglucosamine mutase OS=Aeromonas hydrophila subsp. hydrophila (strain ATCC 7966 / NCIB 9240) GN=glmM PE=3 SV=1;>tr|K1JI65|K1JI6	3	6	6	6	3	2	2	3	2	2	3	2	2	18.5	18.5	18.5	47.609	444	444;444;444	3	2	2	4.31e-23	0.75154	1.1878	29.411	5	0.75154	0.84115	NaN	1	0.96421	1.0161	47.391	2	0.88818	1.0182	30.418	2	9.7	4.7	6.8	485090000	139660000
R4VJK2;A0KNF0;K1KDS1	R4VJK2;A0KNF0;K1KDS1	3;3;2	3;3;2	3;3;2	>tr|R4VJK2|R4VJK2_AERHY ATP-dependent zinc metalloprotease FtsH OS=Aeromonas hydrophila ML09-119 GN=ftsH PE=3 SV=1;>tr|A0KNF0|A0KNF0_AERHH ATP-dependent zinc metalloprotease FtsH OS=Aeromonas hydrophila subsp. hydrophila (strain ATCC 7966 / NCIB 9240) GN=h	3	3	3	3	0	0	3	0	0	3	0	0	3	4.9	4.9	4.9	71.629	649	649;649;649			3	9.15e-07	3.8658	1.1878	22.805	2	NaN	NaN	NaN	0	NaN	NaN	NaN	0	3.8658	4.1456	22.805	2	0	0	4.9	128430000	24894000
R4VGV2;A0KNF4;K1JE25	R4VGV2;A0KNF4;K1JE25	5;5;4	5;5;4	5;5;4	>tr|R4VGV2|R4VGV2_AERHY Transcription elongation factor OS=Aeromonas hydrophila ML09-119 GN=AHML_17715 PE=3 SV=1;>tr|A0KNF4|A0KNF4_AERHH Transcription elongation factor GreA OS=Aeromonas hydrophila subsp. hydrophila (strain ATCC 7966 / NCIB 9240) GN=greA P	3	5	5	5	3	4	5	3	4	5	3	4	5	34.2	34.2	34.2	17.715	158	158;158;158	3	6	6	3.68e-18	1.5646	1.1878	73.221	13	1.5692	1.7807	56.467	2	1.404	1.3329	78.845	5	1.6275	1.6992	84.267	6	21.5	28.5	34.2	1199400000	226570000
R4VY24;A0KNG2	R4VY24;A0KNG2	33;33	33;33	7;7	>tr|R4VY24|R4VY24_AERHY Peptide ABC transporter periplasmic peptide-binding protein OS=Aeromonas hydrophila ML09-119 GN=AHML_17755 PE=4 SV=1;>tr|A0KNG2|A0KNG2_AERHH Peptide ABC transporter, periplasmic peptide-binding protein OS=Aeromonas hydrophila subsp.	2	33	33	7	27	29	30	27	29	30	7	6	6	74.3	74.3	19.3	57.381	518	518;518	151	95	95	0	0.31176	1.1878	39.478	285	0.31711	0.42499	40.155	126	0.30646	0.42034	40.551	79	0.31078	0.40847	37.779	80	68.7	66	68.9	232160000000	75362000000
R4VSI9;K1JT95;A0KNG6	R4VSI9;K1JT95;A0KNG6	3;3;3	3;3;3	3;3;3	>tr|R4VSI9|R4VSI9_AERHY N utilization substance protein B homolog OS=Aeromonas hydrophila ML09-119 GN=nusB PE=3 SV=1;>tr|K1JT95|K1JT95_AERHY N utilization substance protein B homolog OS=Aeromonas hydrophila SSU GN=nusB PE=3 SV=1;>sp|A0KNG6|NUSB_AERHH N uti	3	3	3	3	1	2	2	1	2	2	1	2	2	24.8	24.8	24.8	15.751	137	137;137;137	1	2	2	6.18e-07	0.94593	1.1878	25.968	4	0.79502	0.85346	NaN	1	0.98117	1.0236	35.977	2	1.094	1.2499	NaN	1	10.9	13.9	13.9	483970000	134910000
R4VY27;A0KNG7;K1JQ20	R4VY27;A0KNG7;K1JQ20	3;3;2	3;3;2	3;3;2	>tr|R4VY27|R4VY27_AERHY 6,7-dimethyl-8-ribityllumazine synthase OS=Aeromonas hydrophila ML09-119 GN=ribH PE=3 SV=1;>tr|A0KNG7|A0KNG7_AERHH 6,7-dimethyl-8-ribityllumazine synthase OS=Aeromonas hydrophila subsp. hydrophila (strain ATCC 7966 / NCIB 9240) GN=r	3	3	3	3	1	2	3	1	2	3	1	2	3	20.5	20.5	20.5	16.608	156	156;194;156	1	2	3	8.21e-12	1.4295	1.1878	12.817	6	1.2428	1.4836	NaN	1	1.4587	1.6193	14.587	2	1.524	1.6901	15.432	3	8.3	12.2	20.5	990210000	216220000
A0KNG8;R4W0W5	A0KNG8;R4W0W5	9;5	9;5	9;5	>tr|A0KNG8|A0KNG8_AERHH Tonin OS=Aeromonas hydrophila subsp. hydrophila (strain ATCC 7966 / NCIB 9240) GN=AHA_3330 PE=4 SV=1;>tr|R4W0W5|R4W0W5_AERHY Tonin OS=Aeromonas hydrophila ML09-119 GN=AHML_17785 PE=3 SV=1	2	9	9	9	6	9	8	6	9	8	6	9	8	30.8	30.8	30.8	41.763	399	399;307	35	21	16	6.62e-223	2.3951	1.1878	33.733	63	2.3876	2.8126	39.8	31	2.4429	3.1212	27.876	18	2.3933	3.2979	24.651	14	19.5	30.8	27.6	51067000000	8850100000
R4VY31;A0KNH1;K1KDQ9	R4VY31;A0KNH1	3;3;1	3;3;1	3;3;1	>tr|R4VY31|R4VY31_AERHY Riboflavin biosynthesis protein RibD OS=Aeromonas hydrophila ML09-119 GN=AHML_17805 PE=3 SV=1;>tr|A0KNH1|A0KNH1_AERHH Riboflavin biosynthesis protein RibD OS=Aeromonas hydrophila subsp. hydrophila (strain ATCC 7966 / NCIB 9240) GN=r	3	3	3	3	0	3	0	0	3	0	0	3	0	10	10	10	40.08	369	369;369;369		3		9.12e-07	2.3767	1.1878	NaN	1	NaN	NaN	NaN	0	2.3767	2.5624	NaN	1	NaN	NaN	NaN	0	0	10	0	50201000	13086000
R4W0W8;K1JT90;A0KNH2	R4W0W8;K1JT90;A0KNH2	1;1;1	1;1;1	1;1;1	>tr|R4W0W8|R4W0W8_AERHY Transcriptional repressor NrdR OS=Aeromonas hydrophila ML09-119 GN=nrdR PE=3 SV=1;>tr|K1JT90|K1JT90_AERHY Transcriptional repressor NrdR OS=Aeromonas hydrophila SSU GN=nrdR PE=3 SV=1;>sp|A0KNH2|NRDR_AERHH Transcriptional repressor N	3	1	1	1	0	0	1	0	0	1	0	0	1	6	6	6	17.18	149	149;149;149			1	0.0005181	2.0721	1.1878	NaN	1	NaN	NaN	NaN	0	NaN	NaN	NaN	0	2.0721	1.9237	NaN	1	0	0	6	11413000	1956500
R4VSJ8;A0KNH4;C0M164;K1JE08	R4VSJ8;A0KNH4;C0M164;K1JE08	15;15;13;11	15;15;13;11	15;15;13;11	>tr|R4VSJ8|R4VSJ8_AERHY Serine hydroxymethyltransferase OS=Aeromonas hydrophila ML09-119 GN=glyA PE=3 SV=1;>sp|A0KNH4|GLYA_AERHH Serine hydroxymethyltransferase OS=Aeromonas hydrophila subsp. hydrophila (strain ATCC 7966 / NCIB 9240) GN=glyA PE=3 SV=1;>tr|	4	15	15	15	10	9	12	10	9	12	10	9	12	33.6	33.6	33.6	45.514	417	417;417;417;417	13	13	16	3.49e-103	1.3138	1.1878	34.504	34	1.3198	1.6459	34.046	11	1.2266	1.4108	43.014	11	1.3703	1.7352	28.101	12	24	24	29.5	10118000000	2639100000
A0KNI2;R4VJN0;K1JDZ3	A0KNI2;R4VJN0;K1JDZ3	16;13;13	16;13;13	16;13;13	>sp|A0KNI2|ACSA_AERHH Acetyl-coenzyme A synthetase OS=Aeromonas hydrophila subsp. hydrophila (strain ATCC 7966 / NCIB 9240) GN=acsA PE=3 SV=1;>tr|R4VJN0|R4VJN0_AERHY Acetyl-coenzyme A synthetase OS=Aeromonas hydrophila ML09-119 GN=acsA PE=3 SV=1;>tr|K1JDZ3	3	16	16	16	11	15	13	11	15	13	11	15	13	29.2	29.2	29.2	71.341	648	648;648;648	28	28	25	8.42e-132	0.27408	1.1878	62.315	57	0.32163	0.34775	73.508	19	0.24971	0.27217	56.536	21	0.27923	0.32967	58.937	17	22.8	29.2	25.9	7449600000	2518600000
R4VGY5;A0KNI5;K1JQ03	R4VGY5;A0KNI5;K1JQ03	7;7;6	7;7;6	7;7;6	>tr|R4VGY5|R4VGY5_AERHY Acetyl-CoA carboxylase, biotin carboxylase OS=Aeromonas hydrophila ML09-119 GN=AHML_17890 PE=4 SV=1;>tr|A0KNI5|A0KNI5_AERHH Acetyl-CoA carboxylase, biotin carboxylase OS=Aeromonas hydrophila subsp. hydrophila (strain ATCC 7966 / NCI	3	7	7	7	3	6	6	3	6	6	3	6	6	20.6	20.6	20.6	48.976	446	446;446;446	3	10	8	6.01e-37	0.94344	1.1878	49.417	19	1.0092	1.112	21.984	2	0.89057	1.0121	39.03	9	1.6086	1.6807	57.864	8	11.4	18.8	16.6	1877400000	479320000
R4VJP1;K1JI31;A0KNJ1	R4VJP1;K1JI31;A0KNJ1	1;1;1	1;1;1	1;1;1	>tr|R4VJP1|R4VJP1_AERHY Ribosomal protein L11 methyltransferase OS=Aeromonas hydrophila ML09-119 GN=prmA PE=3 SV=1;>tr|K1JI31|K1JI31_AERHY Ribosomal protein L11 methyltransferase OS=Aeromonas hydrophila SSU GN=prmA PE=3 SV=1;>sp|A0KNJ1|PRMA_AERHH Ribosomal	3	1	1	1	1	1	1	1	1	1	1	1	1	3.8	3.8	3.8	31.831	292	292;292;292	1	1	1	0.00021726	1.0001	1.1878	NaN	1	NaN	NaN	NaN	0	NaN	NaN	NaN	0	1.0001	1.1554	NaN	1	3.8	3.8	3.8	99953000	29299000
R4W0Y4;A0KNJ4;K1JT66	R4W0Y4;A0KNJ4;K1JT66	4;4;3	4;4;3	4;4;3	>tr|R4W0Y4|R4W0Y4_AERHY Nitroreductase family protein OS=Aeromonas hydrophila ML09-119 GN=AHML_17935 PE=4 SV=1;>tr|A0KNJ4|A0KNJ4_AERHH Nitroreductase family protein OS=Aeromonas hydrophila subsp. hydrophila (strain ATCC 7966 / NCIB 9240) GN=AHA_3356 PE=4 S	3	4	4	4	2	4	3	2	4	3	2	4	3	30.8	30.8	30.8	20.262	182	182;182;182	5	8	7	1.81e-42	0.89086	1.1878	34.342	14	0.93976	1.0236	46.208	3	0.86715	0.9602	27.458	6	0.9028	0.97032	41.355	5	14.3	30.8	25.3	1346000000	391850000
A0KNK6;R4W0Z3;K1JT59	A0KNK6;R4W0Z3;K1JT59	3;2;2	3;2;2	3;2;2	>sp|A0KNK6|RF2_AERHH Peptide chain release factor 2 OS=Aeromonas hydrophila subsp. hydrophila (strain ATCC 7966 / NCIB 9240) GN=prfB PE=3 SV=1;>tr|R4W0Z3|R4W0Z3_AERHY Peptide chain release factor 2 OS=Aeromonas hydrophila ML09-119 GN=prfB PE=3 SV=1;>tr|K1J	3	3	3	3	0	2	2	0	2	2	0	2	2	8.2	8.2	8.2	41.063	365	365;248;300		2	3	1.69e-05	0.89822	1.1878	66.222	4	NaN	NaN	NaN	0	0.93395	1.0901	31.933	2	0.52414	0.52955	83.209	2	0	5.2	5.2	375710000	103290000
K1JPY8;A0KNK7;R4VH02	K1JPY8;A0KNK7;R4VH02	12;12;11	12;12;11	12;12;11	>tr|K1JPY8|K1JPY8_AERHY Lysine--tRNA ligase OS=Aeromonas hydrophila SSU GN=lysS PE=3 SV=1;>sp|A0KNK7|SYK_AERHH Lysine--tRNA ligase OS=Aeromonas hydrophila subsp. hydrophila (strain ATCC 7966 / NCIB 9240) GN=lysS PE=3 SV=1;>tr|R4VH02|R4VH02_AERHY Lysine--tR	3	12	12	12	5	12	6	5	12	6	5	12	6	21.9	21.9	21.9	58.233	511	511;511;511	6	19	7	1.45e-35	0.72344	1.1878	48.691	22	0.75811	0.89985	64.551	6	0.71251	0.84376	44.338	12	0.71879	0.81822	40.244	4	10	21.9	10.8	2155800000	769570000
R4VSM2;A0KNK9;K1JDX4	R4VSM2;A0KNK9;K1JDX4	2;2;1	2;2;1	2;2;1	>tr|R4VSM2|R4VSM2_AERHY Sulfite reductase [NADPH] flavoprotein alpha-component OS=Aeromonas hydrophila ML09-119 GN=AHML_18000 PE=3 SV=1;>tr|A0KNK9|A0KNK9_AERHH Sulfite reductase [NADPH] flavoprotein alpha-component OS=Aeromonas hydrophila subsp. hydrophila	3	2	2	2	1	0	1	1	0	1	1	0	1	4.4	4.4	4.4	64.864	596	596;597;596	1		1	1.78e-06	0.74213	1.1878	4.4422	2	0.75021	0.7589	NaN	1	NaN	NaN	NaN	0	0.73414	0.71269	NaN	1	1.7	0	2.7	108220000	26584000
A0KNL2;R4VH07;K1JPY5	A0KNL2;R4VH07;K1JPY5	11;10;7	11;10;7	11;10;7	>tr|A0KNL2|A0KNL2_AERHH Glycine betaine/L-proline ABC transporter, periplasmic glycine betaine-binding protein OS=Aeromonas hydrophila subsp. hydrophila (strain ATCC 7966 / NCIB 9240) GN=AHA_3374 PE=4 SV=1;>tr|R4VH07|R4VH07_AERHY Glycine betaine transporte	3	11	11	11	9	10	11	9	10	11	9	10	11	42.9	42.9	42.9	36.161	333	333;333;333	26	22	21	1.69e-95	1.0816	1.1878	23.793	52	1.1421	1.2695	23.792	17	0.99615	1.1019	25.816	19	1.0947	1.1941	19.301	16	35.7	40.8	42.9	9911800000	3292000000
R4VH22;A0KNM6;K1JPX7	R4VH22;A0KNM6	3;3;1	3;3;1	3;3;1	>tr|R4VH22|R4VH22_AERHY Uncharacterized protein OS=Aeromonas hydrophila ML09-119 GN=AHML_18090 PE=4 SV=1;>tr|A0KNM6|A0KNM6_AERHH Putative exported protein OS=Aeromonas hydrophila subsp. hydrophila (strain ATCC 7966 / NCIB 9240) GN=AHA_3388 PE=4 SV=1	3	3	3	3	3	2	2	3	2	2	3	2	2	16.7	16.7	16.7	22.698	204	204;204;200	5	10	4	1.28e-14	1.0119	1.1878	73.792	10	1.0734	1.4318	41.054	3	1.1039	1.2837	92.085	6	0.9539	1.246	NaN	1	16.7	11.8	11.8	1510800000	389560000
R4VJT2;A0KNN7;K1JI05	R4VJT2;A0KNN7;K1JI05	3;3;2	3;3;2	3;3;2	>tr|R4VJT2|R4VJT2_AERHY Uncharacterized protein OS=Aeromonas hydrophila ML09-119 GN=AHML_18145 PE=4 SV=1;>tr|A0KNN7|A0KNN7_AERHH Putative uncharacterized protein OS=Aeromonas hydrophila subsp. hydrophila (strain ATCC 7966 / NCIB 9240) GN=AHA_3399 PE=4 SV=1	3	3	3	3	1	2	3	1	2	3	1	2	3	27.7	27.7	27.7	14.389	130	130;154;130	2	3	4	1.2e-27	2.0731	1.1878	24.075	9	2.557	3.3579	5.4487	2	2.0731	2.5978	17.312	3	1.893	2.0394	14.266	4	10	21.5	27.7	1299100000	248750000
R4W124;K1JT38;A0KNP0	R4W124;K1JT38;A0KNP0	1;1;1	1;1;1	1;1;1	>tr|R4W124|R4W124_AERHY DNA/RNA non-specific endonuclease OS=Aeromonas hydrophila ML09-119 GN=AHML_18160 PE=4 SV=1;>tr|K1JT38|K1JT38_AERHY Uncharacterized protein OS=Aeromonas hydrophila SSU GN=HMPREF1171_00064 PE=4 SV=1;>tr|A0KNP0|A0KNP0_AERHH DNA/RNA non	3	1	1	1	0	1	0	0	1	0	0	1	0	4.8	4.8	4.8	27.688	251	251;251;251		1		0.0025089	0.96869	1.1878	NaN	1	NaN	NaN	NaN	0	0.96869	0.98068	NaN	1	NaN	NaN	NaN	0	0	4.8	0	70958000	21062000
R4VH33;A0KNP1;K1JPX0	R4VH33;A0KNP1;K1JPX0	9;9;6	9;9;6	9;9;6	>tr|R4VH33|R4VH33_AERHY Cytochrome c551 peroxidase OS=Aeromonas hydrophila ML09-119 GN=AHML_18165 PE=4 SV=1;>tr|A0KNP1|A0KNP1_AERHH Cytochrome c551 peroxidase OS=Aeromonas hydrophila subsp. hydrophila (strain ATCC 7966 / NCIB 9240) GN=AHA_3403 PE=4 SV=1;>t	3	9	9	9	7	8	9	7	8	9	7	8	9	28	28	28	35.618	325	325;325;325	18	17	17	1.33e-70	0.13905	1.1878	74.379	44	0.14685	0.15858	86.393	14	0.10944	0.11893	75.8	14	0.13595	0.14338	63.583	16	25.2	25.8	28	5936300000	2119100000
R4VSQ3;K1JDV3;A0KNP3	R4VSQ3;K1JDV3;A0KNP3	2;2;2	2;2;2	2;2;2	>tr|R4VSQ3|R4VSQ3_AERHY Indigoidine synthase A like protein OS=Aeromonas hydrophila ML09-119 GN=AHML_18175 PE=4 SV=1;>tr|K1JDV3|K1JDV3_AERHY Pseudouridine-5-phosphate glycosidase OS=Aeromonas hydrophila SSU GN=psuG PE=3 SV=1;>tr|A0KNP3|A0KNP3_AERHH Pseudo	3	2	2	2	1	2	1	1	2	1	1	2	1	7	7	7	31.329	301	301;302;302	1	3	1	2.31e-06	1.5269	1.1878	81.52	4	1.5434	1.5258	NaN	1	0.6383	0.69403	112.14	2	1.6356	1.7383	NaN	1	4	7	4	214470000	66463000
R4VY93;A0KNQ5	R4VY93;A0KNQ5	3;3	3;3	3;3	>tr|R4VY93|R4VY93_AERHY Uncharacterized protein OS=Aeromonas hydrophila ML09-119 GN=AHML_18230 PE=4 SV=1;>tr|A0KNQ5|A0KNQ5_AERHH Putative uncharacterized protein OS=Aeromonas hydrophila subsp. hydrophila (strain ATCC 7966 / NCIB 9240) GN=AHA_3417 PE=4 SV=1	2	3	3	3	2	3	2	2	3	2	2	3	2	13.1	13.1	13.1	27.691	237	237;246	4	4	3	1.08e-08	0.69058	1.1878	71.52	7	0.7223	0.78507	61.9	3	0.69058	0.74718	85.549	3	0.36519	0.3758	NaN	1	8.9	13.1	7.6	425270000	105860000
R4W137;K1JDU9;A0KNQ6	R4W137;K1JDU9;A0KNQ6	4;4;4	4;4;4	4;4;4	>tr|R4W137|R4W137_AERHY Universal stress protein OS=Aeromonas hydrophila ML09-119 GN=AHML_18235 PE=3 SV=1;>tr|K1JDU9|K1JDU9_AERHY Universal stress protein OS=Aeromonas hydrophila SSU GN=HMPREF1171_00056 PE=3 SV=1;>tr|A0KNQ6|A0KNQ6_AERHH Universal stress pr	3	4	4	4	3	3	2	3	3	2	3	3	2	37.1	37.1	37.1	15.801	143	143;143;143	4	3	2	1.32e-19	0.90292	1.1878	110.14	9	0.34135	0.41642	108.47	4	1.0956	1.2312	134.77	3	0.33474	0.4077	151.74	2	25.2	26.6	14.7	2121900000	1434800000
R4VJV6;A0KNR4;K1JPW3	R4VJV6;A0KNR4;K1JPW3	5;5;4	5;5;4	5;5;4	>tr|R4VJV6|R4VJV6_AERHY Aminoacyl-histidine dipeptidase OS=Aeromonas hydrophila ML09-119 GN=AHML_18270 PE=4 SV=1;>tr|A0KNR4|A0KNR4_AERHH Aminoacyl-histidine dipeptidase OS=Aeromonas hydrophila subsp. hydrophila (strain ATCC 7966 / NCIB 9240) GN=pepD PE=4 S	3	5	5	5	5	5	5	5	5	5	5	5	5	11	11	11	52.122	483	483;483;483	5	7	9	2.57e-23	0.81835	1.1878	79.526	17	0.81744	0.90643	42.021	5	0.87842	1.0124	49.535	5	0.81835	0.83739	110.41	7	11	11	11	2665700000	1059000000
R4VYA8;A0KNS1;K1JDT1	R4VYA8;A0KNS1;K1JDT1	4;4;2	4;4;2	4;4;2	>tr|R4VYA8|R4VYA8_AERHY Outer membrane protein OS=Aeromonas hydrophila ML09-119 GN=AHML_18305 PE=3 SV=1;>tr|A0KNS1|A0KNS1_AERHH Outer membrane protein OS=Aeromonas hydrophila subsp. hydrophila (strain ATCC 7966 / NCIB 9240) GN=AHA_3433 PE=3 SV=1;>tr|K1JDT1	3	4	4	4	1	4	2	1	4	2	1	4	2	5.4	5.4	5.4	89.333	826	826;851;851	1	4	2	8.43e-09	0.68585	1.1878	85.682	6	0.19598	0.26156	NaN	1	0.68585	0.77056	85.377	4	1.2632	1.4235	NaN	1	1.2	5.4	2.7	746830000	353780000
R4VH64;A0KNS8;K1JT03	R4VH64;A0KNS8;K1JT03	9;9;7	9;9;7	9;9;7	>tr|R4VH64|R4VH64_AERHY Chitodextrinase OS=Aeromonas hydrophila ML09-119 GN=AHML_18340 PE=4 SV=1;>tr|A0KNS8|A0KNS8_AERHH Chitodextrinase OS=Aeromonas hydrophila subsp. hydrophila (strain ATCC 7966 / NCIB 9240) GN=AHA_3440 PE=4 SV=1;>tr|K1JT03|K1JT03_AERHY	3	9	9	9	3	3	3	3	3	3	3	3	3	11.3	11.3	11.3	106.63	1000	1000;1000;1011	3	4	3	5.3e-19	2.6706	1.1878	60.216	4	2.8836	3.035	29.229	2	2.8148	3.441	NaN	1	0.96879	1.0021	NaN	1	2.3	5.5	3.5	290690000	33824000
R4W157;A0KNT0;K1JIH6;R4VSU4;REV__R4VNF5;REV__K1JEY3;REV__A0KEP9	R4W157;A0KNT0;K1JIH6	13;13;11;1;1;1;1	13;13;11;1;1;1;1	13;13;11;1;1;1;1	>tr|R4W157|R4W157_AERHY Glutamate--tRNA ligase OS=Aeromonas hydrophila ML09-119 GN=gltX PE=3 SV=1;>sp|A0KNT0|SYE_AERHH Glutamate--tRNA ligase OS=Aeromonas hydrophila subsp. hydrophila (strain ATCC 7966 / NCIB 9240) GN=gltX PE=3 SV=1;>tr|K1JIH6|K1JIH6_AERHY	7	13	13	13	8	7	4	8	7	4	8	7	4	35.9	35.9	35.9	52.809	471	471;471;471;27;287;287;287	12	7	4	1.5e-89	0.82055	1.1878	37.86	21	0.8001	0.90938	47.662	12	0.90329	0.97918	20.988	6	0.73768	0.82601	17.669	3	21.7	20.2	11	2056700000	642820000
R4VSV0;A0KNT3;K1JTL5	R4VSV0;A0KNT3;K1JTL5	6;6;4	6;6;4	6;6;4	>tr|R4VSV0|R4VSV0_AERHY Uncharacterized protein OS=Aeromonas hydrophila ML09-119 GN=AHML_18375 PE=3 SV=1;>tr|A0KNT3|A0KNT3_AERHH Conserved domain protein OS=Aeromonas hydrophila subsp. hydrophila (strain ATCC 7966 / NCIB 9240) GN=AHA_3450 PE=3 SV=1;>tr|K1J	3	6	6	6	4	4	5	4	4	5	4	4	5	85.5	85.5	85.5	7.6075	69	69;69;69	4	4	9	2.64e-73	1.1465	1.1878	91.047	15	1.1011	1.6335	83.66	4	1.1872	1.8734	37.837	4	1.1624	1.4983	112.9	7	75.4	66.7	76.8	13481000000	3568200000
R4VYC8;K1KE33;A0KNT9	R4VYC8;K1KE33;A0KNT9	1;1;1	1;1;1	1;1;1	>tr|R4VYC8|R4VYC8_AERHY Uncharacterized protein OS=Aeromonas hydrophila ML09-119 GN=AHML_18410 PE=4 SV=1;>tr|K1KE33|K1KE33_AERHY Uncharacterized protein OS=Aeromonas hydrophila SSU GN=HMPREF1171_00023 PE=4 SV=1;>tr|A0KNT9|A0KNT9_AERHH Putative uncharacteri	3	1	1	1	1	1	1	1	1	1	1	1	1	9.8	9.8	9.8	14.411	132	132;132;132	3	4	2	3.19e-08	1.7789	1.1878	35.331	5	1.787	1.9439	NaN	1	1.8079	2.1691	5.4855	2	1.211	1.4157	55.284	2	9.8	9.8	9.8	581430000	132270000
A0KNU3;R4W165;K1JTP1	A0KNU3;R4W165;K1JTP1	7;6;5	7;6;5	7;6;5	>tr|A0KNU3|A0KNU3_AERHH Putative uncharacterized protein OS=Aeromonas hydrophila subsp. hydrophila (strain ATCC 7966 / NCIB 9240) GN=AHA_3468 PE=4 SV=1;>tr|R4W165|R4W165_AERHY Uncharacterized protein OS=Aeromonas hydrophila ML09-119 GN=AHML_18415 PE=4 SV=1	3	7	7	7	7	7	5	7	7	5	7	7	5	69.7	69.7	69.7	16.208	152	152;164;170	20	20	14	0	3.5687	1.1878	43.79	42	3.3759	4.6718	40.18	16	3.5738	5.488	51.798	15	4.4526	5.9395	33.601	11	69.7	69.7	55.9	38614000000	5397700000
R4W169;K1JTN5;A0KNU8	R4W169;K1JTN5;A0KNU8	1;1;1	1;1;1	1;1;1	>tr|R4W169|R4W169_AERHY Proline iminopeptidase OS=Aeromonas hydrophila ML09-119 GN=AHML_18440 PE=4 SV=1;>tr|K1JTN5|K1JTN5_AERHY Proline iminopeptidase OS=Aeromonas hydrophila SSU GN=HMPREF1171_00017 PE=4 SV=1;>tr|A0KNU8|A0KNU8_AERHH Proline iminopeptidase	3	1	1	1	1	1	0	1	1	0	1	1	0	2.6	2.6	2.6	48.308	425	425;425;425	1	1		0.00016792	0.86624	1.1878	2.5018	2	0.85775	0.92944	NaN	1	0.87482	0.89713	NaN	1	NaN	NaN	NaN	0	2.6	2.6	0	44161000	11882000
R4VJY7;K1JIJ1;A0KNV0	R4VJY7;K1JIJ1;A0KNV0	1;1;1	1;1;1	1;1;1	>tr|R4VJY7|R4VJY7_AERHY Uncharacterized protein OS=Aeromonas hydrophila ML09-119 GN=AHML_18450 PE=4 SV=1;>tr|K1JIJ1|K1JIJ1_AERHY Uncharacterized protein OS=Aeromonas hydrophila SSU GN=HMPREF1171_00015 PE=4 SV=1;>tr|A0KNV0|A0KNV0_AERHH Conserved domain prot	3	1	1	1	1	1	0	1	1	0	1	1	0	13	13	13	7.9353	69	69;69;80	1	1		0.0022417	0.38772	1.1878	9.6419	2	0.33772	0.36593	NaN	1	0.44512	0.41939	NaN	1	NaN	NaN	NaN	0	13	13	0	55839000	21046000
A0KNV7;K1KE18;R4VYE6	A0KNV7;K1KE18;R4VYE6	7;6;6	7;6;6	7;6;6	>tr|A0KNV7|A0KNV7_AERHH Aminotransferase, classes I and II OS=Aeromonas hydrophila subsp. hydrophila (strain ATCC 7966 / NCIB 9240) GN=AHA_3484 PE=4 SV=1;>tr|K1KE18|K1KE18_AERHY Uncharacterized protein OS=Aeromonas hydrophila SSU GN=HMPREF1171_00008 PE=4 S	3	7	7	7	5	4	5	5	4	5	5	4	5	22.4	22.4	22.4	43.399	393	393;393;393	5	5	5	2.74e-22	0.74949	1.1878	64.749	15	0.59333	0.68778	102.09	5	0.88651	1.078	45.518	5	0.87891	1.0559	44.071	5	17.8	15.5	18.3	2058700000	553140000
R4VYF2;A0KNW2;K1KE13	R4VYF2;A0KNW2;K1KE13	7;7;6	6;6;5	6;6;5	>tr|R4VYF2|R4VYF2_AERHY Acyl-CoA thioesterase OS=Aeromonas hydrophila ML09-119 GN=AHML_18510 PE=4 SV=1;>tr|A0KNW2|A0KNW2_AERHH Acyl-CoA thioesterase I OS=Aeromonas hydrophila subsp. hydrophila (strain ATCC 7966 / NCIB 9240) GN=AHA_3489 PE=4 SV=1;>tr|K1KE13	3	7	6	6	5	7	6	4	6	5	4	6	5	33.2	30.2	30.2	22.123	199	199;199;185	5	10	8	5.92e-40	0.4816	1.1878	74.205	19	0.4816	0.72249	84.834	5	0.48516	0.79569	71.941	8	0.47292	0.74514	77.493	6	25.1	33.2	29.6	9548100000	2823400000
R4VSY6;K1K148;A0KNX1	R4VSY6;K1K148;A0KNX1	2;2;2	2;2;2	2;2;2	>tr|R4VSY6|R4VSY6_AERHY ComEA protein OS=Aeromonas hydrophila ML09-119 GN=AHML_18555 PE=4 SV=1;>tr|K1K148|K1K148_AERHY Competence protein ComEA helix-hairpin-helix repeat region OS=Aeromonas hydrophila SSU GN=HMPREF1171_04442 PE=4 SV=1;>tr|A0KNX1|A0KNX1_AE	3	2	2	2	2	1	1	2	1	1	2	1	1	28.3	28.3	28.3	11.183	106	106;106;106	2	2	3	6.67e-06	0.88952	1.1878	20.936	7	0.96441	1.3045	3.9066	2	0.87743	1.2354	19.912	2	0.87256	0.96049	28.255	3	28.3	7.5	7.5	4353400000	1169200000
R4VYG5;A0KNX2;A7KAV1;K1JG32;Q84BL0;Q848R8	R4VYG5;A0KNX2;A7KAV1;K1JG32	7;7;7;4;2;2	7;7;7;4;2;2	7;7;7;4;2;2	>tr|R4VYG5|R4VYG5_AERHY UTP-glucose-1-phosphate uridylyltransferase OS=Aeromonas hydrophila ML09-119 GN=AHML_18560 PE=4 SV=1;>tr|A0KNX2|A0KNX2_AERHH UTP-glucose-1-phosphate uridylyltransferase OS=Aeromonas hydrophila subsp. hydrophila (strain ATCC 7966 / N	6	7	7	7	5	7	6	5	7	6	5	7	6	23.6	23.6	23.6	32.955	297	297;297;303;303;297;299	7	10	9	1.69e-25	0.95566	1.1878	29.944	18	0.87079	1.092	16.37	5	0.95566	1.0451	42.134	8	1.0498	1.1758	17.124	5	16.5	23.6	19.5	3212000000	959310000
A0KNY2;R4VSZ7;K1K139	A0KNY2;R4VSZ7;K1K139	2;2;2	2;2;2	2;2;2	>tr|A0KNY2|A0KNY2_AERHH Outer membrane efflux protein OS=Aeromonas hydrophila subsp. hydrophila (strain ATCC 7966 / NCIB 9240) GN=AHA_3509 PE=4 SV=1;>tr|R4VSZ7|R4VSZ7_AERHY Outer membrane efflux protein OS=Aeromonas hydrophila ML09-119 GN=AHML_18605 PE=4 S	3	2	2	2	0	1	1	0	1	1	0	1	1	5.1	5.1	5.1	49.991	452	452;468;468		1	1	3.62e-07	2.4026	1.1878	44.508	2	NaN	NaN	NaN	0	3.2097	3.7323	NaN	1	1.7984	1.9889	NaN	1	0	3.1	2	156720000	34582000
R4W1A3;K1JH37;A0KNY9	R4W1A3;K1JH37;A0KNY9	4;4;4	4;4;4	4;4;4	>tr|R4W1A3|R4W1A3_AERHY Glutamate-1-semialdehyde 2,1-aminomutase OS=Aeromonas hydrophila ML09-119 GN=hemL PE=3 SV=1;>tr|K1JH37|K1JH37_AERHY Glutamate-1-semialdehyde 2,1-aminomutase OS=Aeromonas hydrophila SSU GN=hemL PE=3 SV=1;>sp|A0KNY9|GSA_AERHH Glutamat	3	4	4	4	1	4	3	1	4	3	1	4	3	12.4	12.4	12.4	45.847	428	428;428;428	1	5	3	1.65e-27	0.79769	1.1878	80.013	8	1.0799	1.0978	NaN	1	0.71952	0.81807	80.367	5	0.66322	0.76333	134.2	2	2.8	12.4	9.1	707700000	200280000
R4VYK1;K1JAC3;A0KP03;REV__Q699P8	R4VYK1;K1JAC3;A0KP03	5;5;5;1	5;5;5;1	5;5;5;1	>tr|R4VYK1|R4VYK1_AERHY RNA polymerase-binding transcription factor DksA OS=Aeromonas hydrophila ML09-119 GN=dksA PE=3 SV=1;>tr|K1JAC3|K1JAC3_AERHY RNA polymerase-binding transcription factor DksA OS=Aeromonas hydrophila SSU GN=dksA PE=3 SV=1;>tr|A0KP03|A0	4	5	5	5	3	5	3	3	5	3	3	5	3	31.5	31.5	31.5	17.1	149	149;149;149;81	4	7	3	1.31e-12	0.94701	1.1878	116.42	13	2.2079	2.8694	189.73	4	0.96574	1.0824	11.757	6	0.86894	0.9842	4.4042	3	14.1	31.5	14.1	8292600000	593860000
R4VK42;A0KP15;REV__K1J5N7;REV__R4VQ74;REV__A0KGD9;K1JHB6	R4VK42;A0KP15;REV__K1J5N7;REV__R4VQ74;REV__A0KGD9;K1JHB6	2;2;1;1;1;1	2;2;1;1;1;1	2;2;1;1;1;1	>tr|R4VK42|R4VK42_AERHY Hypoxanthine phosphoribosyltransferase OS=Aeromonas hydrophila ML09-119 GN=AHML_18775 PE=4 SV=1;>tr|A0KP15|A0KP15_AERHH Hypoxanthine phosphoribosyltransferase OS=Aeromonas hydrophila subsp. hydrophila (strain ATCC 7966 / NCIB 9240)	6	2	2	2	1	2	1	1	2	1	1	2	1	9.7	9.7	9.7	19.694	176	176;176;112;113;122;176	1	2	1	3.66e-05	1.1796	1.1878	41.464	3	NaN	NaN	NaN	0	1.7463	1.93	49.999	2	1.1775	1.3261	NaN	1	3.4	9.7	3.4	228200000	48063000
R4VT34;K1JL50;A0KP16	R4VT34;K1JL50;A0KP16	1;1;1	1;1;1	1;1;1	>tr|R4VT34|R4VT34_AERHY LitR, transcriptional regulator OS=Aeromonas hydrophila ML09-119 GN=AHML_18780 PE=4 SV=1;>tr|K1JL50|K1JL50_AERHY Uncharacterized protein OS=Aeromonas hydrophila SSU GN=HMPREF1171_02756 PE=4 SV=1;>tr|A0KP16|A0KP16_AERHH LitR, transcr	3	1	1	1	1	1	1	1	1	1	1	1	1	6	6	6	20.744	182	182;204;204	1	1	1	0.00043687	0.72629	1.1878	28.939	2	NaN	NaN	NaN	0	0.82724	0.86617	NaN	1	0.63765	0.57526	NaN	1	6	6	6	15177000	4245400
R4W1C8;K1J6Y5;A0KP18	R4W1C8;K1J6Y5;A0KP18	2;2;2	2;2;2	2;2;2	>tr|R4W1C8|R4W1C8_AERHY UDP-N-acetylmuramate:L-alanyl-gamma-D-glutamyl-meso-diaminopimelate ligase OS=Aeromonas hydrophila ML09-119 GN=AHML_18790 PE=4 SV=1;>tr|K1J6Y5|K1J6Y5_AERHY UDP-N-acetylmuramate:L-alanyl-gamma-D-glutamyl-meso-diaminopimelate ligase O	3	2	2	2	2	0	1	2	0	1	2	0	1	3.1	3.1	3.1	50.241	456	456;456;456	3		1	8.42e-06	0.70985	1.1878	36.067	4	0.7176	0.715	42.112	3	NaN	NaN	NaN	0	0.6951	0.71914	NaN	1	3.1	0	1.5	243970000	63603000
R4VHF0;A0KP19;K1JAK5	R4VHF0;A0KP19;K1JAK5	8;8;6	8;8;6	8;8;6	>tr|R4VHF0|R4VHF0_AERHY Inorganic pyrophosphatase OS=Aeromonas hydrophila ML09-119 GN=ppa PE=3 SV=1;>tr|A0KP19|A0KP19_AERHH Inorganic pyrophosphatase OS=Aeromonas hydrophila subsp. hydrophila (strain ATCC 7966 / NCIB 9240) GN=ppa PE=3 SV=1;>tr|K1JAK5|K1JAK	3	8	8	8	4	7	7	4	7	7	4	7	7	52.3	52.3	52.3	19.574	176	176;176;176	9	9	10	2.07e-21	1.0896	1.1878	32.354	25	0.9624	1.2242	27.14	7	1.0804	1.3334	30.298	8	1.1565	1.5046	39.795	10	19.3	52.3	48.9	5834600000	1492000000
A0KP20;R4VK46;K1JHC0	A0KP20;R4VK46;K1JHC0	3;3;2	3;3;2	3;3;2	>tr|A0KP20|A0KP20_AERHH Putative uncharacterized protein OS=Aeromonas hydrophila subsp. hydrophila (strain ATCC 7966 / NCIB 9240) GN=AHA_3551 PE=4 SV=1;>tr|R4VK46|R4VK46_AERHY Uncharacterized protein OS=Aeromonas hydrophila ML09-119 GN=AHML_18800 PE=4 SV=1	3	3	3	3	3	3	3	3	3	3	3	3	3	34.3	34.3	34.3	11.584	102	102;120;115	11	9	10	6.38e-24	0.55441	1.1878	26.383	23	0.51599	0.55566	26.74	10	0.58216	0.62319	26.573	6	0.54928	0.57368	27.102	7	34.3	34.3	34.3	1428600000	391070000
R4VYM6;A0KP23;K1K6H8	R4VYM6;A0KP23;K1K6H8	14;14;12	14;14;12	14;14;12	>tr|R4VYM6|R4VYM6_AERHY Uncharacterized protein OS=Aeromonas hydrophila ML09-119 GN=AHML_18810 PE=4 SV=1;>tr|A0KP23|A0KP23_AERHH Putative uncharacterized protein OS=Aeromonas hydrophila subsp. hydrophila (strain ATCC 7966 / NCIB 9240) GN=AHA_3554 PE=4 SV=1	3	14	14	14	14	12	12	14	12	12	14	12	12	75	75	75	19.61	180	180;180;180	74	67	58	3.55e-245	0.4633	1.1878	39.506	167	0.45851	0.61683	31.321	66	0.46762	0.61941	28.886	55	0.46478	0.67475	57.574	46	75	68.3	71.1	141410000000	44554000000
K1JL61;A0KP35;R4VK61	K1JL61;A0KP35;R4VK61	2;2;1	2;2;1	2;2;1	>tr|K1JL61|K1JL61_AERHY Sulfate adenylyltransferase subunit 1 OS=Aeromonas hydrophila SSU GN=cysN PE=3 SV=1;>sp|A0KP35|CYSN_AERHH Sulfate adenylyltransferase subunit 1 OS=Aeromonas hydrophila subsp. hydrophila (strain ATCC 7966 / NCIB 9240) GN=cysN PE=3 SV	3	2	2	2	0	2	0	0	2	0	0	2	0	4.4	4.4	4.4	52.738	475	475;475;475		2		1.61e-05	0.56977	1.1878	9.9702	2	NaN	NaN	NaN	0	0.56977	0.62867	9.9702	2	NaN	NaN	NaN	0	0	4.4	0	128190000	51490000
R4VT56;K1K6I7;A0KP36	R4VT56;K1K6I7;A0KP36	3;3;3	3;3;3	3;3;3	>tr|R4VT56|R4VT56_AERHY Sulfate adenylyltransferase subunit 2 OS=Aeromonas hydrophila ML09-119 GN=cysD PE=3 SV=1;>tr|K1K6I7|K1K6I7_AERHY Sulfate adenylyltransferase subunit 2 OS=Aeromonas hydrophila SSU GN=cysD PE=3 SV=1;>sp|A0KP36|CYSD_AERHH Sulfate adeny	3	3	3	3	2	1	2	2	1	2	2	1	2	11.9	11.9	11.9	35.1	302	302;302;302	2	2	4	6.98e-12	0.60215	1.1878	27.336	8	0.8277	0.93666	20.179	2	0.5314	0.58969	21.959	2	0.60215	0.58096	13.837	4	8.6	4.3	7.6	216380000	60517000
R4VYR0;K1JAM8;A0KP53	R4VYR0;K1JAM8;A0KP53	19;19;19	19;19;19	17;17;17	>tr|R4VYR0|R4VYR0_AERHY LysM domain-containing protein OS=Aeromonas hydrophila ML09-119 GN=AHML_18960 PE=4 SV=1;>tr|K1JAM8|K1JAM8_AERHY Uncharacterized protein OS=Aeromonas hydrophila SSU GN=HMPREF1171_02794 PE=4 SV=1;>tr|A0KP53|A0KP53_AERHH LysM domain pr	3	19	19	17	12	17	17	12	17	17	11	15	15	64.6	64.6	59.1	33.553	308	308;308;344	24	31	28	6.76e-231	0.66936	1.1878	35.011	69	0.68254	0.92807	33.688	21	0.67184	0.84802	40.066	24	0.6448	0.87693	30.467	24	49.4	61	60.7	32505000000	9076400000
R4VHI4;A0KP55	R4VHI4;A0KP55	8;8	7;7	3;3	>tr|R4VHI4|R4VHI4_AERHY Acetate kinase OS=Aeromonas hydrophila ML09-119 GN=ackA PE=3 SV=1;>tr|A0KP55|A0KP55_AERHH Acetate kinase OS=Aeromonas hydrophila subsp. hydrophila (strain ATCC 7966 / NCIB 9240) GN=ackA-2 PE=3 SV=1	2	8	7	3	3	5	7	2	4	6	1	2	3	34.1	32.1	16.5	42.498	399	399;399	2	4	6	2.7e-100	0.72018	1.1878	7.0169	7	0.71907	0.90342	2.1628	2	0.76304	0.81084	3.313	2	0.72018	0.78032	5.2544	3	7.8	21.6	28.6	998350000	231190000
A0KP58	A0KP58	5	5	1	>tr|A0KP58|A0KP58_AERHH Blue copper oxidase CueO OS=Aeromonas hydrophila subsp. hydrophila (strain ATCC 7966 / NCIB 9240) GN=AHA_3589 PE=4 SV=1	1	5	5	1	3	4	3	3	4	3	0	1	0	12.4	12.4	6.2	60.026	549	549	4	4	4	2.96e-21	0.83652	1.1878	14.313	11	0.79243	0.80265	12.023	3	0.85776	0.90128	10.247	4	0.8411	0.88515	19.004	4	5.1	10.6	5.1	928330000	227110000
R4VYS8;A0KP68	R4VYS8;A0KP68	1;1	1;1	1;1	>tr|R4VYS8|R4VYS8_AERHY Uncharacterized protein OS=Aeromonas hydrophila ML09-119 GN=AHML_19035 PE=4 SV=1;>tr|A0KP68|A0KP68_AERHH Putative uncharacterized protein OS=Aeromonas hydrophila subsp. hydrophila (strain ATCC 7966 / NCIB 9240) GN=AHA_3599 PE=4 SV=1	2	1	1	1	1	1	1	1	1	1	1	1	1	5	5	5	26.961	238	238;315	3	5	4	8.86e-05	0.85668	1.1878	33.397	11	0.95258	1.4439	17.393	3	0.85668	1.001	33.201	5	0.80301	0.91431	26.621	3	5	5	5	8582700000	2226500000
R4VHJ6;K1JL80;A0KP70	R4VHJ6;K1JL80;A0KP70	3;3;3	3;3;3	3;3;3	>tr|R4VHJ6|R4VHJ6_AERHY Isopenicillin N synthase OS=Aeromonas hydrophila ML09-119 GN=AHML_19045 PE=3 SV=1;>tr|K1JL80|K1JL80_AERHY Uncharacterized protein OS=Aeromonas hydrophila SSU GN=HMPREF1171_02811 PE=3 SV=1;>tr|A0KP70|A0KP70_AERHH Isopenicillin N synt	3	3	3	3	1	2	2	1	2	2	1	2	2	12.9	12.9	12.9	31.647	279	279;279;279	1	2	2	8.08e-09	0.53771	1.1878	41.417	5	0.48032	0.49165	NaN	1	0.6989	0.73249	29.334	2	0.82531	0.82929	64.409	2	3.9	6.5	10.4	245990000	68949000
R4VK91;A0KP71;K1K6L1	R4VK91;A0KP71	5;5;2	5;5;2	5;5;2	>tr|R4VK91|R4VK91_AERHY DNA repair ATPase OS=Aeromonas hydrophila ML09-119 GN=AHML_19050 PE=4 SV=1;>tr|A0KP71|A0KP71_AERHH ATPase involved in DNA repair OS=Aeromonas hydrophila subsp. hydrophila (strain ATCC 7966 / NCIB 9240) GN=AHA_3602 PE=4 SV=1	3	5	5	5	3	4	3	3	4	3	3	4	3	31.6	31.6	31.6	21.923	187	187;187;187	4	8	6	8.56e-19	2.0921	1.1878	30.109	11	1.963	1.925	54.844	3	1.9512	2.1625	16.196	4	2.1051	2.0291	22.673	4	19.8	27.8	16.6	883980000	212780000
R4VT99;K1J721;A0KP77	R4VT99;K1J721;A0KP77	2;2;2	2;2;2	2;2;2	>tr|R4VT99|R4VT99_AERHY Uncharacterized protein OS=Aeromonas hydrophila ML09-119 GN=AHML_19080 PE=4 SV=1;>tr|K1J721|K1J721_AERHY Uncharacterized protein OS=Aeromonas hydrophila SSU GN=HMPREF1171_02818 PE=4 SV=1;>tr|A0KP77|A0KP77_AERHH Putative uncharacteri	3	2	2	2	2	1	1	2	1	1	2	1	1	29.3	29.3	29.3	8.0793	75	75;75;75	3	1	1	4.64e-09	1.1287	1.1878	11.252	5	0.98439	1.1368	4.8716	3	1.2976	1.4904	NaN	1	1.1287	1.281	NaN	1	29.3	16	16	438500000	108250000
K1JA79;R4VYU4;A0KP83	K1JA79;R4VYU4;A0KP83	2;2;2	2;2;2	2;2;2	>tr|K1JA79|K1JA79_AERHY Methionine-R-sulfoxide reductase OS=Aeromonas hydrophila SSU GN=HMPREF1171_02823 PE=4 SV=1;>tr|R4VYU4|R4VYU4_AERHY Methionine-R-sulfoxide reductase OS=Aeromonas hydrophila ML09-119 GN=AHML_19110 PE=4 SV=1;>tr|A0KP83|A0KP83_AERHH Met	3	2	2	2	2	2	1	2	2	1	2	2	1	19.5	19.5	19.5	14.34	128	128;130;130	3	3	2	3.17e-11	0.69962	1.1878	38.611	7	0.70807	0.81897	12.579	2	0.7893	0.76234	62.106	3	0.68733	0.83996	7.2091	2	19.5	19.5	10.9	852700000	259710000
R4VHL2;A0KP85;K1JKU8	R4VHL2;A0KP85;K1JKU8	2;2;1	2;2;1	2;2;1	>tr|R4VHL2|R4VHL2_AERHY 1,4-alpha-glucan branching enzyme GlgB OS=Aeromonas hydrophila ML09-119 GN=glgB PE=3 SV=1;>tr|A0KP85|A0KP85_AERHH 1,4-alpha-glucan branching enzyme GlgB OS=Aeromonas hydrophila subsp. hydrophila (strain ATCC 7966 / NCIB 9240) GN=glg	3	2	2	2	1	1	0	1	1	0	1	1	0	4.6	4.6	4.6	83.02	725	725;725;725	1	1		2.95e-10	3.2195	1.1878	NaN	1	3.2195	3.5041	NaN	1	NaN	NaN	NaN	0	NaN	NaN	NaN	0	1.8	2.8	0	128670000	15014000
R4VTA9;G9BXQ8;A0KP87;K1J6P5	R4VTA9;G9BXQ8;A0KP87;K1J6P5	14;14;14;13	14;14;14;13	14;14;14;13	>tr|R4VTA9|R4VTA9_AERHY Glyceraldehyde-3-phosphate dehydrogenase OS=Aeromonas hydrophila ML09-119 GN=AHML_19130 PE=4 SV=1;>tr|G9BXQ8|G9BXQ8_AERHY Glyceraldehyde-3-phosphate dehydrogenase OS=Aeromonas hydrophila GN=gapA PE=3 SV=1;>tr|A0KP87|A0KP87_AERHH Gly	4	14	14	14	12	13	14	12	13	14	12	13	14	45	45	45	35.208	331	331;331;331;331	80	87	67	8.47e-107	1.2542	1.1878	27.393	165	1.3055	1.4726	19.869	52	1.2264	1.281	32.712	68	1.25	1.372	24.221	45	41.7	42.6	45	20659000000	5583800000
R4VKA7;A0KP91;K1JGT7;R4VXY8;K1KB20;A0KK66	R4VKA7;A0KP91;K1JGT7	10;10;8;1;1;1	10;10;8;1;1;1	10;10;8;1;1;1	>tr|R4VKA7|R4VKA7_AERHY Uncharacterized protein OS=Aeromonas hydrophila ML09-119 GN=AHML_19150 PE=4 SV=1;>tr|A0KP91|A0KP91_AERHH TPR domain protein OS=Aeromonas hydrophila subsp. hydrophila (strain ATCC 7966 / NCIB 9240) GN=AHA_3636 PE=4 SV=1;>tr|K1JGT7|K1	6	10	10	10	9	9	10	9	9	10	9	9	10	47.6	47.6	47.6	28.791	269	269;270;268;393;407;407	11	15	11	1.36e-159	4.5354	1.1878	44.544	33	4.6614	6.4207	46.192	10	4.5354	5.3971	46.068	13	4.4708	5.9401	45.493	10	38.3	38.3	47.6	18325000000	2485900000
R4VTB4;K1JKM1;A0KP92	R4VTB4;K1JKM1;A0KP92	5;5;5	5;5;5	5;5;5	>tr|R4VTB4|R4VTB4_AERHY Peptidoglycan-associated lipoprotein OS=Aeromonas hydrophila ML09-119 GN=AHML_19155 PE=3 SV=1;>tr|K1JKM1|K1JKM1_AERHY Peptidoglycan-associated lipoprotein OS=Aeromonas hydrophila SSU GN=HMPREF1171_02832 PE=3 SV=1;>tr|A0KP92|A0KP92_A	3	5	5	5	3	3	4	3	3	4	3	3	4	36.8	36.8	36.8	18.949	174	174;174;174	11	6	6	2.08e-47	3.5886	1.1878	16.182	21	3.5909	4.6808	17.592	9	3.6894	5.0573	13.251	6	3.2854	4.7973	14.999	6	10.3	29.9	36.8	15959000000	2280900000
R4VYV6;A0KP93	R4VYV6;A0KP93	24;24	24;24	5;5	>tr|R4VYV6|R4VYV6_AERHY Protein TolB OS=Aeromonas hydrophila ML09-119 GN=tolB PE=3 SV=1;>sp|A0KP93|TOLB_AERHH Protein TolB OS=Aeromonas hydrophila subsp. hydrophila (strain ATCC 7966 / NCIB 9240) GN=tolB PE=3 SV=1	2	24	24	5	21	22	22	21	22	22	5	3	3	56.1	56.1	13.2	47.231	433	433;441	45	41	37	1.77e-300	2.2368	1.1878	59.548	97	2.2382	3.0645	87.467	33	2.23	3.1787	35.38	32	2.2303	3.0315	34.389	32	52.7	51.5	51.5	92319000000	19221000000
R4W1J6;A0KPA4	R4W1J6;A0KPA4	2;2	1;1	0;0	>tr|R4W1J6|R4W1J6_AERHY Methyl-accepting chemotaxis protein OS=Aeromonas hydrophila ML09-119 GN=AHML_19215 PE=4 SV=1;>tr|A0KPA4|A0KPA4_AERHH Methyl-accepting chemotaxis protein OS=Aeromonas hydrophila subsp. hydrophila (strain ATCC 7966 / NCIB 9240) GN=AHA	2	2	1	0	0	2	2	0	1	1	0	0	0	2.4	1.5	0	72.989	669	669;669		1	1	2.82e-05	19.873	1.1878	NaN	1	NaN	NaN	NaN	0	NaN	NaN	NaN	0	19.873	22.255	NaN	1	0	2.4	2.4	87987000	6871300
A0KPA5;K1J9X4;R4VHN0	A0KPA5;K1J9X4;R4VHN0	8;7;7	8;7;7	8;7;7	>sp|A0KPA5|SYP_AERHH Proline--tRNA ligase OS=Aeromonas hydrophila subsp. hydrophila (strain ATCC 7966 / NCIB 9240) GN=proS PE=3 SV=1;>tr|K1J9X4|K1J9X4_AERHY Proline--tRNA ligase OS=Aeromonas hydrophila SSU GN=proS PE=3 SV=1;>tr|R4VHN0|R4VHN0_AERHY Prolyl-t	3	8	8	8	5	6	6	5	6	6	5	6	6	18.6	18.6	18.6	62.662	574	574;574;574	8	15	9	6.38e-42	1.018	1.1878	74.936	19	0.99886	1.1238	21.598	6	0.99316	1.0756	119.78	7	1.0711	1.1597	15.802	6	10.8	12.9	15.5	1153900000	298250000
R4VKC1;A0KPA6;K1JGV8	R4VKC1;A0KPA6;K1JGV8	2;2;1	2;2;1	2;2;1	>tr|R4VKC1|R4VKC1_AERHY Short chain dehydrogenase/reductase family oxidoreductase OS=Aeromonas hydrophila ML09-119 GN=AHML_19225 PE=4 SV=1;>tr|A0KPA6|A0KPA6_AERHH Oxidoreductase, short-chain dehydrogenase/reductase family OS=Aeromonas hydrophila subsp. hyd	3	2	2	2	0	0	2	0	0	2	0	0	2	8.4	8.4	8.4	24.118	225	225;225;226			2	8.82e-06	1.1263	1.1878	NaN	1	NaN	NaN	NaN	0	NaN	NaN	NaN	0	1.1263	1.0142	NaN	1	0	0	8.4	6246700	1364900
R4VTC9;A0KPA7;K1JKN9;CON__ENSEMBL:ENSBTAP00000031900	R4VTC9;A0KPA7;K1JKN9	8;8;6;1	8;8;6;1	8;8;6;1	>tr|R4VTC9|R4VTC9_AERHY Uncharacterized protein OS=Aeromonas hydrophila ML09-119 GN=AHML_19230 PE=4 SV=1;>tr|A0KPA7|A0KPA7_AERHH Putative uncharacterized protein OS=Aeromonas hydrophila subsp. hydrophila (strain ATCC 7966 / NCIB 9240) GN=AHA_3652 PE=4 SV=1	4	8	8	8	7	5	8	7	5	8	7	5	8	41.6	41.6	41.6	23.218	209	209;209;209;1064	8	7	10	6.93e-162	2.117	1.1878	33.555	23	2.2098	3.1105	28.917	6	1.8744	2.3602	27	7	1.9608	2.4559	39.141	10	35.4	24.9	41.6	12891000000	2690800000
A0KPA8;R4VYX6	A0KPA8;R4VYX6	11;9	11;9	4;2	>tr|A0KPA8|A0KPA8_AERHH Transporter OS=Aeromonas hydrophila subsp. hydrophila (strain ATCC 7966 / NCIB 9240) GN=AHA_3653 PE=4 SV=1;>tr|R4VYX6|R4VYX6_AERHY Transporter OS=Aeromonas hydrophila ML09-119 GN=AHML_19235 PE=4 SV=1	2	11	11	4	11	10	11	11	10	11	4	4	4	84.2	84.2	34.9	15.792	146	146;146	36	24	32	3.78e-297	0.49619	1.1878	53.78	82	0.43648	0.64092	52.211	30	0.50238	0.75382	48.881	23	0.53748	0.76377	57.174	29	84.2	84.2	84.2	187630000000	55305000000
R4W1J9;A0KPA9;K1J6H2	R4W1J9;A0KPA9;K1J6H2	2;2;1	2;2;1	2;2;1	>tr|R4W1J9|R4W1J9_AERHY Enoyl-CoA hydratase/isomerase family protein OS=Aeromonas hydrophila ML09-119 GN=AHML_19240 PE=4 SV=1;>tr|A0KPA9|A0KPA9_AERHH Enoyl-CoA hydratase/isomerase family protein OS=Aeromonas hydrophila subsp. hydrophila (strain ATCC 7966 /	3	2	2	2	0	0	2	0	0	2	0	0	2	6.4	6.4	6.4	26.918	249	249;259;249			2	0.00067962	0.61485	1.1878	69.606	2	NaN	NaN	NaN	0	NaN	NaN	NaN	0	0.61485	0.6215	69.606	2	0	0	6.4	36803000	9722800
R4VTD5;A0KPB2;K1JKP4	R4VTD5;A0KPB2	4;4;1	4;4;1	4;4;1	>tr|R4VTD5|R4VTD5_AERHY Uncharacterized protein OS=Aeromonas hydrophila ML09-119 GN=AHML_19255 PE=4 SV=1;>tr|A0KPB2|A0KPB2_AERHH Putative uncharacterized protein OS=Aeromonas hydrophila subsp. hydrophila (strain ATCC 7966 / NCIB 9240) GN=AHA_3657 PE=4 SV=1	3	4	4	4	4	3	3	4	3	3	4	3	3	20.5	20.5	20.5	25.726	229	229;235;235	6	6	5	6.5e-57	0.40707	1.1878	65.724	16	0.49822	0.54202	101.36	6	0.37064	0.51398	13.59	6	0.39849	0.52521	21.804	4	20.5	20.1	20.1	5347500000	1723000000
R4VHN7;A0KPB5;K1J9Z7	R4VHN7;A0KPB5;K1J9Z7	7;7;4	7;7;4	7;7;4	>tr|R4VHN7|R4VHN7_AERHY Uncharacterized protein OS=Aeromonas hydrophila ML09-119 GN=AHML_19270 PE=4 SV=1;>tr|A0KPB5|A0KPB5_AERHH Putative uncharacterized protein OS=Aeromonas hydrophila subsp. hydrophila (strain ATCC 7966 / NCIB 9240) GN=AHA_3660 PE=4 SV=1	3	7	7	7	6	6	6	6	6	6	6	6	6	59	59	59	15.662	139	139;139;139	7	13	13	1.63e-76	0.73063	1.1878	51.833	26	0.71219	0.99461	15.193	6	0.7307	1.0554	51.077	11	0.73057	1.0367	67.74	9	51.8	51.8	54.7	24870000000	6751900000
R4VYZ6;A0KPC8	R4VYZ6;A0KPC8	1;1	1;1	1;1	>tr|R4VYZ6|R4VYZ6_AERHY CheC-like protein OS=Aeromonas hydrophila ML09-119 GN=AHML_19335 PE=4 SV=1;>tr|A0KPC8|A0KPC8_AERHH Chemotaxis protein CheX OS=Aeromonas hydrophila subsp. hydrophila (strain ATCC 7966 / NCIB 9240) GN=AHA_3673 PE=4 SV=1	2	1	1	1	0	1	0	0	1	0	0	1	0	14.4	14.4	14.4	16.724	153	153;153		1		5.93e-21	0.87883	1.1878	NaN	1	NaN	NaN	NaN	0	0.87883	0.97399	NaN	1	NaN	NaN	NaN	0	0	14.4	0	133360000	34228000
R4VZ01;Q9LA96;K1K600;Q5VIZ3;A0KPD3;Q49KA6	R4VZ01;Q9LA96;K1K600;Q5VIZ3;A0KPD3;Q49KA6	3;3;3;3;3;2	3;3;3;3;3;2	3;3;3;3;3;2	>tr|R4VZ01|R4VZ01_AERHY DNA-binding protein HU alpha OS=Aeromonas hydrophila ML09-119 GN=AHML_19360 PE=3 SV=1;>sp|Q9LA96|DBHA_AERHY DNA-binding protein HU-alpha OS=Aeromonas hydrophila GN=hupA PE=3 SV=2;>tr|K1K600|K1K600_AERHY DNA-binding protein HU-alpha	6	3	3	3	3	3	3	3	3	3	3	3	3	44.4	44.4	44.4	9.3987	90	90;90;90;98;98;98	7	7	6	1.06e-43	0.93364	1.1878	16.168	13	1.0175	1.3977	22.326	4	0.92374	1.1578	12.394	6	0.9959	1.3156	12.951	3	44.4	44.4	44.4	5388600000	1603600000
R4VHQ5;A0KPD5;K1JA29	R4VHQ5;A0KPD5;K1JA29	2;2;1	2;2;1	2;2;1	>tr|R4VHQ5|R4VHQ5_AERHY Cyclic diguanosine monophosphate-binding protein OS=Aeromonas hydrophila ML09-119 GN=AHML_19370 PE=3 SV=1;>tr|A0KPD5|A0KPD5_AERHH Cyclic diguanosine monophosphate-binding protein OS=Aeromonas hydrophila subsp. hydrophila (strain ATC	3	2	2	2	0	1	1	0	1	1	0	1	1	23	23	23	14.791	126	126;126;126		1	2	0.00042288	0.5459	1.1878	19.988	2	NaN	NaN	NaN	0	NaN	NaN	NaN	0	0.5459	0.52656	19.988	2	0	11.1	11.9	81365000	29653000
R4VTG8;K1JKS0;A0KPE1	R4VTG8;K1JKS0;A0KPE1	6;6;6	6;6;6	6;6;6	>tr|R4VTG8|R4VTG8_AERHY Purine nucleoside phosphorylase DeoD-type OS=Aeromonas hydrophila ML09-119 GN=deoD PE=3 SV=1;>tr|K1JKS0|K1JKS0_AERHY Purine nucleoside phosphorylase DeoD-type OS=Aeromonas hydrophila SSU GN=deoD PE=3 SV=1;>tr|A0KPE1|A0KPE1_AERHH Pur	3	6	6	6	6	5	4	6	5	4	6	5	4	33.6	33.6	33.6	25.84	238	238;238;238	6	12	10	7.91e-70	1.2541	1.1878	21.531	24	1.3133	1.5379	36.062	4	1.2504	1.5214	19.28	10	1.2527	1.5749	18.448	10	33.6	30.3	22.7	4937100000	1205900000
K1K614;A0KPE2;R4VZ13	K1K614;A0KPE2;R4VZ13	11;11;10	11;11;10	11;11;10	>tr|K1K614|K1K614_AERHY Phosphopentomutase OS=Aeromonas hydrophila SSU GN=deoB PE=3 SV=1;>sp|A0KPE2|DEOB_AERHH Phosphopentomutase OS=Aeromonas hydrophila subsp. hydrophila (strain ATCC 7966 / NCIB 9240) GN=deoB PE=3 SV=1;>tr|R4VZ13|R4VZ13_AERHY Phosphopent	3	11	11	11	8	9	8	8	9	8	8	9	8	33.8	33.8	33.8	43.562	402	402;402;402	11	13	9	4.52e-32	1.3539	1.1878	39.071	27	1.3539	1.4802	39.09	7	1.4306	1.5663	49.471	11	1.2268	1.33	26.858	9	19.2	30.8	27.1	3121800000	763050000
R4W1M6;K1J6L2;A0KPE3	R4W1M6;K1J6L2;A0KPE3	2;2;2	2;2;2	2;2;2	>tr|R4W1M6|R4W1M6_AERHY Thymidine phosphorylase OS=Aeromonas hydrophila ML09-119 GN=AHML_19415 PE=3 SV=1;>tr|K1J6L2|K1J6L2_AERHY Thymidine phosphorylase OS=Aeromonas hydrophila SSU GN=deoA PE=3 SV=1;>sp|A0KPE3|TYPH_AERHH Thymidine phosphorylase OS=Aeromona	3	2	2	2	2	2	2	2	2	2	2	2	2	3.6	3.6	3.6	46.819	443	443;443;443	3	3	2	2.63e-06	1.457	1.1878	25.564	6	1.2317	1.2125	NaN	1	1.3491	1.3954	20.849	3	1.84	1.955	24.568	2	3.6	3.6	3.6	295600000	65013000
R4VHR6;A0KPE4;K1JA44	R4VHR6;A0KPE4;K1JA44	4;4;2	4;4;2	4;4;2	>tr|R4VHR6|R4VHR6_AERHY Deoxyribose-phosphate aldolase OS=Aeromonas hydrophila ML09-119 GN=deoC PE=3 SV=1;>sp|A0KPE4|DEOC_AERHH Deoxyribose-phosphate aldolase OS=Aeromonas hydrophila subsp. hydrophila (strain ATCC 7966 / NCIB 9240) GN=deoC PE=3 SV=1;>tr|K1	3	4	4	4	3	2	2	3	2	2	3	2	2	17.5	17.5	17.5	27.359	257	257;257;271	4	4	3	1.31e-10	2.2143	1.1878	45.179	11	2.1886	2.1656	31.531	4	2.941	3.0557	59.169	4	2.3742	2.3052	46.879	3	10.5	9.3	9.3	669170000	125590000
R4W1R9;K1K634;A0KPF3	R4W1R9;K1K634;A0KPF3	2;2;2	2;2;2	2;2;2	>tr|R4W1R9|R4W1R9_AERHY Probable cytosol aminopeptidase OS=Aeromonas hydrophila ML09-119 GN=pepA PE=3 SV=1;>tr|K1K634|K1K634_AERHY Probable cytosol aminopeptidase OS=Aeromonas hydrophila SSU GN=pepA PE=3 SV=1;>sp|A0KPF3|AMPA_AERHH Probable cytosol aminopep	3	2	2	2	1	2	1	1	2	1	1	2	1	4.6	4.6	4.6	54.665	502	502;502;502	1	2	1	3.57e-07	0.63573	1.1878	14.772	4	0.54889	0.59344	NaN	1	0.75366	0.78107	12.034	2	0.62696	0.73418	NaN	1	2	4.6	2	452120000	135010000
K1JA68;A0KPF5	K1JA68;A0KPF5	6;6	6;6	1;1	>tr|K1JA68|K1JA68_AERHY Valine--tRNA ligase OS=Aeromonas hydrophila SSU GN=valS PE=3 SV=1;>tr|A0KPF5|A0KPF5_AERHH Valine--tRNA ligase OS=Aeromonas hydrophila subsp. hydrophila (strain ATCC 7966 / NCIB 9240) GN=valS PE=3 SV=1	2	6	6	1	2	5	3	2	5	3	1	1	1	6.5	6.5	0.7	107.96	954	954;971	2	5	4	4.08e-19	0.89817	1.1878	31.119	8	1.1847	1.2631	NaN	1	0.81203	0.89458	25.546	3	0.88795	0.9137	38.696	4	1.9	5.3	3.4	448800000	119520000
R4VHX4;K1JGR3;A0KPF9	R4VHX4;K1JGR3;A0KPF9	3;3;3	3;3;3	3;3;3	>tr|R4VHX4|R4VHX4_AERHY Carbon storage regulator homolog OS=Aeromonas hydrophila ML09-119 GN=csrA PE=3 SV=1;>tr|K1JGR3|K1JGR3_AERHY Carbon storage regulator homolog OS=Aeromonas hydrophila SSU GN=csrA PE=3 SV=1;>sp|A0KPF9|CSRA_AERHH Carbon storage regulato	3	3	3	3	2	2	3	2	2	3	2	2	3	40.3	40.3	40.3	6.8479	62	62;62;62	3	2	4	2.66e-08	1.0196	1.1878	23.157	9	1.0288	1.0216	17.746	3	1.1143	1.2614	31.839	2	0.98289	1.0918	28.576	4	30.6	29	40.3	734020000	161920000
R4VKK6;K1JKJ2;A0KPG0	R4VKK6;K1JKJ2;A0KPG0	1;1;1	1;1;1	1;1;1	>tr|R4VKK6|R4VKK6_AERHY Aspartokinase OS=Aeromonas hydrophila ML09-119 GN=AHML_19725 PE=3 SV=1;>tr|K1JKJ2|K1JKJ2_AERHY Aspartokinase OS=Aeromonas hydrophila SSU GN=HMPREF1171_02905 PE=3 SV=1;>tr|A0KPG0|A0KPG0_AERHH Aspartokinase OS=Aeromonas hydrophila sub	3	1	1	1	1	0	0	1	0	0	1	0	0	3.1	3.1	3.1	44.607	415	415;415;415	1			4.73e-06	NaN	1.1878	NaN	0	NaN	NaN	NaN	0	NaN	NaN	NaN	0	NaN	NaN	NaN	0	3.1	0	0	0	0
A0KPG1;K1K5Q8;R4VTN4	A0KPG1;K1K5Q8;R4VTN4	7;6;5	7;6;5	7;6;5	>sp|A0KPG1|SYA_AERHH Alanine--tRNA ligase OS=Aeromonas hydrophila subsp. hydrophila (strain ATCC 7966 / NCIB 9240) GN=alaS PE=3 SV=1;>tr|K1K5Q8|K1K5Q8_AERHY Alanine--tRNA ligase OS=Aeromonas hydrophila SSU GN=alaS PE=3 SV=1;>tr|R4VTN4|R4VTN4_AERHY Alanine-	3	7	7	7	3	6	4	3	6	4	3	6	4	6.3	6.3	6.3	95.941	874	874;874;874	3	11	6	2.88e-19	0.88427	1.1878	49.146	15	1.1577	1.2864	34.475	2	0.9873	1.0155	56.511	9	0.79693	0.78597	43.116	4	3.4	5.3	3.3	856090000	254750000
R4W1T7;H9XWQ3;H9XWQ2;H9XWP1;H9XWN3;H9XWM6;A0KPG3;H9XWP8;H9XWP7;K1J9R7;H9XWR4;H9XWR2;H9XWQ6;H9XWQ5;H9XWP6	R4W1T7;H9XWQ3;H9XWQ2;H9XWP1;H9XWN3;H9XWM6;A0KPG3;H9XWP8;H9XWP7;K1J9R7;H9XWR4;H9XWR2;H9XWQ6;H9XWQ5;H9XWP6	2;2;2;2;2;2;2;1;1;1;1;1;1;1;1	2;2;2;2;2;2;2;1;1;1;1;1;1;1;1	2;2;2;2;2;2;2;1;1;1;1;1;1;1;1	>tr|R4W1T7|R4W1T7_AERHY Protein RecA OS=Aeromonas hydrophila ML09-119 GN=recA PE=3 SV=1;>tr|H9XWQ3|H9XWQ3_AERHY Protein RecA OS=Aeromonas hydrophila subsp. ranae GN=recA PE=3 SV=1;>tr|H9XWQ2|H9XWQ2_AERHY Protein RecA OS=Aeromonas hydrophila GN=recA PE=3 SV	15	2	2	2	0	2	2	0	2	2	0	2	2	6.8	6.8	6.8	37.975	354	354;354;354;354;354;354;354;353;354;354;354;354;354;354;354		2	3	5.06e-07	0.63155	1.1878	85.889	4	NaN	NaN	NaN	0	0.48585	0.49892	28.908	2	1.3762	1.3132	109.22	2	0	6.8	6.8	190640000	59253000
R4VI09;A0KPH0	R4VI09;A0KPH0	2;2	1;1	1;1	>tr|R4VI09|R4VI09_AERHY D-isomer specific 2-hydroxyacid dehydrogenase family protein OS=Aeromonas hydrophila ML09-119 GN=AHML_19795 PE=4 SV=1;>tr|A0KPH0|A0KPH0_AERHH D-isomer specific 2-hydroxyacid dehydrogenase family protein OS=Aeromonas hydrophila subsp	2	2	1	1	0	1	1	0	0	1	0	0	1	5.7	3.2	3.2	35.015	314	314;314			1	6.89e-05	0.47654	1.1878	NaN	1	NaN	NaN	NaN	0	NaN	NaN	NaN	0	0.47654	0.44096	NaN	1	0	2.5	3.2	34513000	10814000
R4VI11;K1JKK9;A0KPH5	R4VI11;K1JKK9;A0KPH5	13;13;13	13;13;13	13;13;13	>tr|R4VI11|R4VI11_AERHY Zinc ABC transporter periplasmic zinc-binding protein OS=Aeromonas hydrophila ML09-119 GN=AHML_19820 PE=3 SV=1;>tr|K1JKK9|K1JKK9_AERHY Uncharacterized protein OS=Aeromonas hydrophila SSU GN=HMPREF1171_02920 PE=3 SV=1;>tr|A0KPH5|A0KP	3	13	13	13	11	11	10	11	11	10	11	11	10	45.7	45.7	45.7	33.439	304	304;304;304	23	20	19	1.19e-114	0.47369	1.1878	50.361	51	0.46491	0.63159	52.276	19	0.55392	0.63692	48.445	17	0.48717	0.63989	52.141	15	37.5	42.8	38.2	11588000000	3491000000
A0KPJ0;K1JGK5	A0KPJ0;K1JGK5	10;6	1;0	1;0	>tr|A0KPJ0|A0KPJ0_AERHH Secreted protein, suppressor for copper-sensitivity C OS=Aeromonas hydrophila subsp. hydrophila (strain ATCC 7966 / NCIB 9240) GN=AHA_3743 PE=4 SV=1;>tr|K1JGK5|K1JGK5_AERHY Uncharacterized protein OS=Aeromonas hydrophila SSU GN=HMPR	2	10	1	1	7	9	9	1	1	1	1	1	1	46.2	4.4	4.4	27.365	251	251;251	2	1	2	2.98e-46	0.37418	1.1878	24.74	4	0.37418	0.3727	3.6764	2	0.40093	0.46911	NaN	1	0.22663	0.25847	NaN	1	31.5	43	40.2	346510000	135330000
R4VTV1;K1J650;A0KPJ8	R4VTV1;K1J650;A0KPJ8	1;1;1	1;1;1	1;1;1	>tr|R4VTV1|R4VTV1_AERHY Uncharacterized protein OS=Aeromonas hydrophila ML09-119 GN=AHML_19940 PE=4 SV=1;>tr|K1J650|K1J650_AERHY Uncharacterized protein OS=Aeromonas hydrophila SSU GN=HMPREF1171_02943 PE=4 SV=1;>tr|A0KPJ8|A0KPJ8_AERHH Putative uncharacteri	3	1	1	1	1	1	1	1	1	1	1	1	1	7.3	7.3	7.3	14.198	124	124;124;124	1	1	1	0.0053975	0.71638	1.1878	39.333	3	0.5055	0.5894	NaN	1	1.3225	1.2865	NaN	1	0.71638	0.80029	NaN	1	7.3	7.3	7.3	251630000	90818000
A0KPK1	A0KPK1	1	1	1	>tr|A0KPK1|A0KPK1_AERHH Putative uncharacterized protein OS=Aeromonas hydrophila subsp. hydrophila (strain ATCC 7966 / NCIB 9240) GN=AHA_3754 PE=4 SV=1	1	1	1	1	1	1	1	1	1	1	1	1	1	3.9	3.9	3.9	39.165	360	360	3	1	1	2e-06	1.1199	1.1878	12.651	3	1.5564	1.5329	NaN	1	1.1199	1.2343	NaN	1	1.0993	1.2283	NaN	1	3.9	3.9	3.9	237880000	55410000
A0KPL3;R4VI40;K1JKF0;K1K6M9	A0KPL3	18;8;8;2	18;8;8;2	18;8;8;2	>tr|A0KPL3|A0KPL3_AERHH HAS ABC exporter outer membrane component OS=Aeromonas hydrophila subsp. hydrophila (strain ATCC 7966 / NCIB 9240) GN=AHA_3766 PE=4 SV=1	4	18	18	18	12	13	13	12	13	13	12	13	13	50.2	50.2	50.2	50.59	458	458;433;441;434	21	18	20	3.19e-206	1.3378	1.1878	43.432	50	1.3664	1.8523	38.683	15	1.2834	1.5414	47.29	17	1.3808	1.6086	44.559	18	36.7	34.9	35.2	10841000000	2716000000
R4VKR8;K1JKF5;A0KPL8	R4VKR8;K1JKF5;A0KPL8	1;1;1	1;1;1	1;1;1	>tr|R4VKR8|R4VKR8_AERHY Uncharacterized protein OS=Aeromonas hydrophila ML09-119 GN=AHML_20035 PE=4 SV=1;>tr|K1JKF5|K1JKF5_AERHY TIGR00153 family protein OS=Aeromonas hydrophila SSU GN=HMPREF1171_02966 PE=4 SV=1;>tr|A0KPL8|A0KPL8_AERHH Putative uncharacter	3	1	1	1	0	1	1	0	1	1	0	1	1	6.2	6.2	6.2	25.99	226	226;226;228		1	1	5.27e-08	1.5991	1.1878	NaN	1	NaN	NaN	NaN	0	1.5991	1.8808	NaN	1	NaN	NaN	NaN	0	0	6.2	6.2	109630000	30011000
R4VZE2;K1J693;A0KPN5	R4VZE2;K1J693;A0KPN5	3;3;3	3;3;3	3;3;3	>tr|R4VZE2|R4VZE2_AERHY Probable Fe(2+)-trafficking protein OS=Aeromonas hydrophila ML09-119 GN=AHML_20120 PE=3 SV=1;>tr|K1J693|K1J693_AERHY Probable Fe(2+)-trafficking protein OS=Aeromonas hydrophila SSU GN=HMPREF1171_02983 PE=3 SV=1;>sp|A0KPN5|FETP_AERHH	3	3	3	3	0	3	2	0	3	2	0	3	2	37.8	37.8	37.8	10.608	90	90;90;90		3	2	7.12e-17	0.65273	1.1878	29.16	4	NaN	NaN	NaN	0	0.64929	0.73862	7.4822	2	0.77291	0.80574	49.186	2	0	37.8	26.7	353400000	110320000
R4W1Y1;K1J9P8;A0KPP1	R4W1Y1;K1J9P8;A0KPP1	2;2;2	2;2;2	2;2;2	>tr|R4W1Y1|R4W1Y1_AERHY Uncharacterized protein OS=Aeromonas hydrophila ML09-119 GN=AHML_20150 PE=4 SV=1;>tr|K1J9P8|K1J9P8_AERHY Uncharacterized protein OS=Aeromonas hydrophila SSU GN=HMPREF1171_02989 PE=4 SV=1;>tr|A0KPP1|A0KPP1_AERHH Putative uncharacteri	3	2	2	2	2	1	0	2	1	0	2	1	0	9	9	9	20.739	189	189;189;189	2	1		5.84e-06	1.9176	1.1878	18.191	3	1.6555	1.7129	16.417	2	1.9176	2.1832	NaN	1	NaN	NaN	NaN	0	9	4.2	0	224530000	57247000
R4VTY4;A0KPP4	R4VTY4;A0KPP4	1;1	1;1	1;1	>tr|R4VTY4|R4VTY4_AERHY Hfq protein OS=Aeromonas hydrophila ML09-119 GN=AHML_20165 PE=3 SV=1;>tr|A0KPP4|A0KPP4_AERHH Hfq protein OS=Aeromonas hydrophila subsp. hydrophila (strain ATCC 7966 / NCIB 9240) GN=AHA_3797 PE=3 SV=1	2	1	1	1	1	1	1	1	1	1	1	1	1	14.2	14.2	14.2	13.049	120	120;120	1	1	2	2.26e-06	1.2003	1.1878	13.31	4	1.1719	1.157	NaN	1	1.5075	1.5737	NaN	1	1.1626	1.313	7.1234	2	14.2	14.2	14.2	254600000	73065000
R4VKU2;K1JKI7;A0KPP8	R4VKU2;K1JKI7;A0KPP8	3;3;3	3;3;3	3;3;3	>tr|R4VKU2|R4VKU2_AERHY 4-hydroxy-tetrahydrodipicolinate synthase OS=Aeromonas hydrophila ML09-119 GN=dapA PE=3 SV=1;>tr|K1JKI7|K1JKI7_AERHY 4-hydroxy-tetrahydrodipicolinate synthase OS=Aeromonas hydrophila SSU GN=dapA PE=3 SV=1;>tr|A0KPP8|A0KPP8_AERHH 4-h	3	3	3	3	3	3	2	3	3	2	3	3	2	10	10	10	31.365	290	290;290;290	4	3	3	1.85e-09	0.39971	1.1878	52.81	7	0.57911	0.61046	42.183	4	0.39971	0.41933	NaN	1	0.58224	0.54918	101.42	2	10	10	5.9	342600000	88071000
R4VZF4;K1J6B6;I1ZAJ2;A0KPQ0	R4VZF4;K1J6B6;I1ZAJ2;A0KPQ0	2;2;2;2	2;2;2;2	2;2;2;2	>tr|R4VZF4|R4VZF4_AERHY Glucose-1-phosphate adenylyltransferase OS=Aeromonas hydrophila ML09-119 GN=glgC PE=3 SV=1;>tr|K1J6B6|K1J6B6_AERHY Glucose-1-phosphate adenylyltransferase OS=Aeromonas hydrophila SSU GN=glgC PE=3 SV=1;>tr|I1ZAJ2|I1ZAJ2_AERHY Glucose	4	2	2	2	1	1	0	1	1	0	1	1	0	3.5	3.5	3.5	45.311	405	405;405;405;405	1	1		0.0019658	NaN	1.1878	NaN	0	NaN	NaN	NaN	0	NaN	NaN	NaN	0	NaN	NaN	NaN	0	2	1.5	0	0	0
R4W1Z4;A0KPR1	R4W1Z4;A0KPR1	2;2	1;1	1;1	>tr|R4W1Z4|R4W1Z4_AERHY Uncharacterized protein OS=Aeromonas hydrophila ML09-119 GN=AHML_20250 PE=4 SV=1;>tr|A0KPR1|A0KPR1_AERHH Putative uncharacterized protein OS=Aeromonas hydrophila subsp. hydrophila (strain ATCC 7966 / NCIB 9240) GN=AHA_3819 PE=4 SV=1	2	2	1	1	1	2	2	1	1	1	1	1	1	15.5	7.3	7.3	11.558	110	110;110	1	1	1	4.41e-05	1.1167	1.1878	15.852	3	0.96548	1.0538	NaN	1	1.1167	1.1458	NaN	1	1.2722	1.432	NaN	1	7.3	15.5	15.5	299800000	81478000
R4VU01;A0KPR9	R4VU01;A0KPR9	2;2	2;2	2;2	>tr|R4VU01|R4VU01_AERHY Mercuric reductase (Hg(II) reductase) OS=Aeromonas hydrophila ML09-119 GN=AHML_20290 PE=4 SV=1;>tr|A0KPR9|A0KPR9_AERHH Mercuric reductase (Hg(II) reductase) OS=Aeromonas hydrophila subsp. hydrophila (strain ATCC 7966 / NCIB 9240) GN	2	2	2	2	0	2	2	0	2	2	0	2	2	29.7	29.7	29.7	6.3913	64	64;64		4	3	1.66e-05	2.7549	1.1878	3.9105	3	NaN	NaN	NaN	0	2.85	3.0847	5.5301	2	2.7549	3.0864	NaN	1	0	29.7	29.7	303180000	57788000
R4VZG8;A0KPS0;K1K5F2	R4VZG8;A0KPS0;K1K5F2	8;8;4	8;8;4	8;8;4	>tr|R4VZG8|R4VZG8_AERHY Type II L-asparaginase OS=Aeromonas hydrophila ML09-119 GN=AHML_20295 PE=3 SV=1;>tr|A0KPS0|A0KPS0_AERHH L-asparaginase, type II OS=Aeromonas hydrophila subsp. hydrophila (strain ATCC 7966 / NCIB 9240) GN=AHA_3828 PE=3 SV=1;>tr|K1K5F	3	8	8	8	4	6	5	4	6	5	4	6	5	26.1	26.1	26.1	37.613	352	352;352;352	8	10	10	3.82e-36	0.35411	1.1878	62.696	25	0.43888	0.49853	75.935	8	0.28197	0.35752	47.795	9	0.34712	0.36335	54.833	8	13.1	20.5	19.6	2972500000	992020000
R4VKW2;K1JGI1;A0KPS3	R4VKW2;K1JGI1;A0KPS3	1;1;1	1;1;1	1;1;1	>tr|R4VKW2|R4VKW2_AERHY Methylglyoxal synthase OS=Aeromonas hydrophila ML09-119 GN=mgsA PE=3 SV=1;>tr|K1JGI1|K1JGI1_AERHY Methylglyoxal synthase OS=Aeromonas hydrophila SSU GN=mgsA PE=3 SV=1;>tr|A0KPS3|A0KPS3_AERHH Methylglyoxal synthase OS=Aeromonas hydro	3	1	1	1	1	1	1	1	1	1	1	1	1	6.6	6.6	6.6	16.933	152	152;152;187	1	2	1	0.00026903	0.66596	1.1878	117.66	4	6.2718	7.8017	NaN	1	0.60973	0.68663	5.5436	2	0.68482	0.90666	NaN	1	6.6	6.6	6.6	650790000	147930000
R4VIB6;A0KPU8	R4VIB6;A0KPU8	2;2	2;2	2;2	>tr|R4VIB6|R4VIB6_AERHY Uncharacterized protein OS=Aeromonas hydrophila ML09-119 GN=AHML_20450 PE=4 SV=1;>tr|A0KPU8|A0KPU8_AERHH Putative uncharacterized protein OS=Aeromonas hydrophila subsp. hydrophila (strain ATCC 7966 / NCIB 9240) GN=AHA_3860 PE=4 SV=1	2	2	2	2	1	2	1	1	2	1	1	2	1	41.7	41.7	41.7	6.1921	60	60;60	4	2	1	2.21e-20	0.80843	1.1878	28.009	5	0.8139	1.1196	5.9525	2	1.1525	1.2695	44.918	2	0.77987	0.8482	NaN	1	21.7	41.7	21.7	1086800000	225380000
K1J5N0;A0KPV0;R4VZI8	K1J5N0;A0KPV0;R4VZI8	5;5;5	5;5;5	5;5;5	>tr|K1J5N0|K1J5N0_AERHY Dihydrolipoyllysine-residue acetyltransferase OS=Aeromonas hydrophila SSU GN=HMPREF1171_03050 PE=3 SV=1;>tr|A0KPV0|A0KPV0_AERHH Pyruvate dehydrogenase complex dihydrolipoamide acetyltransferase OS=Aeromonas hydrophila subsp. hydroph	3	5	5	5	5	4	3	5	4	3	5	4	3	7.6	7.6	7.6	64.727	628	628;631;633	5	5	4	1.71e-18	1.4156	1.1878	23.98	13	1.4812	1.9464	34.347	5	1.2722	1.4579	9.5619	4	1.5087	1.6461	20.972	4	7.6	6.4	4.5	1659500000	410570000
A0KPV1;R4W221;K1J903	A0KPV1;R4W221;K1J903	25;23;22	25;23;22	25;23;22	>tr|A0KPV1|A0KPV1_AERHH Pyruvate dehydrogenase E1 component OS=Aeromonas hydrophila subsp. hydrophila (strain ATCC 7966 / NCIB 9240) GN=AHA_3863 PE=3 SV=1;>tr|R4W221|R4W221_AERHY Pyruvate dehydrogenase E1 component OS=Aeromonas hydrophila ML09-119 GN=aceE	3	25	25	25	16	21	17	16	21	17	16	21	17	29	29	29	98.747	886	886;886;886	19	26	20	1.46e-90	1.438	1.1878	59.791	54	1.4416	1.631	103.98	14	1.426	1.5709	31.685	21	1.4531	1.5192	33.886	19	18.2	24.8	19	7908300000	2477200000
R4VKZ0;A0KPV3;K1JJX8	R4VKZ0;A0KPV3;K1JJX8	3;3;2	3;3;2	3;3;2	>tr|R4VKZ0|R4VKZ0_AERHY N-acetyl-anhydromuranmyl-L-alanine amidase OS=Aeromonas hydrophila ML09-119 GN=AHML_20480 PE=4 SV=1;>tr|A0KPV3|A0KPV3_AERHH N-acetyl-anhydromuramyl-L-alanine amidase OS=Aeromonas hydrophila subsp. hydrophila (strain ATCC 7966 / NCIB	3	3	3	3	1	0	2	1	0	2	1	0	2	14.7	14.7	14.7	21.081	190	190;190;190	1		2	1.91e-07	0.48644	1.1878	131.76	3	0.48644	0.57111	NaN	1	NaN	NaN	NaN	0	0.17773	0.18493	162	2	4.2	0	10.5	101360000	82145000
R4VZJ2;A0KPV5	R4VZJ2;A0KPV5	1;1	1;1	1;1	>tr|R4VZJ2|R4VZJ2_AERHY Nicotinate-nucleotide pyrophosphorylase OS=Aeromonas hydrophila ML09-119 GN=AHML_20490 PE=3 SV=1;>tr|A0KPV5|A0KPV5_AERHH Nicotinate-nucleotide pyrophosphorylase OS=Aeromonas hydrophila subsp. hydrophila (strain ATCC 7966 / NCIB 9240	2	1	1	1	1	0	0	1	0	0	1	0	0	3.9	3.9	3.9	30.928	285	285;285	2			0.00060492	0.64763	1.1878	NaN	1	0.64763	0.70137	NaN	1	NaN	NaN	NaN	0	NaN	NaN	NaN	0	3.9	0	0	33862000	3674400
R4VID1;A0KPW1	R4VID1;A0KPW1	1;1	1;1	1;1	>tr|R4VID1|R4VID1_AERHY Uncharacterized protein OS=Aeromonas hydrophila ML09-119 GN=AHML_20525 PE=4 SV=1;>tr|A0KPW1|A0KPW1_AERHH Cell division protein ZapD OS=Aeromonas hydrophila subsp. hydrophila (strain ATCC 7966 / NCIB 9240) GN=zapD PE=3 SV=1	2	1	1	1	0	1	0	0	1	0	0	1	0	10.8	10.8	10.8	27.616	240	240;262		1		1.31e-10	0.23547	1.1878	NaN	1	NaN	NaN	NaN	0	0.23547	0.27066	NaN	1	NaN	NaN	NaN	0	0	10.8	0	121000000	45900000
K1J5P2;R4W231;A0KPW5	K1J5P2;R4W231;A0KPW5	3;3;3	3;3;3	3;3;3	>tr|K1J5P2|K1J5P2_AERHY Protein translocase subunit SecA OS=Aeromonas hydrophila SSU GN=secA PE=3 SV=1;>tr|R4W231|R4W231_AERHY Protein translocase subunit SecA OS=Aeromonas hydrophila ML09-119 GN=secA PE=3 SV=1;>sp|A0KPW5|SECA_AERHH Protein translocase sub	3	3	3	3	2	3	1	2	3	1	2	3	1	3.5	3.5	3.5	102.12	905	905;906;906	3	3	1	2.63e-09	0.64135	1.1878	66.734	4	0.56269	0.55987	10.241	2	0.6912	0.76601	NaN	1	2.3516	2.2719	NaN	1	2.2	3.5	1.3	168040000	63377000
R4VU40;K1JJY6;A0KPW8	R4VU40;K1JJY6;A0KPW8	7;7;7	7;7;7	7;7;7	>tr|R4VU40|R4VU40_AERHY Cell division protein FtsZ OS=Aeromonas hydrophila ML09-119 GN=ftsZ PE=3 SV=1;>tr|K1JJY6|K1JJY6_AERHY Cell division protein FtsZ OS=Aeromonas hydrophila SSU GN=ftsZ PE=3 SV=1;>tr|A0KPW8|A0KPW8_AERHH Cell division protein FtsZ OS=Aer	3	7	7	7	6	4	4	6	4	4	6	4	4	24.5	24.5	24.5	40.324	383	383;383;383	9	8	5	1.36e-53	1.3367	1.1878	40.463	16	1.3751	1.5221	11.056	6	1.2763	1.3778	51.616	6	1.8851	2.083	45.518	4	21.1	14.1	15.1	1989400000	452990000
R4VZK5;K1K522;A0KPW9	R4VZK5;K1K522;A0KPW9	1;1;1	1;1;1	1;1;1	>tr|R4VZK5|R4VZK5_AERHY Cell division protein ftsA OS=Aeromonas hydrophila ML09-119 GN=AHML_20565 PE=3 SV=1;>tr|K1K522|K1K522_AERHY Cell division protein ftsA OS=Aeromonas hydrophila SSU GN=HMPREF1171_03069 PE=3 SV=1;>tr|A0KPW9|A0KPW9_AERHH Cell division p	3	1	1	1	1	0	1	1	0	1	1	0	1	2.9	2.9	2.9	45.04	419	419;419;419	2		1	0.0028544	0.58248	1.1878	37.634	3	0.53594	0.58119	10.082	2	NaN	NaN	NaN	0	1.055	1.1023	NaN	1	2.9	0	2.9	68223000	19237000
A0KPY3;R4VU55;K1J5U2	A0KPY3;R4VU55;K1J5U2	17;16;13	17;16;13	17;16;13	>tr|A0KPY3|A0KPY3_AERHH LppC superfamily OS=Aeromonas hydrophila subsp. hydrophila (strain ATCC 7966 / NCIB 9240) GN=AHA_3895 PE=4 SV=1;>tr|R4VU55|R4VU55_AERHY LppC superfamily protein OS=Aeromonas hydrophila ML09-119 GN=AHML_20635 PE=4 SV=1;>tr|K1J5U2|K1J	3	17	17	17	13	12	13	13	12	13	13	12	13	40	40	40	72.561	670	670;595;644	14	15	19	1.33e-243	2.8901	1.1878	75.394	45	1.9725	2.5602	76.986	14	3.3826	3.5514	80.753	14	2.9504	3.8359	69.376	17	29.4	20.7	27.3	12651000000	3681300000
R4VU61;A0KPY8;K1J5U8	R4VU61;A0KPY8;K1J5U8	4;4;3	4;4;3	4;4;3	>tr|R4VU61|R4VU61_AERHY Stringent starvation protein A OS=Aeromonas hydrophila ML09-119 GN=sspA PE=3 SV=1;>tr|A0KPY8|A0KPY8_AERHH Stringent starvation protein A OS=Aeromonas hydrophila subsp. hydrophila (strain ATCC 7966 / NCIB 9240) GN=AHA_3900 PE=3 SV=1;	3	4	4	4	4	2	3	4	2	3	4	2	3	21.1	21.1	21.1	23.639	209	209;209;209	6	3	6	1.36e-17	1.0984	1.1878	32.75	10	1.1914	1.5202	23.489	4	1.0886	1.1729	39.238	3	0.93818	1.0491	48.576	3	21.1	10.5	15.8	1580800000	362810000
R4VIF8;K1JK31;A0KPZ1	R4VIF8;K1JK31;A0KPZ1	2;2;2	2;2;2	2;2;2	>tr|R4VIF8|R4VIF8_AERHY Ubiquinol-cytochrome c reductase iron-sulfur subunit OS=Aeromonas hydrophila ML09-119 GN=AHML_20675 PE=3 SV=1;>tr|K1JK31|K1JK31_AERHY Ubiquinol-cytochrome c reductase iron-sulfur subunit OS=Aeromonas hydrophila SSU GN=HMPREF1171_031	3	2	2	2	1	2	0	1	2	0	1	2	0	10.2	10.2	10.2	21.098	196	196;196;196	1	2		7.31e-05	0.45649	1.1878	6.6445	3	0.54962	0.55031	NaN	1	0.4426	0.50694	6.5859	2	NaN	NaN	NaN	0	6.1	10.2	0	193160000	66047000
R4VL24;K1K588;A0KPZ2	R4VL24;K1K588;A0KPZ2	6;6;6	6;6;6	6;6;6	>tr|R4VL24|R4VL24_AERHY 30S ribosomal protein S9 OS=Aeromonas hydrophila ML09-119 GN=rpsI PE=3 SV=1;>tr|K1K588|K1K588_AERHY 30S ribosomal protein S9 OS=Aeromonas hydrophila SSU GN=rpsI PE=3 SV=1;>sp|A0KPZ2|RS9_AERHH 30S ribosomal protein S9 OS=Aeromonas hy	3	6	6	6	5	6	5	5	6	5	5	6	5	42.3	42.3	42.3	14.785	130	130;130;130	6	8	7	1.01e-22	1.4582	1.1878	23.627	18	1.3201	1.5599	14.565	5	1.5907	1.8574	35.984	7	1.5015	1.7016	10.351	6	37.7	42.3	37.7	3136900000	808690000
R4VU68;K1J5V2;A0KPZ3	R4VU68;K1J5V2;A0KPZ3	9;9;9	9;9;9	9;9;9	>tr|R4VU68|R4VU68_AERHY 50S ribosomal protein L13 OS=Aeromonas hydrophila ML09-119 GN=rplM PE=3 SV=1;>tr|K1J5V2|K1J5V2_AERHY 50S ribosomal protein L13 OS=Aeromonas hydrophila SSU GN=rplM PE=3 SV=1;>sp|A0KPZ3|RL13_AERHH 50S ribosomal protein L13 OS=Aeromona	3	9	9	9	7	6	6	7	6	6	7	6	6	69	69	69	15.794	142	142;142;142	10	10	10	5.05e-31	1.0691	1.1878	41.71	22	1.3747	1.5215	37.675	7	0.95875	1.0116	34.441	8	1.1253	1.1369	49.93	7	60.6	50.7	50.7	4036100000	969380000
R4VIG3;A0KPZ6;Q9FD11;K1JK34	R4VIG3;A0KPZ6;Q9FD11;K1JK34	15;15;13;13	15;15;13;13	15;15;13;13	>tr|R4VIG3|R4VIG3_AERHY Serine peptidase DegQ OS=Aeromonas hydrophila ML09-119 GN=AHML_20705 PE=4 SV=1;>tr|A0KPZ6|A0KPZ6_AERHH Serine peptidase DegQ OS=Aeromonas hydrophila subsp. hydrophila (strain ATCC 7966 / NCIB 9240) GN=degQ PE=4 SV=1;>tr|Q9FD11|Q9FD1	4	15	15	15	9	11	13	9	11	13	9	11	13	32.5	32.5	32.5	47.813	453	453;453;453;453	10	14	17	1.75e-51	1.1245	1.1878	68.122	34	1.1033	1.4052	46.7	9	0.9884	1.1488	94.811	12	1.3199	1.4769	44.577	13	15.5	23.8	28.9	5044100000	2177500000
R4VU84;K1J5W5;A0KQ08	R4VU84;K1J5W5;A0KQ08	2;2;2	2;2;2	2;2;2	>tr|R4VU84|R4VU84_AERHY UPF0042 nucleotide-binding protein AHML_20765 OS=Aeromonas hydrophila ML09-119 GN=AHML_20765 PE=3 SV=1;>tr|K1J5W5|K1J5W5_AERHY UPF0042 nucleotide-binding protein HMPREF1171_03150 OS=Aeromonas hydrophila SSU GN=HMPREF1171_03150 PE=3	3	2	2	2	0	2	2	0	2	2	0	2	2	10.8	10.8	10.8	32.521	288	288;288;288		2	2	2.52e-14	0.80981	1.1878	12.424	2	NaN	NaN	NaN	0	0.94491	0.93434	NaN	1	0.69403	0.78379	NaN	1	0	10.8	10.8	219650000	77609000
R4VZN5;K1J9C0;A0KQ09	R4VZN5;K1J9C0;A0KQ09	3;3;3	3;3;3	3;3;3	>tr|R4VZN5|R4VZN5_AERHY Uncharacterized protein OS=Aeromonas hydrophila ML09-119 GN=AHML_20770 PE=4 SV=1;>tr|K1J9C0|K1J9C0_AERHY PTS IIA-like nitrogen-regulatory protein PtsN OS=Aeromonas hydrophila SSU GN=HMPREF1171_03151 PE=4 SV=1;>tr|A0KQ09|A0KQ09_AERHH	3	3	3	3	1	2	3	1	2	3	1	2	3	23.6	23.6	23.6	16.215	148	148;148;148	1	4	4	2.03e-06	0.80668	1.1878	13.345	4	0.78579	0.74906	NaN	1	0.89625	0.87194	NaN	1	0.76923	0.80332	20.458	2	6.8	12.8	23.6	289060000	77801000
R4W268;K1JGE9;A0KQ10	R4W268;K1JGE9;A0KQ10	1;1;1	1;1;1	1;1;1	>tr|R4W268|R4W268_AERHY Sigma 54 modulation protein/ribosomal protein S30EA OS=Aeromonas hydrophila ML09-119 GN=AHML_20775 PE=4 SV=1;>tr|K1JGE9|K1JGE9_AERHY Ribosomal subunit interface protein OS=Aeromonas hydrophila SSU GN=HMPREF1171_03152 PE=4 SV=1;>tr|A	3	1	1	1	1	1	0	1	1	0	1	1	0	17.9	17.9	17.9	10.922	95	95;95;95	1	2		0.00081588	0.46594	1.1878	14.846	3	0.46594	0.50807	NaN	1	0.40697	0.43733	17.058	2	NaN	NaN	NaN	0	17.9	17.9	0	118550000	32024000
R4VU89;A0KQ13	R4VU89;A0KQ13	6;6	6;6	3;3	>tr|R4VU89|R4VU89_AERHY Protein YhbN OS=Aeromonas hydrophila ML09-119 GN=AHML_20790 PE=4 SV=1;>tr|A0KQ13|A0KQ13_AERHH Protein YhbN OS=Aeromonas hydrophila subsp. hydrophila (strain ATCC 7966 / NCIB 9240) GN=AHA_3925 PE=4 SV=1	2	6	6	3	5	6	6	5	6	6	2	3	3	31.4	31.4	17.1	19.401	175	175;187	18	18	13	2.41e-46	0.72342	1.1878	77.065	43	0.68849	0.78051	97.874	15	0.79786	1.0234	47.015	17	0.77677	1.119	48.773	11	28	31.4	31.4	13904000000	4151000000
R4W273;K1JGF2;A0KQ15	R4W273;K1JGF2;A0KQ15	1;1;1	1;1;1	1;1;1	>tr|R4W273|R4W273_AERHY 3-deoxy-D-manno-octulosonate 8-phosphate phosphatase OS=Aeromonas hydrophila ML09-119 GN=AHML_20800 PE=4 SV=1;>tr|K1JGF2|K1JGF2_AERHY YrbI family 3-deoxy-D-manno-octulosonate 8-phosphate phosphatase OS=Aeromonas hydrophila SSU GN=HM	3	1	1	1	0	1	0	0	1	0	0	1	0	7.6	7.6	7.6	19.543	184	184;184;184		1		1.18e-05	0.48198	1.1878	NaN	1	NaN	NaN	NaN	0	0.48198	0.48008	NaN	1	NaN	NaN	NaN	0	0	7.6	0	88792000	36298000
R4W277;A0KQ20	R4W277;A0KQ20	13;13	13;13	2;2	>tr|R4W277|R4W277_AERHY Toluene tolerance protein Ttg2D OS=Aeromonas hydrophila ML09-119 GN=AHML_20825 PE=4 SV=1;>tr|A0KQ20|A0KQ20_AERHH Toluene tolerance protein Ttg2D OS=Aeromonas hydrophila subsp. hydrophila (strain ATCC 7966 / NCIB 9240) GN=ttg2D PE=4	2	13	13	2	11	11	11	11	11	11	2	2	1	53.3	53.3	4.3	23.21	210	210;210	54	42	51	1.51e-112	0.78892	1.1878	31.231	115	0.80545	1.0599	24.403	45	0.78974	0.99011	31.337	31	0.74336	0.98865	37.211	39	52.4	46.7	53.3	65527000000	18425000000
R4VUA1;K1J5X6;A0KQ23	R4VUA1;K1J5X6;A0KQ23	6;6;6	6;6;6	6;6;6	>tr|R4VUA1|R4VUA1_AERHY UDP-N-acetylglucosamine 1-carboxyvinyltransferase OS=Aeromonas hydrophila ML09-119 GN=murA PE=3 SV=1;>tr|K1J5X6|K1J5X6_AERHY UDP-N-acetylglucosamine 1-carboxyvinyltransferase OS=Aeromonas hydrophila SSU GN=murA PE=3 SV=1;>sp|A0KQ23|	3	6	6	6	4	5	4	4	5	4	4	5	4	15.3	15.3	15.3	44.439	418	418;418;418	4	8	7	2.54e-20	0.97037	1.1878	20.019	15	1.0026	1.1013	16.324	4	0.97037	1.044	5.2322	5	0.84958	0.8924	26.362	6	10.3	13.4	9.8	991420000	293770000
R4VL57;K1K5C8;A0KQ27	R4VL57;K1K5C8;A0KQ27	2;2;2	2;2;2	2;2;2	>tr|R4VL57|R4VL57_AERHY Uncharacterized protein OS=Aeromonas hydrophila ML09-119 GN=AHML_20860 PE=4 SV=1;>tr|K1K5C8|K1K5C8_AERHY Uncharacterized protein OS=Aeromonas hydrophila SSU GN=HMPREF1171_03169 PE=3 SV=1;>tr|A0KQ27|A0KQ27_AERHH Putative uncharacteri	3	2	2	2	1	1	2	1	1	2	1	1	2	33.3	33.3	33.3	12.316	105	105;105;118	2	1	2	7.47e-10	NaN	1.1878	NaN	0	NaN	NaN	NaN	0	NaN	NaN	NaN	0	NaN	NaN	NaN	0	6.7	6.7	33.3	20830000	0
R4VIJ9;K1K4V5;D7RH83;D7RH82;D7RH78;D7RH77;D7RH76;A0KQ36	R4VIJ9;K1K4V5;D7RH83;D7RH82;D7RH78;D7RH77;D7RH76;A0KQ36	2;2;2;2;2;2;2;2	2;2;2;2;2;2;2;2	2;2;2;2;2;2;2;2	>tr|R4VIJ9|R4VIJ9_AERHY Outer membrane protein W OS=Aeromonas hydrophila ML09-119 GN=AHML_20905 PE=4 SV=1;>tr|K1K4V5|K1K4V5_AERHY Uncharacterized protein OS=Aeromonas hydrophila SSU GN=HMPREF1171_03178 PE=4 SV=1;>tr|D7RH83|D7RH83_AERHY Outer membrane prote	8	2	2	2	2	1	2	2	1	2	2	1	2	18.7	18.7	18.7	21.643	203	203;203;203;203;203;203;203;203	3	1	5	3.45e-26	0.34705	1.1878	60.52	7	0.35299	0.48467	4.8237	2	0.23075	0.33267	NaN	1	0.49889	0.66197	71.373	4	18.7	9.9	18.7	3604400000	870110000
R4VZR9;A0KQ45;Q44078;K1K4W3	R4VZR9;A0KQ45;Q44078	6;6;4;2	6;6;4;2	6;6;4;2	>tr|R4VZR9|R4VZR9_AERHY Uncharacterized protein OS=Aeromonas hydrophila ML09-119 GN=AHML_20955 PE=3 SV=1;>tr|A0KQ45|A0KQ45_AERHH Conserved domain protein OS=Aeromonas hydrophila subsp. hydrophila (strain ATCC 7966 / NCIB 9240) GN=AHA_3962 PE=3 SV=1;>sp|Q44	4	6	6	6	5	5	2	5	5	2	5	5	2	85.7	85.7	85.7	7.5264	70	70;70;46;69	6	9	4	1.78e-79	0.77577	1.1878	107.98	19	0.82915	1.1735	99.268	6	0.80554	1.1288	122.09	9	0.41716	0.60811	85.979	4	68.6	75.7	35.7	14671000000	4388000000
A0KQ46;R4W2A0	A0KQ46;R4W2A0	39;37	39;37	22;20	>tr|A0KQ46|A0KQ46_AERHH Colicin I receptor OS=Aeromonas hydrophila subsp. hydrophila (strain ATCC 7966 / NCIB 9240) GN=AHA_3963 PE=3 SV=1;>tr|R4W2A0|R4W2A0_AERHY Outer membrane receptor OS=Aeromonas hydrophila ML09-119 GN=AHML_20960 PE=3 SV=1	2	39	39	22	35	38	36	35	38	36	20	22	21	72.1	72.1	48.5	71.971	648	648;648	109	104	95	0	8.564	1.1878	149.96	237	8.3496	9.6451	149.03	85	8.5272	9.3248	150.06	78	9.4491	11.761	152.94	74	67.1	70.8	66.2	225590000000	7854500000
R4VUC8;K1JJV0;A0KQ49	R4VUC8;K1JJV0;A0KQ49	1;1;1	1;1;1	1;1;1	>tr|R4VUC8|R4VUC8_AERHY DNA-binding response regulator OS=Aeromonas hydrophila ML09-119 GN=AHML_20975 PE=4 SV=1;>tr|K1JJV0|K1JJV0_AERHY Uncharacterized protein OS=Aeromonas hydrophila SSU GN=HMPREF1171_03192 PE=4 SV=1;>tr|A0KQ49|A0KQ49_AERHH DNA-binding re	3	1	1	1	0	0	1	0	0	1	0	0	1	3.3	3.3	3.3	27.637	240	240;240;240			1	0.0012049	1.7999	1.1878	NaN	1	NaN	NaN	NaN	0	NaN	NaN	NaN	0	1.7999	1.743	NaN	1	0	0	3.3	15450000	3918900
A0KQ50;R4VZS4	A0KQ50;R4VZS4	2;1	2;1	2;1	>tr|A0KQ50|A0KQ50_AERHH Putative uncharacterized protein OS=Aeromonas hydrophila subsp. hydrophila (strain ATCC 7966 / NCIB 9240) GN=AHA_3967 PE=4 SV=1;>tr|R4VZS4|R4VZS4_AERHY Uncharacterized protein OS=Aeromonas hydrophila ML09-119 GN=AHML_20980 PE=4 SV=1	2	2	2	2	2	0	0	2	0	0	2	0	0	19.4	19.4	19.4	11.509	108	108;108	2			0.00081487	6.547	1.1878	5.1544	2	6.547	7.5042	5.1544	2	NaN	NaN	NaN	0	NaN	NaN	NaN	0	19.4	0	0	134840000	21538000
R4W2A3;A0KQ51;K1J8Y0	R4W2A3;A0KQ51;K1J8Y0	7;7;6	7;7;6	7;7;6	>tr|R4W2A3|R4W2A3_AERHY Uncharacterized protein OS=Aeromonas hydrophila ML09-119 GN=AHML_20985 PE=4 SV=1;>tr|A0KQ51|A0KQ51_AERHH Putative uncharacterized protein OS=Aeromonas hydrophila subsp. hydrophila (strain ATCC 7966 / NCIB 9240) GN=AHA_3968 PE=4 SV=1	3	7	7	7	6	6	6	6	6	6	6	6	6	43.1	43.1	43.1	12.754	116	116;116;116	35	16	10	2.18e-63	1.48	1.1878	43.33	49	1.4793	2.0232	34.593	29	1.395	1.872	56.487	10	1.544	2.1096	54.345	10	37.9	37.9	43.1	21259000000	5002200000
A0KQ52;R4VIL4;K1JG69	A0KQ52;R4VIL4	5;3;2	5;3;2	5;3;2	>tr|A0KQ52|A0KQ52_AERHH Putative uncharacterized protein OS=Aeromonas hydrophila subsp. hydrophila (strain ATCC 7966 / NCIB 9240) GN=AHA_3969 PE=4 SV=1;>tr|R4VIL4|R4VIL4_AERHY Uncharacterized protein OS=Aeromonas hydrophila ML09-119 GN=AHML_20990 PE=4 SV=1	3	5	5	5	5	4	4	5	4	4	5	4	4	30.2	30.2	30.2	14.579	139	139;139;139	9	4	5	3.5e-46	0.35115	1.1878	27.219	15	0.32284	0.43734	25.041	6	0.41088	0.54516	42.477	4	0.44012	0.57631	12.776	5	30.2	24.5	24.5	5305100000	1767200000
K1K4Y2;R4VIM1;A0KQ62;K1JGH1	K1K4Y2;R4VIM1;A0KQ62;K1JGH1	2;2;2;1	2;2;2;1	1;1;1;1	>tr|K1K4Y2|K1K4Y2_AERHY Uncharacterized protein OS=Aeromonas hydrophila SSU GN=HMPREF1171_03208 PE=4 SV=1;>tr|R4VIM1|R4VIM1_AERHY Uncharacterized protein OS=Aeromonas hydrophila ML09-119 GN=AHML_21040 PE=4 SV=1;>tr|A0KQ62|A0KQ62_AERHH Putative uncharacteri	4	2	2	1	0	2	2	0	2	2	0	1	1	15.7	15.7	7.4	11.279	108	108;110;110;108		2	2	2.87e-05	0.66246	1.1878	6.958	2	NaN	NaN	NaN	0	0.69681	0.7795	NaN	1	0.6298	0.70645	NaN	1	0	15.7	15.7	224630000	72487000
R4VIN6;A0KQ77	R4VIN6;A0KQ77	7;7	7;7	6;6	>tr|R4VIN6|R4VIN6_AERHY Catalase OS=Aeromonas hydrophila ML09-119 GN=AHML_21115 PE=3 SV=1;>tr|A0KQ77|A0KQ77_AERHH Catalase OS=Aeromonas hydrophila subsp. hydrophila (strain ATCC 7966 / NCIB 9240) GN=AHA_3994 PE=3 SV=1	2	7	7	6	3	3	4	3	3	4	2	3	4	17.6	17.6	16.2	54.37	482	482;482	3	4	5	1.95e-14	0.50149	1.1878	67.937	9	1.0739	1.1043	110.7	2	0.3597	0.38515	34.22	4	0.62811	0.56784	36.091	3	10	5.8	9.1	301940000	78152000
A0KQ79;R4VUG0	A0KQ79;R4VUG0	2;1	2;1	2;1	>tr|A0KQ79|A0KQ79_AERHH Putative uncharacterized protein OS=Aeromonas hydrophila subsp. hydrophila (strain ATCC 7966 / NCIB 9240) GN=AHA_3996 PE=4 SV=1;>tr|R4VUG0|R4VUG0_AERHY Uncharacterized protein OS=Aeromonas hydrophila ML09-119 GN=AHML_21125 PE=4 SV=1	2	2	2	2	2	1	1	2	1	1	2	1	1	8	8	8	42.159	412	412;386	3	2	1	4.24e-23	2.3518	1.1878	48.145	4	1.3719	1.5556	53.122	2	2.6225	2.9489	NaN	1	2.8513	2.968	NaN	1	8	3.9	3.9	215430000	50538000
R4VLA5;A0KQ88;K1J5I5	R4VLA5;A0KQ88;K1J5I5	3;3;2	3;3;2	3;3;2	>tr|R4VLA5|R4VLA5_AERHY Glycerol dehydrogenase OS=Aeromonas hydrophila ML09-119 GN=gldA PE=4 SV=1;>tr|A0KQ88|A0KQ88_AERHH Glycerol dehydrogenase OS=Aeromonas hydrophila subsp. hydrophila (strain ATCC 7966 / NCIB 9240) GN=gldA PE=3 SV=1;>tr|K1J5I5|K1J5I5_AE	3	3	3	3	1	2	1	1	2	1	1	2	1	9.2	9.2	9.2	38.048	360	360;360;360	1	2	1	1.17e-07	2.0228	1.1878	90.354	4	5.5699	6.3515	NaN	1	2.0228	2.3457	91.986	2	0.90187	1.0663	NaN	1	4.2	5	2.8	423180000	96882000
R4VUH0;A0KQ89;K1J8V9;R4VRP6;K1JMI0;A0KMM1;R4V8V9;K1J611;A0KFU7	R4VUH0;A0KQ89;K1J8V9;R4VRP6;K1JMI0;A0KMM1;R4V8V9;K1J611;A0KFU7	2;2;1;1;1;1;1;1;1	2;2;1;1;1;1;1;1;1	2;2;1;1;1;1;1;1;1	>tr|R4VUH0|R4VUH0_AERHY PTS-dependent dihydroxyacetone kinase, phosphotransferase subunit DhaM OS=Aeromonas hydrophila ML09-119 GN=AHML_21175 PE=4 SV=1;>tr|A0KQ89|A0KQ89_AERHH PTS-dependent dihydroxyacetone kinase, phosphotransferase subunit DhaM OS=Aeromo	9	2	2	2	0	2	1	0	2	1	0	2	1	7.1	7.1	7.1	24.671	238	238;238;238;819;819;819;822;822;822		2	1	6e-06	2.4239	1.1878	26.575	3	NaN	NaN	NaN	0	2.2036	2.2374	21.053	2	2.9129	3.276	NaN	1	0	7.1	4.6	177220000	37501000
R4W2E0;A0KQ91;K1JJT5	R4W2E0;A0KQ91;K1JJT5	9;9;7	9;9;7	9;9;7	>tr|R4W2E0|R4W2E0_AERHY Dihydroxyacetone kinase subunit DhaK OS=Aeromonas hydrophila ML09-119 GN=AHML_21185 PE=4 SV=1;>tr|A0KQ91|A0KQ91_AERHH Dihydroxyacetone kinase, DhaK subunit OS=Aeromonas hydrophila subsp. hydrophila (strain ATCC 7966 / NCIB 9240) GN=	3	9	9	9	6	8	7	6	8	7	6	8	7	39.3	39.3	39.3	38.048	356	356;356;356	11	9	7	3.39e-93	3.0395	1.1878	38.04	24	3.1561	4.1493	30.908	10	2.9947	3.4801	49.772	7	2.5736	3.1999	39.079	7	25.3	36.5	30.3	6934800000	1341800000
R4VLD1;A0KQ95;K1K3Z2;K1JFC7;D1MWM9;K1J5H9	R4VLD1;A0KQ95;K1K3Z2;K1JFC7;D1MWM9	28;28;26;24;19;3	28;28;26;24;19;3	28;28;26;24;19;3	>tr|R4VLD1|R4VLD1_AERHY Elongation factor Tu OS=Aeromonas hydrophila ML09-119 GN=tuf PE=3 SV=1;>sp|A0KQ95|EFTU_AERHH Elongation factor Tu OS=Aeromonas hydrophila subsp. hydrophila (strain ATCC 7966 / NCIB 9240) GN=tuf1 PE=3 SV=1;>tr|K1K3Z2|K1K3Z2_AERHY Elo	6	28	28	28	25	26	26	25	26	26	25	26	26	80.5	80.5	80.5	43.381	394	394;394;394;365;257;61	136	99	109	0	0.98226	1.1878	43.907	299	1.0069	1.3905	46.291	127	0.97254	1.2214	39.601	84	0.93101	1.1662	44.369	88	72.8	80.5	75.6	304230000000	84051000000
R4W2E5;A0KQ96;K1JIZ9	R4W2E5;A0KQ96;K1JIZ9	44;44;36	44;44;36	44;44;36	>tr|R4W2E5|R4W2E5_AERHY Elongation factor G OS=Aeromonas hydrophila ML09-119 GN=fusA PE=3 SV=1;>sp|A0KQ96|EFG_AERHH Elongation factor G OS=Aeromonas hydrophila subsp. hydrophila (strain ATCC 7966 / NCIB 9240) GN=fusA PE=3 SV=1;>tr|K1JIZ9|K1JIZ9_AERHY Elong	3	44	44	44	40	39	35	40	39	35	40	39	35	73.5	73.5	73.5	77.555	701	701;701;701	118	93	90	0	0.89002	1.1878	39.331	241	0.86609	1.0611	38.021	94	0.89623	1.1435	39.842	71	0.89336	1.1161	40.748	76	69	67.6	61.9	85724000000	23055000000
R4VIQ4;K1K3W9;A0KQ97	R4VIQ4;K1K3W9;A0KQ97	12;12;12	12;12;12	12;12;12	>tr|R4VIQ4|R4VIQ4_AERHY 30S ribosomal protein S7 OS=Aeromonas hydrophila ML09-119 GN=rpsG PE=3 SV=1;>tr|K1K3W9|K1K3W9_AERHY 30S ribosomal protein S7 OS=Aeromonas hydrophila SSU GN=rpsG PE=3 SV=1;>sp|A0KQ97|RS7_AERHH 30S ribosomal protein S7 OS=Aeromonas hy	3	12	12	12	7	10	9	7	10	9	7	10	9	66	66	66	17.447	156	156;156;156	8	10	10	4.26e-67	1.1599	1.1878	30.554	28	1.0569	1.3727	32.571	8	1.3441	1.6214	32.785	10	1.1621	1.539	23.13	10	45.5	49.4	46.2	6093600000	1537600000
[truncated: 268 more rows]
[truncated: 22 more columns]

## Sheet: Altered proteins
Protein IDs	Description	Gene	Peptides	Sequence coverage [%]	Mol. weight [kDa]	PEP	Ratio M/L Median normalized	Location Prediction
K1JDT3_AERHY	Uncharacterized protein	HMPREF1171_01530	13	56.4	33.652	0	43.5277	PM.
K1JLD4_AERHY	TonB-dependent hemoglobin/transferrin/lactoferrin receptor family protein	HMPREF1171_02577	21	33.4	77.04	0	38.9857	OM.
[truncated: 168 more rows]
